# Supplementary material for: Cellular imbalance in proximal and distal lung of CFTR−/− sheep in utero and at birth
Source: Mol Med. 2025 Jun 11;31:231. doi: 10.1186/s10020-025-01266-7 (PMC12153128; doi:10.1186/s10020-025-01266-7)
Supplement: Supplementary file 3 — Supplementary Material 3. [file 10020_2025_1266_MOESM3_ESM.xlsx]

## Sheet: Sheet1
TABLE S1A Proximal Lung Term Res 0.2 Cluster Marker Genes

## Sheet: Sheet2
	Cluster_0	Cluster_1	Cluster_2	Cluster_3	Cluster_4	Cluster_5	Cluster_6	Cluster_7	Cluster_8	Cluster_9	Cluster_10	Cluster_11	Cluster_12	Cluster_13	Cluster_14	Cluster_15	Cluster_16	Cluster_17	Cluster_18	Sample_total
axh021	121	512	25	350	24	145	78	428	61	64	25	17	123	9	31	31	11	3	0	2058
axh038	250	131	466	115	253	162	78	40	178	79	56	145	167	10	5	32	13	7	0	2187
axh047	958	272	472	634	916	281	248	171	327	134	223	243	63	116	25	9	17	18	47	5174
axh053	935	1597	228	240	348	60	102	152	92	77	50	125	38	47	15	13	9	4	9	4141
axh086	229	166	218	252	218	79	106	404	54	24	19	42	31	4	173	20	26	1	0	2066
axh111	1710	190	91	144	198	62	147	105	32	69	63	25	15	12	109	14	13	7	0	3006
axh138	1349	116	420	365	91	385	351	150	218	81	114	72	95	140	36	36	7	3	0	4029
axh141	493	200	39	61	344	1042	298	180	27	504	284	7	12	42	33	49	27	9	0	3651
axh146	1892	148	431	286	100	115	276	139	241	91	109	70	100	98	78	20	6	10	0	4210
axh147	2041	185	506	376	132	161	362	187	361	86	155	68	108	117	89	23	12	8	0	4977

## Sheet: cluster0
myAUC	avg_diff	power	avg_log2FC	pct.1	pct.2	cluster	gene	genes_no_LOC
0.984	2.38056	0.968	3.7346	0.998	0.569	0	EPAS1	EPAS1
0.975	2.46748	0.95	3.9803	0.997	0.164	0	PECAM1	PECAM1
0.969	2.63846	0.938	4.21592	0.988	0.244	0	RAMP2	RAMP2
0.959	2.25008	0.918	3.4661	0.99	0.288	0	CLEC3B	CLEC3B
0.944	2.43258	0.888	4.78078	0.926	0.144	0	ADGRF5	ADGRF5
0.935	2.02672	0.87	4.58742	0.907	0.078	0	CDH5	CDH5
0.934	2.13925	0.868	3.28307	0.973	0.486	0	RGCC	RGCC
0.933	1.98716	0.866	3.89909	0.926	0.155	0	S1PR1	S1PR1
0.929	2.06786	0.858	3.51044	0.932	0.203	0	THBD	THBD
0.925	2.31338	0.85	4.45532	0.897	0.09	0	PTPRB	PTPRB
0.924	2.22806	0.848	3.72576	0.94	0.382	0	LIFR	LIFR
0.919	2.16927	0.838	4.27188	0.891	0.152	0	CALCRL	CALCRL
0.914	1.99866	0.828	4.65095	0.866	0.081	0	TEK	TEK
0.909	1.84531	0.818	3.61529	0.895	0.149	0	CLEC14A	CLEC14A
0.908	1.37914	0.816	2.13242	0.98	0.598	0	LOC101105867	IFITM1
0.906	2.61959	0.812	5.08408	0.845	0.066	0	LYVE1	LYVE1
0.903	1.75966	0.806	2.9909	0.932	0.322	0	TBX3	TBX3
0.899	1.60837	0.798	2.74589	0.934	0.416	0	TCF4	TCF4
0.898	1.27767	0.796	1.99903	0.985	0.726	0	SPTBN1	SPTBN1
0.898	1.8379	0.796	4.13306	0.847	0.092	0	CYYR1	CYYR1
0.891	1.20894	0.782	1.79096	0.996	0.933	0	B2M	B2M
0.891	1.82551	0.782	2.84486	0.942	0.454	0	ID1	ID1
0.888	1.67214	0.776	3.62907	0.845	0.095	0	ECSCR	ECSCR
0.888	1.25456	0.776	1.91192	0.978	0.733	0	IFITM3	IFITM3
0.887	0.986039	0.774	1.43431	1	0.994	0	TMSB4X	TMSB4X
0.879	1.15681	0.758	1.74394	0.993	0.898	0	CALM1	CALM1
0.877	1.04955	0.754	1.64542	0.981	0.798	0	LOC101122777	YBX3
0.869	2.16152	0.738	5.16105	0.77	0.061	0	TNFSF10	TNFSF10
0.868	1.72301	0.736	4.72649	0.771	0.077	0	MYZAP	MYZAP
0.867	1.71386	0.734	3.60339	0.817	0.2	0	CXCL16	CXCL16
0.866	1.51822	0.732	2.54897	0.895	0.44	0	EMP1	EMP1
0.866	1.46668	0.732	2.36662	0.932	0.505	0	TM4SF1	TM4SF1
0.866	1.19739	0.732	2.04816	0.929	0.591	0	APP	APP
0.865	1.55522	0.73	3.08751	0.845	0.303	0	ADGRL2	ADGRL2
0.864	1.31118	0.728	2.28416	0.914	0.399	0	CAV2	CAV2
0.864	1.29028	0.728	2.3583	0.889	0.474	0	ARHGAP29	ARHGAP29
0.863	1.36963	0.726	2.21645	0.916	0.395	0	KLF2	KLF2
0.861	1.79429	0.722	3.45692	0.809	0.168	0	LOC101115115	CD36
0.857	1.41962	0.714	2.63859	0.861	0.293	0	ETS1	ETS1
0.857	1.7276	0.714	4.05807	0.768	0.09	0	SLCO2A1	SLCO2A1
0.856	1.32922	0.712	2.25446	0.901	0.314	0	GNG11	GNG11
0.854	1.61992	0.708	3.06983	0.826	0.233	0	OLA-I	OLA-I
0.854	1.20097	0.708	2.07574	0.904	0.585	0	RDX	RDX
0.853	1.00207	0.706	1.53995	0.97	0.797	0	LOC101120668	B2M
0.851	1.26855	0.702	2.14121	0.914	0.659	0	CALCOCO2	CALCOCO2
0.844	1.25951	0.688	2.0376	0.941	0.697	0	IL6ST	IL6ST
0.844	1.32883	0.688	2.6935	0.821	0.207	0	CD34	CD34
0.838	1.36873	0.676	2.5317	0.836	0.246	0	ENG	ENG
0.837	1.71368	0.674	4.16609	0.74	0.167	0	DTNBP1	DTNBP1
0.834	1.47211	0.668	3.4465	0.743	0.096	0	EMCN	EMCN
0.834	1.13947	0.668	1.73163	0.977	0.768	0	TXNIP	TXNIP
0.834	1.52543	0.668	4.18433	0.714	0.061	0	ADGRL4	ADGRL4
0.833	1.52813	0.666	4.9157	0.696	0.053	0	CLEC1A	CLEC1A
0.828	1.22835	0.656	2.11366	0.864	0.397	0	ID3	ID3
0.824	1.54602	0.648	3.89762	0.71	0.103	0	KDR	KDR
0.823	1.8723	0.646	4.22784	0.709	0.107	0	HPGD	HPGD
0.823	1.01198	0.646	1.80573	0.885	0.525	0	CNN3	CNN3
0.822	1.47078	0.644	2.96558	0.782	0.375	0	MVB12A	MVB12A
0.821	1.48382	0.642	4.55061	0.677	0.052	0	EGFL7	EGFL7
0.82	1.49144	0.64	4.08944	0.688	0.062	0	ROBO4	ROBO4
0.82	1.06377	0.64	1.62166	0.967	0.866	0	LOC101114849	LOC101114849
0.819	1.68299	0.638	5.06816	0.663	0.039	0	GPIHBP1	GPIHBP1
0.819	1.10513	0.638	1.77106	0.915	0.399	0	SPARCL1	SPARCL1
0.819	1.4046	0.638	3.93341	0.697	0.109	0	LMO2	LMO2
0.819	1.44595	0.638	3.33325	0.743	0.215	0	DOCK9	DOCK9
0.817	1.50217	0.634	4.12932	0.681	0.064	0	MMRN2	MMRN2
0.815	1.65299	0.63	4.70673	0.673	0.085	0	DPP4	DPP4
0.815	1.33895	0.63	4.09512	0.676	0.063	0	RASIP1	RASIP1
0.813	1.35498	0.626	2.89389	0.751	0.247	0	AHR	AHR
0.811	1.0372	0.622	1.95759	0.834	0.488	0	GNAI2	GNAI2
0.811	1.36526	0.622	3.18425	0.715	0.145	0	PALMD	PALMD
0.81	1.0895	0.62	1.95277	0.85	0.347	0	CAV1	CAV1
0.809	1.37699	0.618	3.26021	0.715	0.175	0	ELK3	ELK3
0.809	1.33947	0.618	4.65757	0.651	0.054	0	ACVRL1	ACVRL1
0.806	1.01133	0.612	1.83044	0.85	0.588	0	SH3GLB1	SH3GLB1
0.804	0.960924	0.608	1.68124	0.874	0.578	0	MSN	MSN
0.802	1.21808	0.604	3.01912	0.715	0.201	0	KIAA0355	KIAA0355
0.799	1.39974	0.598	3.82711	0.661	0.108	0	LPAR6	LPAR6
0.796	1.12107	0.592	1.92606	0.852	0.547	0	LOC101122294	CD46
0.795	1.06502	0.59	1.9411	0.828	0.441	0	ADGRE5	ADGRE5
0.795	1.47171	0.59	3.99058	0.65	0.089	0	AFF3	AFF3
0.789	1.49011	0.578	4.89167	0.608	0.042	0	PCDH17	PCDH17
0.785	1.26342	0.57	4.33027	0.609	0.057	0	HSPA12B	HSPA12B
0.784	1.35352	0.568	2.52995	0.774	0.43	0	SLC3A2	SLC3A2
0.784	1.78415	0.568	3.78878	0.621	0.072	0	LOC101117785	APOA1
0.783	0.888871	0.566	1.7237	0.754	0.182	0	LAPTM5	LAPTM5
0.781	1.24269	0.562	4.7067	0.592	0.048	0	USHBP1	USHBP1
0.78	1.08353	0.56	2.20587	0.732	0.265	0	LOC101113217	name
0.78	1.24106	0.56	2.97113	0.669	0.174	0	HEG1	HEG1
0.779	1.2485	0.558	3.59368	0.623	0.098	0	C1H1orf54	C1H1orf54
0.778	1.11272	0.556	2.39512	0.724	0.325	0	CCDC85B	CCDC85B
0.775	1.28662	0.55	3.58419	0.619	0.104	0	TM4SF18	TM4SF18
0.773	1.10818	0.546	2.41649	0.696	0.221	0	LIMS2	LIMS2
0.772	0.961734	0.544	1.71407	0.828	0.509	0	TACC1	TACC1
0.769	1.04987	0.538	2.20907	0.727	0.374	0	SQRDL	SQRDL
0.766	1.38522	0.532	2.70282	0.662	0.184	0	AKAP12	AKAP12
0.766	1.16307	0.532	2.99404	0.627	0.121	0	FOXF1	FOXF1
0.766	1.03996	0.532	2.29281	0.708	0.308	0	JUP	JUP
0.764	0.576486	0.528	0.959221	0.881	0.436	0	LOC101114239	AKAP2
0.764	1.36257	0.528	3.35776	0.621	0.127	0	ITGA1	ITGA1
0.763	1.08213	0.526	2.82335	0.627	0.141	0	GRASP	GRASP
0.761	1.10876	0.522	2.74464	0.642	0.167	0	FZD4	FZD4
0.76	0.693843	0.52	1.20736	0.835	0.436	0	EMP2	EMP2
0.759	0.90092	0.518	1.82801	0.736	0.322	0	NPDC1	NPDC1
0.759	1.1678	0.518	3.62771	0.586	0.106	0	BMPR2	BMPR2
0.758	1.17668	0.516	3.71337	0.558	0.049	0	SOX17	SOX17
0.758	1.50801	0.516	2.97638	0.591	0.083	0	PLVAP	PLVAP
0.758	0.95701	0.516	1.48578	0.911	0.671	0	CD9	CD9
0.758	1.15226	0.516	2.98625	0.612	0.138	0	GYPC	GYPC
0.758	1.13613	0.516	3.24155	0.604	0.138	0	FAM65A	FAM65A
0.758	1.19996	0.516	4.11223	0.561	0.062	0	ERG	ERG
0.757	1.05863	0.514	2.21099	0.702	0.284	0	EPB41L2	EPB41L2
0.755	0.718924	0.51	1.22917	0.873	0.674	0	TMOD3	TMOD3
0.754	1.20034	0.508	2.20181	0.722	0.349	0	C26H8orf4	C26H8orf4
0.754	1.06623	0.508	2.68563	0.629	0.179	0	LOC106990117	name
0.754	0.922017	0.508	1.84095	0.746	0.433	0	TMEM123	TMEM123
0.753	1.16181	0.506	2.96415	0.617	0.17	0	NT5E	NT5E
0.752	1.15271	0.504	2.57012	0.666	0.28	0	RASAL2	RASAL2
0.752	0.870898	0.504	1.36145	0.923	0.811	0	TAGLN2	TAGLN2
0.751	1.16591	0.502	3.84528	0.548	0.059	0	LOC105614852	GBP2
0.75	0.74507	0.5	1.27173	0.865	0.705	0	KTN1	KTN1
0.75	1.1009	0.5	3.29248	0.576	0.105	0	LAYN	LAYN
0.748	1.29594	0.496	2.96863	0.633	0.216	0	TMEM2	TMEM2
0.748	0.801346	0.496	1.39812	0.826	0.551	0	CD59	CD59
0.748	0.942412	0.496	1.88699	0.741	0.429	0	ARHGEF12	ARHGEF12
0.747	1.09988	0.494	3.79339	0.541	0.061	0	LOC101108292	GBP2
0.747	0.966092	0.494	1.98486	0.724	0.426	0	CD47	CD47
0.746	1.1317	0.492	4.19892	0.536	0.065	0	KIAA1462	KIAA1462
0.745	1.16314	0.49	2.96108	0.589	0.126	0	PREX2	PREX2
0.745	1.0515	0.49	2.20175	0.691	0.359	0	CARHSP1	CARHSP1
0.745	0.836155	0.49	1.56144	0.793	0.543	0	LOC101106384	LOC101106384
0.743	1.14675	0.486	3.62765	0.528	0.049	0	FAM110D	FAM110D
0.742	1.16028	0.484	2.47167	0.638	0.211	0	RBP1	RBP1
0.741	0.892632	0.482	1.65363	0.741	0.382	0	PRKCDBP	PRKCDBP
0.74	1.18515	0.48	3.99974	0.529	0.07	0	HECW2	HECW2
0.74	1.20955	0.48	3.44684	0.555	0.107	0	FAM198B	FAM198B
0.737	1.07144	0.474	3.93832	0.519	0.059	0	LDB2	LDB2
0.733	1.17999	0.466	4.18127	0.509	0.06	0	PDGFB	PDGFB
0.733	1.03301	0.466	2.90697	0.573	0.157	0	NOTCH1	NOTCH1
0.732	0.942787	0.464	2.3872	0.614	0.221	0	PTPRM	PTPRM
0.73	1.03747	0.46	3.80276	0.519	0.091	0	TMCC3	TMCC3
0.73	0.968444	0.46	2.47334	0.61	0.235	0	ARRB1	ARRB1
0.73	1.42154	0.46	4.35573	0.5	0.05	0	EDNRB	EDNRB
0.729	1.14316	0.458	3.47987	0.53	0.104	0	SMAD6	SMAD6
0.727	1.08256	0.454	2.7701	0.571	0.178	0	ADAM15	ADAM15
0.726	0.825746	0.452	1.99508	0.602	0.184	0	PSMB9	PSMB9
0.726	0.861439	0.452	2.03618	0.635	0.27	0	PEA15	PEA15
0.725	0.98205	0.45	3.86932	0.499	0.068	0	PRKCH	PRKCH
0.724	0.982508	0.448	2.80583	0.563	0.179	0	MESDC1	MESDC1
0.723	0.888856	0.446	1.94656	0.662	0.349	0	KLF3	KLF3
0.723	1.03372	0.446	4.50954	0.475	0.038	0	LOC101120999	CLEC2B
0.722	0.914949	0.444	1.90699	0.64	0.27	0	SGK1	SGK1
0.721	0.955219	0.442	2.45307	0.575	0.187	0	CLEC2D	CLEC2D
0.721	1.15875	0.442	4.44541	0.473	0.04	0	TIMP4	TIMP4
0.721	1.00379	0.442	3.91979	0.491	0.067	0	SCARF1	SCARF1
0.72	0.89517	0.44	2.09587	0.629	0.297	0	RPS6KA3	RPS6KA3
0.72	1.2749	0.44	3.10003	0.529	0.116	0	LOC101115527	MAL
0.72	0.916206	0.44	2.04402	0.645	0.312	0	PTPRG	PTPRG
0.72	0.958411	0.44	3.61868	0.491	0.061	0	THSD1	THSD1
0.719	0.950641	0.438	2.40335	0.587	0.215	0	PAM	PAM
0.718	0.990734	0.436	2.05829	0.626	0.265	0	PLK2	PLK2
0.718	0.76103	0.436	1.40402	0.745	0.428	0	UCP2	UCP2
0.717	0.924323	0.434	2.72219	0.531	0.123	0	FLI1	FLI1
0.717	0.968295	0.434	2.69525	0.567	0.201	0	DCAF7	DCAF7
0.716	1.12834	0.432	5.05809	0.452	0.027	0	ADRB1	ADRB1
0.716	0.995264	0.432	1.81908	0.712	0.441	0	CCND1	CCND1
0.716	1.13186	0.432	4.14855	0.472	0.051	0	ITGA4	ITGA4
0.716	1.01962	0.432	4.15139	0.466	0.042	0	SHE	SHE
0.715	0.531011	0.43	0.810334	0.966	0.654	0	COL4A1	COL4A1
0.715	1.03779	0.43	2.33064	0.614	0.276	0	CRYBG3	CRYBG3
0.715	1.00106	0.43	4.53124	0.46	0.04	0	ILDR2	ILDR2
0.714	0.963708	0.428	1.77774	0.736	0.539	0	ATP1B3	ATP1B3
0.712	0.817308	0.424	1.79401	0.663	0.388	0	SPTLC2	SPTLC2
0.712	0.921438	0.424	2.90342	0.524	0.147	0	CDC42EP1	CDC42EP1
0.712	1.30176	0.424	3.658	0.484	0.078	0	TMEM100	TMEM100
0.71	0.579246	0.42	1.01885	0.798	0.458	0	RARRES2	RARRES2
0.71	0.799604	0.42	2.14746	0.547	0.147	0	C25H10orf54	C25H10orf54
0.709	0.584268	0.418	0.988936	0.848	0.677	0	CLIC4	CLIC4
0.709	0.76959	0.418	1.50381	0.724	0.47	0	TJP1	TJP1
0.706	0.837708	0.412	2.02269	0.593	0.243	0	STOM	STOM
0.706	0.893408	0.412	1.74895	0.685	0.394	0	NRP1	NRP1
0.705	0.922145	0.41	3.25015	0.472	0.073	0	SEMA6A	SEMA6A
0.705	0.59419	0.41	1.05531	0.751	0.426	0	CDKN1A	CDKN1A
0.705	0.85498	0.41	2.46673	0.542	0.193	0	TPST2	TPST2
0.704	0.863701	0.408	2.51343	0.524	0.151	0	CLIC2	CLIC2
0.704	0.678725	0.408	1.30753	0.739	0.518	0	REEP3	REEP3
0.704	0.965116	0.408	2.14891	0.616	0.314	0	KIAA1217	KIAA1217
0.703	0.890387	0.406	3.1011	0.482	0.101	0	EPHB4	EPHB4
0.703	0.873267	0.406	2.55438	0.527	0.169	0	TCN2	TCN2
0.701	0.837849	0.402	2.14919	0.556	0.204	0	TIMP3	TIMP3
0.701	0.758904	0.402	1.74778	0.623	0.306	0	PSMB10	PSMB10

## Sheet: cluster1
myAUC	avg_diff	power	avg_log2FC	pct.1	pct.2	cluster	gene	genes_no_LOC
0.991	3.09735	0.982	5.66008	0.993	0.139	1	AGER	AGER
0.982	2.7798	0.964	4.68302	0.992	0.193	1	LOC101118990	name
0.977	2.60295	0.954	5.15315	0.976	0.103	1	CLDN18	CLDN18
0.976	3.12178	0.952	5.88414	0.972	0.093	1	COL4A4	COL4A4
0.968	2.09607	0.936	3.54981	0.988	0.466	1	POR	POR
0.967	2.32232	0.934	4.43862	0.972	0.143	1	PDPN	PDPN
0.966	2.25926	0.932	3.49989	0.994	0.619	1	PRDX6	PRDX6
0.961	1.60247	0.922	2.57143	0.995	0.595	1	SPINT2	SPINT2
0.96	2.68561	0.92	5.16716	0.949	0.125	1	GSTA1-1	GSTA1-1
0.959	2.19471	0.918	4.71815	0.95	0.156	1	LMO7	LMO7
0.958	1.99139	0.916	3.30783	0.983	0.511	1	LRRFIP1	LRRFIP1
0.955	1.9837	0.91	3.25289	0.988	0.468	1	LOC105616898	BCAM
0.949	2.79562	0.898	6.28706	0.914	0.046	1	COL4A3	COL4A3
0.944	1.8625	0.888	4.02422	0.941	0.135	1	GPRC5A	GPRC5A
0.938	2.18775	0.876	4.89447	0.913	0.096	1	EDIL3	EDIL3
0.935	1.84834	0.87	4.42099	0.914	0.121	1	MYH14	MYH14
0.934	2.01249	0.868	3.97796	0.927	0.112	1	AQP5	AQP5
0.933	1.75712	0.866	3.72041	0.934	0.161	1	NKX2-1	NKX2-1
0.932	2.16701	0.864	4.43919	0.915	0.138	1	TACSTD2	TACSTD2
0.931	1.91376	0.862	3.71674	0.932	0.158	1	GSTT2B	GSTT2B
0.93	1.85254	0.86	3.16041	0.961	0.384	1	EPHX1	EPHX1
0.929	1.69991	0.858	2.987	0.963	0.311	1	LIMCH1	LIMCH1
0.927	1.8255	0.854	4.77929	0.889	0.085	1	LAMB3	LAMB3
0.924	1.48066	0.848	2.432	0.981	0.591	1	EZR	EZR
0.924	1.59228	0.848	2.68676	0.973	0.58	1	APLP2	APLP2
0.923	1.74391	0.846	2.99784	0.958	0.272	1	TST	TST
0.923	1.83641	0.846	3.1745	0.953	0.342	1	SDPR	SDPR
0.921	1.61573	0.842	2.82804	0.961	0.334	1	PHLDA1	PHLDA1
0.921	1.6813	0.842	3.48618	0.916	0.24	1	TMEM238	TMEM238
0.92	1.79682	0.84	5.02179	0.87	0.071	1	DTNA	DTNA
0.919	1.98269	0.838	3.88875	0.91	0.202	1	ADM	ADM
0.911	1.7154	0.822	4.44443	0.864	0.112	1	NOXO1	NOXO1
0.91	1.67936	0.82	4.3898	0.862	0.109	1	PLEKHB1	PLEKHB1
0.909	2.06748	0.818	6.25422	0.833	0.033	1	SCEL	SCEL
0.906	1.52838	0.812	2.4655	0.978	0.252	1	LOC101117946	KRT19
0.904	1.53731	0.808	3.056	0.91	0.352	1	GLRX5	GLRX5
0.904	1.79405	0.808	4.77444	0.845	0.093	1	ARHGEF26	ARHGEF26
0.9	1.76814	0.8	2.84902	0.953	0.261	1	KRT8	KRT8
0.894	1.73486	0.788	5.07297	0.817	0.055	1	LAMA3	LAMA3
0.893	1.58281	0.786	2.91334	0.924	0.404	1	NBEAL1	NBEAL1
0.89	1.41648	0.78	2.9775	0.891	0.202	1	EPCAM	EPCAM
0.889	1.53783	0.778	3.51517	0.861	0.209	1	HSD17B11	HSD17B11
0.889	1.2845	0.778	2.12751	0.959	0.568	1	PRDX5	PRDX5
0.888	1.66133	0.776	2.76646	0.925	0.422	1	PMP22	PMP22
0.883	1.20917	0.766	1.88844	0.986	0.574	1	ANXA1	ANXA1
0.882	2.01959	0.764	5.14157	0.796	0.063	1	SPOCK2	SPOCK2
0.879	1.3725	0.758	2.28095	0.963	0.503	1	EMP2	EMP2
0.879	1.37619	0.758	2.14353	0.984	0.734	1	AHNAK	AHNAK
0.875	1.25082	0.75	2.13224	0.952	0.485	1	LOC101114075	SULT1A1
0.874	1.57084	0.748	3.84241	0.823	0.159	1	PPP1R9A	PPP1R9A
0.872	1.45881	0.744	3.42186	0.835	0.182	1	DMD	DMD
0.872	1.40776	0.744	2.43498	0.883	0.154	1	SLC34A2	SLC34A2
0.871	1.3698	0.742	2.73309	0.882	0.283	1	ALCAM	ALCAM
0.867	1.34534	0.734	2.74203	0.881	0.292	1	APBB2	APBB2
0.867	1.21453	0.734	1.94156	0.964	0.755	1	CALM2	CALM2
0.867	1.55419	0.734	3.46823	0.829	0.217	1	PTGR1	PTGR1
0.867	2.24409	0.734	6.12584	0.751	0.028	1	DPEP1	DPEP1
0.866	1.36589	0.732	2.35475	0.931	0.528	1	GOLGA4	GOLGA4
0.863	1.39742	0.726	2.75796	0.876	0.345	1	WWC2	WWC2
0.863	1.32738	0.726	3.43027	0.808	0.146	1	IRX1	IRX1
0.859	1.4846	0.718	2.38407	0.924	0.521	1	LOC101114239	AKAP2
0.858	1.56339	0.716	3.88635	0.782	0.104	1	LOC106991745	LOC106991745
0.857	1.22786	0.714	2.34231	0.864	0.201	1	KRT7	KRT7
0.856	1.3238	0.712	3.21938	0.805	0.138	1	PRR15L	PRR15L
0.854	1.29939	0.708	2.60961	0.855	0.231	1	NPNT	NPNT
0.854	1.21204	0.708	2.21787	0.895	0.302	1	ALDH1A1	ALDH1A1
0.853	1.37737	0.706	2.28146	0.932	0.431	1	HOPX	HOPX
0.852	1.13651	0.704	1.91429	0.943	0.529	1	ANXA3	ANXA3
0.852	1.35493	0.704	3.07936	0.82	0.248	1	LPIN2	LPIN2
0.851	1.58229	0.702	5.11684	0.734	0.057	1	LOC105605335	LOC105615771
0.851	1.21395	0.702	2.20715	0.9	0.433	1	ALDH2	ALDH2
0.85	1.40302	0.7	3.88058	0.755	0.099	1	GPM6A	GPM6A
0.846	1.31174	0.692	2.47902	0.864	0.299	1	MGST1	MGST1
0.844	0.67354	0.688	1.05522	0.922	0.315	1	S100A2	S100A2
0.843	1.25708	0.686	2.94314	0.809	0.174	1	CDH1	CDH1
0.842	1.27108	0.684	3.21278	0.775	0.146	1	PERP	PERP
0.842	1.27326	0.684	2.40201	0.865	0.337	1	ALAS1	ALAS1
0.835	1.2677	0.67	3.69162	0.741	0.125	1	DSG2	DSG2
0.835	1.14039	0.67	2.0683	0.9	0.508	1	NFE2L2	NFE2L2
0.834	1.52033	0.668	4.46876	0.713	0.067	1	SEMA6D	SEMA6D
0.833	1.42118	0.666	3.9024	0.734	0.107	1	LOXL3	LOXL3
0.833	1.31789	0.666	3.46945	0.754	0.164	1	TP53BP2	TP53BP2
0.831	1.24355	0.662	3.28963	0.757	0.174	1	ADIPOR2	ADIPOR2
0.831	1.19139	0.662	3.31432	0.742	0.103	1	MATN4	MATN4
0.828	1.23565	0.656	2.78909	0.798	0.283	1	WNK1	WNK1
0.826	1.24163	0.652	3.34109	0.747	0.155	1	AGRN	AGRN
0.825	1.28895	0.65	4.81989	0.682	0.053	1	ANKRD29	ANKRD29
0.824	1.09888	0.648	2.15762	0.864	0.389	1	FGFR1	FGFR1
0.824	1.21728	0.648	2.8301	0.777	0.187	1	CLIC5	CLIC5
0.823	0.957544	0.646	1.44838	0.988	0.836	1	S100A10	S100A10
0.822	0.901093	0.644	1.4227	0.922	0.249	1	LOC101106871	CXCL17
0.822	0.940814	0.644	1.55694	0.939	0.554	1	DSTN	DSTN
0.821	0.937037	0.642	1.67878	0.919	0.579	1	CTNNA1	CTNNA1
0.82	0.82817	0.64	1.27383	0.987	0.801	1	ANXA2	ANXA2
0.819	1.25591	0.638	4.23063	0.686	0.082	1	LOC105610494	MISP3
0.819	1.11404	0.638	2.30671	0.804	0.228	1	ID4	ID4
0.819	1.09443	0.638	2.2386	0.844	0.393	1	GSK3B	GSK3B
0.818	1.14013	0.636	2.13467	0.862	0.415	1	CADM1	CADM1
0.817	0.926321	0.634	1.44706	0.983	0.826	1	LOC101104348	LOC101104348
0.817	1.22258	0.634	2.7153	0.787	0.261	1	CAT	CAT
0.816	1.20215	0.632	2.50428	0.816	0.322	1	TEAD1	TEAD1
0.816	0.871529	0.632	1.46397	0.942	0.687	1	SEPW1	SEPW1
0.815	1.49072	0.63	3.0257	0.757	0.19	1	SELENBP1	SELENBP1
0.813	1.24173	0.626	4.42567	0.669	0.077	1	SLC1A1	SLC1A1
0.812	0.868531	0.624	1.55947	0.892	0.406	1	CTSH	CTSH
0.812	0.984585	0.624	1.81908	0.89	0.499	1	CAPN2	CAPN2
0.81	0.897153	0.62	1.58621	0.92	0.588	1	FERMT2	FERMT2
0.81	1.22074	0.62	4.15913	0.668	0.074	1	FZD2	FZD2
0.807	1.10243	0.614	2.82444	0.736	0.199	1	BACE2	BACE2
0.806	1.07721	0.612	2.79036	0.732	0.174	1	MAL2	MAL2
0.806	1.15526	0.612	2.65511	0.759	0.24	1	MAGI1	MAGI1
0.804	1.16789	0.608	2.63831	0.762	0.251	1	MYO9A	MYO9A
0.804	1.07356	0.608	3.13936	0.703	0.15	1	MBOAT1	MBOAT1
0.803	1.06782	0.606	1.8949	0.883	0.567	1	LOC105614854	name
0.803	1.09055	0.606	3.11016	0.701	0.136	1	TMOD1	TMOD1
0.803	1.10306	0.606	2.66473	0.751	0.245	1	KIF1C	KIF1C
0.802	1.06482	0.604	2.09881	0.756	0.136	1	SFTA2	SFTA2
0.801	1.0916	0.602	2.29587	0.766	0.192	1	F2RL2	F2RL2
0.801	0.575603	0.602	0.852383	0.999	0.971	1	MYL6	MYL6
0.801	1.17589	0.602	3.32713	0.69	0.129	1	NEBL	NEBL
0.801	1.10213	0.602	3.1604	0.698	0.149	1	PTPRF	PTPRF
0.8	1.10413	0.6	3.71982	0.663	0.103	1	KRTCAP3	KRTCAP3
0.799	1.09772	0.598	2.91707	0.708	0.171	1	TSPAN15	TSPAN15
0.799	1.12925	0.598	2.74684	0.738	0.213	1	LAMA5	LAMA5
0.799	0.800045	0.598	1.22104	0.978	0.84	1	S100A11	S100A11
0.797	1.41255	0.594	6.17351	0.608	0.022	1	RTKN2	RTKN2
0.795	1.17909	0.59	3.34996	0.679	0.149	1	LOC101105356	POGLUT3
0.794	1.09547	0.588	2.90896	0.706	0.186	1	MPP5	MPP5
0.793	0.858204	0.586	1.63456	0.872	0.532	1	SMAP1	SMAP1
0.793	1.19779	0.586	4.27003	0.631	0.075	1	TM7SF2	TM7SF2
0.793	1.12682	0.586	3.70637	0.652	0.1	1	ITGB6	ITGB6
0.792	0.913094	0.584	1.60421	0.892	0.517	1	UTRN	UTRN
0.792	1.05694	0.584	3.5935	0.655	0.116	1	PRKCZ	PRKCZ
0.791	1.05982	0.582	3.15835	0.677	0.151	1	CYSTM1	CYSTM1
0.791	1.15837	0.582	3.71259	0.646	0.099	1	VEGFA	VEGFA
0.789	1.02582	0.578	2.18685	0.774	0.285	1	CGNL1	CGNL1
0.788	1.06614	0.576	3.19024	0.668	0.135	1	OSBPL3	OSBPL3
0.788	1.09526	0.576	3.61223	0.644	0.097	1	PPL	PPL
0.788	1.16969	0.576	2.8929	0.694	0.179	1	LGMN	LGMN
0.788	0.947903	0.576	1.88693	0.834	0.435	1	NDFIP2	NDFIP2
0.787	1.80402	0.574	6.17012	0.589	0.023	1	HSD17B13	HSD17B13
0.787	0.991151	0.574	2.48888	0.72	0.202	1	SGMS2	SGMS2
0.787	1.39637	0.574	3.41725	0.682	0.173	1	SLC26A2	SLC26A2
0.787	0.979664	0.574	1.63317	0.823	0.245	1	WFDC2	WFDC2
0.787	1.12948	0.574	3.29074	0.672	0.153	1	ATP11A	ATP11A
0.784	1.15078	0.568	2.2865	0.689	0.142	1	SERPINE1	SERPINE1
0.783	1.32977	0.566	2.26027	0.778	0.234	1	KRT18	KRT18
0.783	0.953919	0.566	2.10933	0.733	0.183	1	KLF5	KLF5
0.782	1.08452	0.564	2.33055	0.726	0.211	1	LOC101117657	METTL7A
0.781	0.767526	0.562	1.35495	0.916	0.651	1	CD164	CD164
0.781	0.838787	0.562	1.36343	0.947	0.683	1	MACF1	MACF1
0.78	0.980878	0.56	2.04416	0.78	0.346	1	RHOBTB3	RHOBTB3
0.779	0.890218	0.558	1.70811	0.85	0.516	1	PPP1CB	PPP1CB
0.779	1.06578	0.558	2.59703	0.711	0.244	1	SOD1	SOD1
0.777	1.00483	0.554	2.57866	0.696	0.2	1	MYOF	MYOF
0.776	1.76187	0.552	3.79245	0.633	0.117	1	C14H19orf33	C14H19orf33
0.775	0.898013	0.55	1.7309	0.832	0.471	1	YPEL3	YPEL3
0.773	0.995353	0.546	3.56404	0.605	0.078	1	SCNN1B	SCNN1B
0.771	0.920708	0.542	2.74082	0.647	0.131	1	PARD6B	PARD6B
0.77	0.974183	0.54	3.21754	0.625	0.128	1	STXBP2	STXBP2
0.77	1.03732	0.54	3.25818	0.624	0.118	1	ANO1	ANO1
0.77	0.86105	0.54	1.97758	0.746	0.277	1	OCLN	OCLN
0.769	1.07504	0.538	3.80868	0.596	0.087	1	EPB41L5	EPB41L5
0.768	1.00763	0.536	2.9218	0.644	0.153	1	MAGI3	MAGI3
0.767	1.03553	0.534	2.59858	0.675	0.191	1	TNS3	TNS3
0.766	1.12147	0.532	4.20657	0.568	0.046	1	FLRT3	FLRT3
0.765	0.893612	0.53	1.8829	0.755	0.27	1	GJA1	GJA1
0.765	0.919656	0.53	2.92588	0.629	0.132	1	PRSS8	PRSS8
0.765	1.0447	0.53	4.1917	0.569	0.052	1	PLA2R1	PLA2R1
0.764	0.786805	0.528	1.4091	0.885	0.504	1	PLS3	PLS3
0.763	0.984071	0.526	4.09776	0.571	0.068	1	SAMD12	SAMD12
0.763	0.899781	0.526	2.44357	0.654	0.153	1	CLDN7	CLDN7
0.762	0.849571	0.524	1.91744	0.738	0.294	1	PAWR	PAWR
0.762	0.900024	0.524	2.03907	0.726	0.267	1	TNS1	TNS1
0.762	0.910557	0.524	2.29812	0.698	0.245	1	USP4	USP4
0.76	0.986565	0.52	2.65192	0.654	0.188	1	BMPR1A	BMPR1A
0.76	0.884233	0.52	1.97739	0.715	0.235	1	PTPRE	PTPRE
0.759	0.994684	0.518	2.43644	0.683	0.235	1	RAB11FIP2	RAB11FIP2
0.757	0.990501	0.514	2.50548	0.673	0.218	1	SUN1	SUN1
0.757	0.967406	0.514	2.25669	0.701	0.262	1	PVRL3	PVRL3
0.757	1.0109	0.514	4.19908	0.561	0.071	1	CGN	CGN
0.756	0.890184	0.512	2.33024	0.666	0.21	1	NDRG2	NDRG2
0.756	1.19423	0.512	4.78319	0.535	0.028	1	SEMA3E	SEMA3E
0.756	0.729757	0.512	1.56152	0.751	0.316	1	ATP13A3	ATP13A3
0.755	0.970752	0.51	1.94071	0.759	0.37	1	KLHL24	KLHL24
0.754	0.911142	0.508	2.33141	0.669	0.215	1	N4BP2L1	N4BP2L1
0.753	0.696913	0.506	1.1563	0.918	0.693	1	MIF	MIF
0.753	0.883851	0.506	2.16348	0.7	0.288	1	NFYC	NFYC
0.752	0.814614	0.504	1.55325	0.747	0.271	1	LGALS3	LGALS3
0.752	0.838914	0.504	1.39548	0.886	0.58	1	ID2	ID2
0.752	0.868148	0.504	2.45976	0.647	0.191	1	PI4KA	PI4KA
0.752	0.883033	0.504	2.00477	0.706	0.263	1	LOC443411	FXYD6
0.751	0.946771	0.502	2.51293	0.635	0.166	1	PKDCC	PKDCC
0.751	0.909312	0.502	2.98665	0.597	0.128	1	EPB41L1	EPB41L1
0.748	0.964706	0.496	2.64225	0.629	0.188	1	EIF2AK4	EIF2AK4
0.748	0.830378	0.496	2.15037	0.668	0.234	1	DIAPH1	DIAPH1
0.748	0.746704	0.496	1.40963	0.839	0.539	1	ZKSCAN1	ZKSCAN1
0.748	0.864857	0.496	2.10077	0.695	0.291	1	CUX1	CUX1
0.748	1.00379	0.496	2.40307	0.635	0.169	1	AOX1	AOX1
0.747	0.957481	0.494	4.39839	0.527	0.042	1	PHACTR1	PHACTR1
0.747	0.994775	0.494	3.54143	0.553	0.071	1	SEMA3B	SEMA3B
0.747	0.920456	0.494	3.24563	0.564	0.09	1	ITGB4	ITGB4
0.745	0.73038	0.49	1.28219	0.86	0.538	1	PHACTR2	PHACTR2
0.745	0.813418	0.49	2.45574	0.592	0.124	1	PRRG4	PRRG4
0.745	0.898645	0.49	3.39271	0.557	0.086	1	FOXA2	FOXA2
0.744	0.841753	0.488	1.86126	0.726	0.339	1	SECISBP2L	SECISBP2L
0.744	0.783156	0.488	1.96337	0.673	0.231	1	LOC101107036	CNN2
0.744	0.855142	0.488	2.23731	0.664	0.244	1	NPEPPS	NPEPPS
0.742	0.683708	0.484	1.31195	0.811	0.429	1	TSPAN13	TSPAN13
0.742	0.776286	0.484	1.73381	0.74	0.366	1	ATXN2	ATXN2
0.741	0.766657	0.482	1.62136	0.766	0.396	1	PCMTD1	PCMTD1
0.741	1.02242	0.482	5.76419	0.494	0.014	1	INHA	INHA
0.741	0.896916	0.482	3.95849	0.531	0.07	1	EPS8L1	EPS8L1
0.741	0.798577	0.482	2.08627	0.639	0.207	1	BLVRB	BLVRB
0.741	0.820105	0.482	1.9283	0.688	0.253	1	CELF2	CELF2
0.741	0.659144	0.482	1.12861	0.903	0.727	1	TMEM59	TMEM59
0.74	0.75787	0.48	1.46248	0.681	0.183	1	MME	MME
0.739	0.805744	0.478	1.62014	0.732	0.302	1	ERRFI1	ERRFI1
0.739	0.888203	0.478	3.80632	0.526	0.062	1	EXO5	EXO5
0.738	0.838294	0.476	2.53424	0.604	0.183	1	IDH1	IDH1
0.737	0.868231	0.474	2.88635	0.575	0.136	1	WDYHV1	WDYHV1
0.737	0.83344	0.474	2.35665	0.625	0.203	1	PCYOX1	PCYOX1
0.737	0.514085	0.474	0.903656	0.897	0.642	1	PSAP	PSAP
0.737	0.899081	0.474	2.83805	0.58	0.146	1	CYB5A	CYB5A
0.736	0.70567	0.472	1.48783	0.774	0.425	1	REEP5	REEP5
0.736	0.589465	0.472	0.988227	0.913	0.503	1	CAV2	CAV2
0.735	0.735745	0.47	1.69972	0.698	0.277	1	NEDD4L	NEDD4L
0.735	0.818227	0.47	2.19185	0.641	0.225	1	TWSG1	TWSG1
0.735	0.819151	0.47	2.59531	0.58	0.134	1	MPZL2	MPZL2
0.734	0.751045	0.468	1.51933	0.769	0.406	1	ADAM10	ADAM10
0.734	0.640666	0.468	1.10422	0.875	0.446	1	CAV1	CAV1
0.734	0.822787	0.468	2.13691	0.641	0.222	1	PHLDB2	PHLDB2
0.733	0.87859	0.466	3.13529	0.543	0.099	1	BICD1	BICD1
0.733	0.815161	0.466	2.75657	0.571	0.143	1	LRRC1	LRRC1
0.733	0.838366	0.466	3.17815	0.538	0.09	1	BCAM	BCAM
0.732	0.703013	0.464	1.37864	0.792	0.503	1	MDH1	MDH1
0.732	0.944645	0.464	4.30193	0.496	0.042	1	FRMD3	FRMD3
0.73	0.757104	0.46	2.05134	0.637	0.222	1	MBIP	MBIP
0.729	0.808793	0.458	2.3462	0.609	0.196	1	TMEM64	TMEM64
0.729	0.760978	0.458	1.84465	0.676	0.303	1	HMOX2	HMOX2
0.729	0.816475	0.458	2.27048	0.606	0.187	1	PDLIM2	PDLIM2
0.728	0.557048	0.456	1.00773	0.884	0.651	1	PTTG1IP	PTTG1IP
0.727	0.806467	0.454	2.47106	0.56	0.127	1	DSP	DSP
0.727	0.75638	0.454	1.49204	0.68	0.259	1	TPPP3	TPPP3
0.726	0.728757	0.452	1.90615	0.653	0.258	1	STX7	STX7
0.726	0.929442	0.452	2.78329	0.572	0.165	1	DDX47	DDX47
0.726	0.892259	0.452	2.11264	0.639	0.265	1	LOC101108851	IDI1
0.726	0.83172	0.452	3.16483	0.529	0.098	1	CC2D1B	CC2D1B
0.725	0.74323	0.45	1.68442	0.705	0.332	1	LOC105605515	LOC105605515
0.724	0.757322	0.448	1.7785	0.684	0.314	1	CCSER2	CCSER2
0.724	0.752119	0.448	1.85367	0.657	0.268	1	FAM234A	FAM234A
0.723	0.769841	0.446	2.12322	0.617	0.228	1	TMEM65	TMEM65
0.723	0.768683	0.446	1.93668	0.65	0.277	1	PIAS1	PIAS1
0.723	0.840021	0.446	3.2588	0.516	0.09	1	IRX5	IRX5
0.723	0.819526	0.446	2.71179	0.552	0.136	1	LOC101105348	SLC44A2
0.723	0.742216	0.446	1.79445	0.67	0.287	1	F11R	F11R
0.723	0.881026	0.446	2.21306	0.61	0.208	1	KIAA0754	KIAA0754
0.722	0.621294	0.444	1.2158	0.793	0.471	1	SMC6	SMC6
0.721	0.640563	0.442	1.28755	0.784	0.49	1	VAMP8	VAMP8
0.721	0.731737	0.442	2.03013	0.618	0.23	1	SNX4	SNX4
0.72	0.88064	0.44	3.73244	0.485	0.053	1	PLCE1	PLCE1
0.72	0.716209	0.44	1.13596	0.935	0.793	1	TXN	TXN
0.72	0.634289	0.44	1.2287	0.809	0.499	1	ARHGAP5	ARHGAP5
0.72	0.53596	0.44	0.995326	0.787	0.386	1	TSTD1	TSTD1
0.719	0.550081	0.438	0.972195	0.879	0.658	1	CLTB	CLTB
0.719	0.672233	0.438	1.30774	0.797	0.508	1	SCAF11	SCAF11
0.719	0.717803	0.438	1.63993	0.701	0.376	1	RAB21	RAB21
0.719	0.730072	0.438	1.82267	0.642	0.26	1	ASAH1	ASAH1
0.719	0.787468	0.438	2.94242	0.526	0.114	1	LOC101102588	IRX2
0.718	0.813201	0.436	4.35114	0.469	0.044	1	C12H1orf116	C12H1orf116
0.718	0.736849	0.436	1.62367	0.7	0.318	1	AMOTL2	AMOTL2
0.717	0.797007	0.434	4.10756	0.472	0.047	1	CDC42BPG	CDC42BPG
0.716	0.770008	0.432	2.37307	0.546	0.126	1	SESN1	SESN1
0.716	0.786349	0.432	2.19285	0.592	0.198	1	JADE1	JADE1
0.716	0.693243	0.432	1.6256	0.672	0.276	1	ARHGAP31	ARHGAP31
0.716	0.736796	0.432	2.21703	0.582	0.185	1	SLC25A24	SLC25A24
0.715	0.650195	0.43	1.75694	0.605	0.203	1	STX11	STX11
0.715	0.761964	0.43	1.88679	0.637	0.271	1	HPCAL1	HPCAL1
0.715	0.757055	0.43	2.75559	0.509	0.085	1	ANGPTL2	ANGPTL2
0.715	0.668183	0.43	1.46164	0.73	0.394	1	MBTPS1	MBTPS1
0.714	0.631804	0.428	1.2905	0.765	0.473	1	RALBP1	RALBP1
0.714	0.586771	0.428	1.04674	0.837	0.482	1	UCP2	UCP2
0.714	0.834933	0.428	4.00947	0.467	0.05	1	VEPH1	VEPH1
0.713	0.66444	0.426	1.46405	0.708	0.359	1	PXDC1	PXDC1
0.713	0.764532	0.426	1.55407	0.635	0.241	1	LOC105603284	LOC105605167
0.713	0.776476	0.426	2.21547	0.582	0.201	1	KPNA3	KPNA3
0.712	0.69356	0.424	1.5333	0.695	0.339	1	FAM126A	FAM126A
0.712	0.75557	0.424	2.59142	0.533	0.137	1	GATA6	GATA6
0.712	0.822776	0.424	3.21035	0.493	0.085	1	CCDC141	CCDC141
0.711	0.439154	0.422	0.771992	0.871	0.543	1	FLNA	FLNA
0.711	0.663235	0.422	1.70178	0.649	0.291	1	CBY1	CBY1
0.71	0.753919	0.42	2.71066	0.523	0.132	1	OSGIN2	OSGIN2
0.71	0.331126	0.42	0.511854	0.961	0.714	1	CD9	CD9
0.71	0.699966	0.42	1.98088	0.59	0.202	1	MFHAS1	MFHAS1
0.71	0.793391	0.42	2.43764	0.529	0.121	1	FADS3	FADS3
0.71	0.750784	0.42	2.50037	0.544	0.163	1	CRYL1	CRYL1
0.709	0.816326	0.418	3.35744	0.484	0.088	1	ERBB3	ERBB3
0.709	0.764852	0.418	2.41968	0.54	0.148	1	ENPP5	ENPP5
0.709	0.726638	0.418	2.30606	0.547	0.153	1	MARVELD2	MARVELD2
0.709	0.769291	0.418	2.91452	0.506	0.113	1	FARP1	FARP1
0.709	0.724309	0.418	3.69253	0.468	0.065	1	TMEM125	TMEM125
0.708	0.870048	0.416	3.86786	0.459	0.053	1	PRSS35	PRSS35
0.708	0.66662	0.416	1.45308	0.674	0.294	1	NREP	NREP
0.708	0.654431	0.416	1.32598	0.761	0.488	1	RNF181	RNF181
0.707	0.789456	0.414	2.30262	0.54	0.144	1	TGFB2	TGFB2
0.707	0.652092	0.414	1.49938	0.688	0.328	1	MPRIP	MPRIP
0.707	0.751029	0.414	3.52263	0.465	0.066	1	TLCD1	TLCD1
0.706	0.592938	0.412	1.11641	0.818	0.592	1	SYPL1	SYPL1
0.706	0.82551	0.412	2.55689	0.52	0.126	1	PDZD2	PDZD2
0.705	0.574342	0.41	1.52359	0.56	0.146	1	PON3	PON3
0.705	0.706676	0.41	2.32635	0.541	0.167	1	LOC101116273	GSTO1
0.705	0.676107	0.41	1.43006	0.715	0.38	1	GLS	GLS
0.705	0.695969	0.41	2.04836	0.566	0.187	1	FRMD4B	FRMD4B
0.705	0.645048	0.41	1.34468	0.74	0.42	1	TAOK1	TAOK1
0.705	0.699049	0.41	2.27867	0.538	0.154	1	RAB25	RAB25
0.704	0.552257	0.408	0.955413	0.854	0.57	1	TACC1	TACC1
0.703	0.755887	0.406	3.25899	0.471	0.081	1	NPC1	NPC1
0.703	0.629963	0.406	1.49964	0.646	0.281	1	MYO1B	MYO1B
0.703	0.744549	0.406	2.41675	0.532	0.159	1	LRBA	LRBA
0.703	0.648593	0.406	1.35181	0.744	0.454	1	CNIH4	CNIH4
0.702	0.413415	0.404	0.604836	0.997	0.991	1	MT-ND2	MT-ND2
0.702	0.74073	0.404	2.45708	0.514	0.129	1	FMNL2	FMNL2
0.702	0.708473	0.404	1.99898	0.577	0.216	1	OPTN	OPTN
0.702	0.523727	0.404	0.956807	0.805	0.459	1	HES1	HES1
0.701	0.775278	0.402	4.64267	0.426	0.029	1	TMEM139	TMEM139
0.701	0.704982	0.402	2.9426	0.479	0.094	1	DDR1	DDR1
0.701	0.756415	0.402	2.8145	0.484	0.095	1	PTPN3	PTPN3
0.701	0.536657	0.402	0.955656	0.867	0.643	1	IQGAP1	IQGAP1

## Sheet: cluster2
myAUC	avg_diff	power	avg_log2FC	pct.1	pct.2	cluster	gene	genes_no_LOC
0.919	1.84562	0.838	2.67819	0.995	0.457	2	MGP	MGP
0.919	1.48497	0.838	2.20208	0.994	0.307	2	APOE	APOE
0.897	1.3842	0.794	2.05853	0.995	0.591	2	IGF2	IGF2
0.897	2.02578	0.794	4.25242	0.846	0.128	2	SERPINE2	SERPINE2
0.879	1.76333	0.758	3.47843	0.844	0.173	2	F2R	F2R
0.869	1.68674	0.738	3.73756	0.804	0.118	2	PID1	PID1
0.868	1.27581	0.736	1.91905	0.95	0.352	2	ELN	ELN
0.86	1.85198	0.72	5.03994	0.749	0.071	2	NDNF	NDNF
0.857	1.11535	0.714	1.73036	0.898	0.176	2	DCN	DCN
0.847	1.82933	0.694	2.87962	0.858	0.323	2	THBS1	THBS1
0.843	1.27893	0.686	2.21019	0.876	0.222	2	COL6A1	COL6A1
0.83	1.38938	0.66	2.37459	0.807	0.197	2	PLAC9	PLAC9
0.799	1.63725	0.598	4.39275	0.641	0.076	2	ABI3BP	ABI3BP
0.798	0.55886	0.596	0.87243	0.845	0.24	2	COL3A1	COL3A1
0.79	1.79017	0.58	3.64688	0.651	0.111	2	TGFBI	TGFBI
0.789	1.84761	0.578	3.26696	0.708	0.233	2	COL12A1	COL12A1
0.784	1.48786	0.568	3.94973	0.622	0.087	2	ROBO2	ROBO2
0.783	1.72289	0.566	4.28044	0.611	0.067	2	PDGFRA	PDGFRA
0.776	1.15494	0.552	1.74304	0.892	0.675	2	JUNB	JUNB
0.773	0.95634	0.546	1.72071	0.791	0.358	2	FSTL1	FSTL1
0.772	1.19569	0.544	2.11734	0.782	0.523	2	REXO2	REXO2
0.771	0.535185	0.542	0.849801	0.908	0.534	2	CALD1	CALD1
0.769	1.19977	0.538	1.82474	0.874	0.521	2	C15H11orf96	C15H11orf96
0.769	1.16854	0.538	2.30299	0.707	0.284	2	CD44	CD44
0.765	1.15175	0.53	2.06335	0.764	0.401	2	TGFBR3	TGFBR3
0.763	0.688804	0.526	1.01164	0.993	0.826	2	VIM	VIM
0.76	1.16904	0.52	2.25945	0.7	0.29	2	PMEPA1	PMEPA1
0.754	1.31254	0.508	2.48369	0.695	0.342	2	EVA1B	EVA1B
0.752	1.02879	0.504	1.92255	0.703	0.249	2	COL5A2	COL5A2
0.746	1.38636	0.492	3.3594	0.584	0.151	2	FLRT2	FLRT2
0.741	1.06473	0.482	2.21189	0.643	0.214	2	F2RL2	F2RL2
0.739	1.34002	0.478	3.65767	0.536	0.083	2	MYBPC2	MYBPC2
0.73	1.33329	0.46	2.76643	0.587	0.177	2	NES	NES
0.728	1.11957	0.456	2.07475	0.685	0.383	2	NFIL3	NFIL3
0.726	0.575652	0.452	0.87196	0.978	0.721	2	COL4A1	COL4A1
0.719	1.16291	0.438	2.75205	0.57	0.219	2	SPRY1	SPRY1
0.719	1.09051	0.438	2.18074	0.616	0.26	2	MYH10	MYH10
0.714	1.30533	0.428	2.72389	0.528	0.118	2	GPX3	GPX3
0.707	1.02007	0.414	3.12676	0.477	0.078	2	TBX4	TBX4
0.706	0.915383	0.412	1.36277	0.89	0.815	2	JUN	JUN
0.705	0.917671	0.41	2.0644	0.564	0.203	2	SDC2	SDC2
0.704	0.644127	0.408	0.944704	0.988	0.972	2	HSP90AA1	HSP90AA1
0.703	1.09896	0.406	4.86936	0.426	0.026	2	LOC105612077	LOC105612077
0.703	0.742172	0.406	1.27797	0.781	0.642	2	CSTB	CSTB
0.703	0.985598	0.406	1.76279	0.659	0.349	2	ADAMTS1	ADAMTS1

## Sheet: cluster3
myAUC	avg_diff	power	avg_log2FC	pct.1	pct.2	cluster	gene	genes_no_LOC
0.984	4.21682	0.968	6.17637	0.99	0.402	3	SFTPC	SFTPC
0.974	3.04177	0.948	4.95288	0.978	0.377	3	NPC2	NPC2
0.974	3.20063	0.948	5.21958	0.968	0.136	3	SFTPB	SFTPB
0.971	3.71977	0.942	5.97383	0.962	0.131	3	SFTPA1	SFTPA1
0.968	2.87502	0.936	5.75391	0.95	0.064	3	LAMP3	LAMP3
0.964	2.47368	0.928	4.71976	0.961	0.107	3	SFTPD	SFTPD
0.96	2.05347	0.92	3.99715	0.973	0.131	3	SFTA2	SFTA2
0.959	2.26239	0.918	3.90961	0.984	0.16	3	SLC34A2	SLC34A2
0.943	2.01631	0.886	4.18747	0.937	0.167	3	TLCD2	TLCD2
0.942	1.67694	0.884	2.92933	0.984	0.408	3	CTSH	CTSH
0.942	1.85084	0.884	3.43738	0.966	0.169	3	MME	MME
0.937	1.75654	0.874	2.74068	0.996	0.256	3	LOC101106871	CXCL17
0.93	2.74843	0.86	4.27831	0.919	0.229	3	FABP5	FABP5
0.923	1.69034	0.846	4.42812	0.891	0.084	3	TMEM229B	TMEM229B
0.914	1.77408	0.828	6.22724	0.842	0.022	3	MUC15	MUC15
0.9	1.0401	0.8	1.55341	1	0.956	3	LOC101115640	GNAS
0.899	2.23627	0.798	6.08627	0.815	0.04	3	NAPSA	NAPSA
0.889	1.32668	0.778	2.18346	0.956	0.246	3	WFDC2	WFDC2
0.888	3.362	0.776	6.37813	0.796	0.039	3	TFF2	TFF2
0.886	1.08721	0.772	1.69215	0.989	0.847	3	LOC105606223	ATP5F1E
0.886	1.61433	0.772	2.42691	0.921	0.248	3	VMO1	VMO1
0.884	1.62273	0.768	2.59541	0.949	0.276	3	KRT8	KRT8
0.876	1.12289	0.752	1.85512	0.977	0.574	3	PRDX5	PRDX5
0.873	1.4517	0.746	3.1377	0.848	0.142	3	FMO2	FMO2
0.871	1.14723	0.742	1.96376	0.966	0.286	3	TST	TST
0.87	1.39367	0.74	5.64248	0.758	0.03	3	PLCXD1	PLCXD1
0.87	1.59477	0.74	4.48879	0.78	0.057	3	LOC101113398	CL43
0.869	0.773181	0.738	1.26607	0.969	0.212	3	LOC101118990	name
0.868	1.09112	0.736	2.07734	0.92	0.176	3	GSTT2B	GSTT2B
0.867	1.72624	0.734	3.82671	0.798	0.083	3	HHIP	HHIP
0.865	1.72554	0.73	2.89958	0.892	0.236	3	KRT18	KRT18
0.864	1.17293	0.728	3.07391	0.828	0.125	3	MUC1	MUC1
0.863	1.2431	0.726	2.7273	0.878	0.237	3	LRRK2	LRRK2
0.862	1.08348	0.724	1.79853	0.962	0.655	3	SERP1	SERP1
0.859	1.08922	0.718	2.04356	0.94	0.342	3	ALAS1	ALAS1
0.859	0.961799	0.718	2.00542	0.911	0.179	3	NKX2-1	NKX2-1
0.856	1.00054	0.712	2.09396	0.916	0.215	3	EPCAM	EPCAM
0.848	1.08304	0.696	2.68714	0.835	0.228	3	TMEM97	TMEM97
0.847	1.06835	0.694	2.13558	0.903	0.368	3	LOC101107687	H2AJ
0.846	0.997282	0.692	2.38914	0.842	0.149	3	PRR15L	PRR15L
0.845	1.04121	0.69	1.68197	0.953	0.27	3	LOC101117946	KRT19
0.843	1.35862	0.686	5.32297	0.712	0.048	3	PEBP4	PEBP4
0.841	1.0679	0.682	1.79216	0.949	0.656	3	DBI	DBI
0.839	0.928248	0.678	1.53454	0.961	0.604	3	GPX1	GPX1
0.839	1.26914	0.678	2.40169	0.819	0.21	3	CTSZ	CTSZ
0.839	0.859407	0.678	1.58905	0.881	0.168	3	PDPN	PDPN
0.832	0.955832	0.664	2.59857	0.786	0.113	3	MATN4	MATN4
0.832	0.977958	0.664	2.2668	0.847	0.277	3	TMEM50B	TMEM50B
0.831	1.22647	0.662	3.63308	0.738	0.112	3	INSIG1	INSIG1
0.825	0.642498	0.65	1.2004	0.843	0.133	3	CLDN18	CLDN18
0.825	0.879295	0.65	1.58777	0.925	0.382	3	TSTD1	TSTD1
0.824	0.779272	0.648	1.14028	0.998	0.974	3	MT-COX1	MT-COX1
0.824	0.856933	0.648	1.6305	0.932	0.497	3	TMEM256	TMEM256
0.812	1.0496	0.624	1.91319	0.887	0.378	3	ATP1B1	ATP1B1
0.811	0.741978	0.622	1.2319	0.971	0.559	3	DSTN	DSTN
0.81	0.904007	0.62	2.76556	0.738	0.145	3	DRAM1	DRAM1
0.807	0.889904	0.614	4.10648	0.655	0.044	3	SLC22A31	SLC22A31
0.804	0.791809	0.608	1.26828	0.964	0.677	3	FTL	FTL
0.804	0.673541	0.608	1.09412	0.985	0.604	3	SPINT2	SPINT2
0.803	0.917061	0.606	3.13437	0.686	0.085	3	EPDR1	EPDR1
0.801	0.84888	0.602	2.05463	0.807	0.254	3	ASAH1	ASAH1
0.8	0.941666	0.6	2.98611	0.69	0.111	3	ANK3	ANK3
0.798	0.728175	0.596	1.25682	0.96	0.494	3	LOC101114075	SULT1A1
0.798	0.813053	0.596	1.46224	0.902	0.355	3	SDC4	SDC4
0.797	0.686179	0.594	1.44915	0.849	0.261	3	TMEM238	TMEM238
0.796	0.873676	0.592	1.45743	0.914	0.386	3	NUPR1	NUPR1
0.794	0.799736	0.588	2.31288	0.746	0.201	3	CARS2	CARS2
0.793	1.22527	0.586	2.49553	0.718	0.145	3	CD24	CD24
0.793	0.932631	0.586	2.81984	0.684	0.111	3	CLDN3	CLDN3
0.791	0.766352	0.582	1.99383	0.752	0.165	3	IRX1	IRX1
0.791	0.775979	0.582	2.4294	0.716	0.147	3	RAB25	RAB25
0.789	0.913482	0.578	2.49665	0.71	0.147	3	PTPN13	PTPN13
0.788	0.766785	0.576	1.24127	0.965	0.756	3	PRDX1	PRDX1
0.784	0.388338	0.568	0.775277	0.785	0.182	3	CLDN4	CLDN4
0.784	0.921188	0.568	3.72325	0.618	0.054	3	LOC105611951	LOC105611951
0.783	0.828705	0.566	2.0698	0.723	0.161	3	SLC39A8	SLC39A8
0.783	0.961186	0.566	5.84167	0.579	0.017	3	C5	C5
0.783	1.22731	0.566	3.24454	0.662	0.117	3	LOC101109111	name
0.78	0.705712	0.56	1.44173	0.841	0.299	3	ALCAM	ALCAM
0.779	0.902871	0.558	4.91187	0.579	0.024	3	ACSL6	ACSL6
0.779	0.735929	0.558	2.32641	0.69	0.138	3	PRSS8	PRSS8
0.779	0.87319	0.558	2.92083	0.651	0.107	3	FGFR2	FGFR2
0.779	0.798828	0.558	1.79555	0.785	0.273	3	CAT	CAT
0.778	0.94918	0.556	3.09138	0.637	0.089	3	CPM	CPM
0.778	1.40927	0.556	5.83712	0.571	0.02	3	FABP3	FABP3
0.775	0.794013	0.55	1.95725	0.689	0.127	3	LOC106991745	LOC106991745
0.773	0.551801	0.546	0.802336	1	0.991	3	MT-COX3	MT-COX3
0.773	0.961811	0.546	2.53451	0.684	0.169	3	MID1IP1	MID1IP1
0.77	0.651378	0.54	1.347	0.805	0.248	3	NPNT	NPNT
0.77	0.908034	0.54	3.88529	0.582	0.046	3	ATP6V1C2	ATP6V1C2
0.769	0.591064	0.538	1.15307	0.875	0.31	3	MGST1	MGST1
0.769	0.735647	0.538	1.99274	0.723	0.213	3	LOC101111911	DDT
0.768	0.687726	0.536	1.85231	0.744	0.233	3	AGPAT2	AGPAT2
0.767	0.530321	0.534	1.00223	0.887	0.316	3	ALDH1A1	ALDH1A1
0.765	0.638907	0.53	1.70602	0.73	0.186	3	MAL2	MAL2
0.765	0.717214	0.53	1.36814	0.81	0.275	3	LGALS3	LGALS3
0.764	0.751013	0.528	2.70234	0.631	0.115	3	ABHD3	ABHD3
0.762	0.221325	0.524	0.390521	0.714	0.133	3	COL4A4	COL4A4
0.762	0.611316	0.524	1.5936	0.691	0.14	3	PLEKHB1	PLEKHB1
0.762	0.71896	0.524	1.95923	0.688	0.161	3	CLDN7	CLDN7
0.756	0.65459	0.512	1.47279	0.817	0.384	3	HIGD2A	HIGD2A
0.754	0.564848	0.508	1.11474	0.808	0.344	3	LOC101114959	name
0.754	0.880454	0.508	3.79408	0.561	0.071	3	CDS1	CDS1
0.754	0.756131	0.508	2.82884	0.596	0.097	3	PDGFD	PDGFD
0.754	0.722874	0.508	2.12152	0.676	0.19	3	WIPI1	WIPI1
0.754	0.630584	0.508	1.38541	0.843	0.395	3	CERS2	CERS2
0.753	0.541381	0.506	0.897221	0.962	0.792	3	SSR2	SSR2
0.752	0.668048	0.504	1.80399	0.687	0.171	3	PKDCC	PKDCC
0.748	0.533086	0.496	1.28434	0.684	0.158	3	MYH14	MYH14
0.747	0.611324	0.494	1.65632	0.736	0.269	3	CCDC53	CCDC53
0.747	0.573391	0.494	1.13028	0.759	0.224	3	KRT7	KRT7
0.746	0.273682	0.492	0.647344	0.641	0.12	3	LCP1	LCP1
0.744	0.524485	0.488	0.82864	0.966	0.585	3	ANXA1	ANXA1
0.744	0.62919	0.488	1.3602	0.806	0.385	3	HSDL2	HSDL2
0.742	0.564319	0.484	0.993411	0.94	0.657	3	CLTB	CLTB
0.742	0.664092	0.484	1.92172	0.654	0.177	3	LOC101116121	CYP4V2
0.742	0.651129	0.484	2.25169	0.619	0.15	3	ZDHHC3	ZDHHC3
0.739	0.586239	0.478	1.57936	0.719	0.263	3	GSTK1	GSTK1
0.739	0.539042	0.478	0.914087	0.947	0.746	3	CLTA	CLTA
0.735	0.681098	0.47	3.52275	0.517	0.049	3	TMEM243	TMEM243
0.735	0.646222	0.47	2.16617	0.583	0.112	3	SMIM5	SMIM5
0.733	0.582987	0.466	2.34888	0.578	0.12	3	AP1M2	AP1M2
0.733	0.60249	0.466	1.37043	0.755	0.298	3	MECOM	MECOM
0.732	1.33428	0.464	3.46692	0.524	0.069	3	AREG	AREG
0.731	0.551962	0.462	0.961967	0.932	0.688	3	P4HB	P4HB
0.729	0.776127	0.458	2.21892	0.598	0.158	3	LOC101113583	CYP51A1
0.728	0.486673	0.456	1.21332	0.691	0.198	3	CDH1	CDH1
0.728	0.720919	0.456	4.26188	0.488	0.042	3	GSS	GSS
0.728	0.547683	0.456	0.907922	0.953	0.768	3	SSR3	SSR3
0.727	0.397019	0.454	0.576752	1	0.995	3	MT-ATP6	MT-ATP6
0.725	0.578695	0.45	1.20452	0.827	0.471	3	PGLS	PGLS
0.725	0.583038	0.45	1.43073	0.737	0.316	3	EML4	EML4
0.725	0.530436	0.45	1.38874	0.62	0.149	3	NOXO1	NOXO1
0.724	0.474465	0.448	0.713067	0.989	0.939	3	GNB2L1	GNB2L1
0.724	0.633186	0.448	3.70588	0.486	0.04	3	FRRS1L	FRRS1L
0.724	0.55223	0.448	1.52933	0.675	0.228	3	MBIP	MBIP
0.723	0.481006	0.446	0.711403	0.996	0.976	3	MT-ND1	MT-ND1
0.723	0.607784	0.446	1.77982	0.599	0.149	3	NEBL	NEBL
0.722	0.44597	0.444	0.657838	0.997	0.97	3	MT-COX2	MT-COX2
0.722	0.530478	0.444	0.884407	0.947	0.695	3	MIF	MIF
0.722	0.494625	0.444	0.892131	0.932	0.647	3	KRTCAP2	KRTCAP2
0.721	0.625457	0.442	1.77158	0.625	0.193	3	SLC12A2	SLC12A2
0.721	0.529621	0.442	1.85855	0.572	0.123	3	KRTCAP3	KRTCAP3
0.721	0.616931	0.442	1.956	0.6	0.166	3	ST6GALNAC4	ST6GALNAC4
0.721	0.617824	0.442	4.33459	0.467	0.028	3	TMEM163	TMEM163
0.721	0.551364	0.442	1.47955	0.655	0.215	3	BLVRB	BLVRB
0.72	1.02535	0.44	5.57143	0.454	0.016	3	PLA2G10	PLA2G10
0.72	0.542566	0.44	1.53698	0.667	0.234	3	SNX4	SNX4
0.718	0.400009	0.436	0.583819	1	0.992	3	MT-ND4	MT-ND4
0.718	0.565334	0.436	1.57376	0.631	0.189	3	TSPAN15	TSPAN15
0.718	0.605115	0.436	1.37442	0.759	0.353	3	ATP1A1	ATP1A1
0.717	0.537552	0.434	1.58607	0.646	0.218	3	PVRL2	PVRL2
0.716	0.693362	0.432	4.22715	0.458	0.027	3	SLC16A6	SLC16A6
0.715	0.517639	0.43	1.23119	0.715	0.283	3	LOC101103156	C6H4orf48
0.715	0.652626	0.43	4.74726	0.448	0.019	3	LOC101115343	SYT15
0.715	0.2034	0.43	0.385449	0.651	0.168	3	GSTA1-1	GSTA1-1
0.713	0.381417	0.426	0.558037	0.999	0.991	3	MT-ND2	MT-ND2
0.713	0.577789	0.426	1.88108	0.561	0.134	3	ANO1	ANO1
0.713	0.433741	0.426	0.911673	0.791	0.374	3	GLRX5	GLRX5
0.712	0.369608	0.424	1.01799	0.608	0.151	3	PON3	PON3
0.712	0.464617	0.424	0.970342	0.854	0.479	3	CUTA	CUTA
0.712	0.583173	0.424	3.57082	0.461	0.037	3	SEC14L2	SEC14L2
0.712	0.473465	0.424	0.83659	0.899	0.553	3	LOC101110151	TSC22D1
0.711	0.63311	0.422	2.31291	0.535	0.124	3	SQLE	SQLE
0.711	0.663653	0.422	3.74791	0.462	0.046	3	ETV5	ETV5
0.709	0.48734	0.418	1.09461	0.79	0.407	3	PET100	PET100
0.709	0.516435	0.418	2.24204	0.511	0.085	3	DOK4	DOK4
0.708	0.475386	0.416	0.928384	0.834	0.462	3	RNASE4	RNASE4
0.708	0.526797	0.416	1.67968	0.605	0.198	3	NOL10	NOL10
0.708	0.526532	0.416	2.00523	0.515	0.089	3	KIAA1324	KIAA1324
0.708	0.550446	0.416	2.21816	0.534	0.126	3	HYI	HYI
0.707	0.357642	0.414	0.520756	1	0.994	3	MT-CYTB	MT-CYTB
0.707	0.552002	0.414	0.998253	0.876	0.575	3	GPX4	GPX4
0.707	0.502838	0.414	1.07655	0.801	0.441	3	CNPY2	CNPY2
0.707	0.431394	0.414	0.695358	0.961	0.802	3	ATP5G2	ATP5G2
0.707	0.601056	0.414	2.72831	0.48	0.065	3	RASEF	RASEF
0.706	0.527689	0.412	2.06244	0.541	0.134	3	LOC101117755	RAB3D
0.705	0.548283	0.41	2.17509	0.513	0.099	3	IRX5	IRX5
0.705	0.519083	0.41	1.80294	0.514	0.093	3	KCNN3	KCNN3
0.703	0.50375	0.406	0.753493	0.995	0.939	3	MT-ND3	MT-ND3
0.703	0.434827	0.406	0.753572	0.936	0.714	3	LOC101116886	COX7B
0.702	0.541594	0.404	1.58871	0.607	0.212	3	AVPI1	AVPI1
0.702	0.636719	0.404	1.75215	0.606	0.223	3	MSMO1	MSMO1
0.702	0.504674	0.404	1.16265	0.745	0.381	3	CALM3	CALM3

## Sheet: cluster4
myAUC	avg_diff	power	avg_log2FC	pct.1	pct.2	cluster	gene	genes_no_LOC
0.971	2.82303	0.942	4.40253	0.991	0.175	4	DCN	DCN
0.919	2.20181	0.838	4.63355	0.884	0.097	4	COL14A1	COL14A1
0.914	2.69175	0.828	4.16483	0.929	0.238	4	COL3A1	COL3A1
0.914	2.08665	0.828	3.88014	0.914	0.247	4	TIMP2	TIMP2
0.912	1.86502	0.824	2.70589	0.996	0.462	4	MGP	MGP
0.904	3.65025	0.808	6.02363	0.854	0.152	4	COL1A2	COL1A2
0.904	3.45801	0.808	5.74202	0.855	0.162	4	COL1A1	COL1A1
0.9	2.42171	0.8	4.01059	0.911	0.364	4	GSN	GSN
0.892	1.97098	0.784	3.91422	0.855	0.139	4	PCOLCE	PCOLCE
0.89	1.73901	0.78	2.69206	0.953	0.539	4	SPARC	SPARC
0.883	1.46705	0.766	2.57145	0.893	0.147	4	OGN	OGN
0.882	2.28063	0.764	6.04912	0.783	0.043	4	FBLN1	FBLN1
0.879	1.89076	0.758	3.21009	0.878	0.197	4	PLAC9	PLAC9
0.869	3.08203	0.738	8.90919	0.741	0.011	4	SERPINF1	SERPINF1
0.864	1.67682	0.728	3.71043	0.806	0.13	4	RBP4	RBP4
0.861	1.36645	0.722	2.41352	0.91	0.352	4	FSTL1	FSTL1
0.855	1.64137	0.71	3.1664	0.817	0.143	4	COL6A3	COL6A3
0.852	1.42246	0.704	2.33597	0.928	0.388	4	NUPR1	NUPR1
0.847	1.72203	0.694	3.45168	0.8	0.153	4	BGN	BGN
0.847	1.28822	0.694	2.21827	0.89	0.227	4	COL6A1	COL6A1
0.846	1.71967	0.692	3.68393	0.784	0.18	4	FBN1	FBN1
0.837	1.35791	0.674	2.15395	0.925	0.428	4	GTL2	GTL2
0.835	0.961103	0.67	1.45861	0.986	0.893	4	EEF1B2	EEF1B2
0.828	1.47393	0.656	2.69974	0.807	0.245	4	COL5A2	COL5A2
0.815	1.93121	0.63	2.89685	0.861	0.364	4	ELN	ELN
0.814	2.89667	0.628	8.61467	0.634	0.01	4	DLK1	DLK1
0.813	1.8476	0.626	3.72451	0.689	0.075	4	CCDC80	CCDC80
0.81	0.666741	0.62	1.02498	0.985	0.9	4	PPIB	PPIB
0.81	2.31285	0.62	6.84521	0.63	0.018	4	LUM	LUM
0.8	1.74625	0.6	7.22622	0.607	0.013	4	FAP	FAP
0.797	1.46115	0.594	2.64573	0.781	0.311	4	PLPP3	PLPP3
0.795	1.63069	0.59	5.64219	0.61	0.026	4	PCOLCE2	PCOLCE2
0.794	2.42773	0.588	4.02883	0.715	0.222	4	TFPI2	TFPI2
0.793	1.32852	0.586	3.65454	0.65	0.076	4	MXRA8	MXRA8
0.793	1.61307	0.586	3.76113	0.65	0.08	4	MEDAG	MEDAG
0.787	1.03686	0.574	1.61942	0.918	0.669	4	CST3	CST3
0.783	0.723701	0.566	1.15233	0.963	0.843	4	UQCRH	UQCRH
0.779	2.14456	0.558	4.53531	0.598	0.05	4	MFAP5	MFAP5
0.778	1.39922	0.556	4.16323	0.604	0.074	4	LOC101107430	C1R
0.775	0.980263	0.55	1.58372	0.921	0.766	4	ITM2B	ITM2B
0.774	0.540796	0.548	0.78721	0.999	0.995	4	ZC3H10	ZC3H10
0.773	1.18152	0.546	2.49866	0.72	0.286	4	DHRS7	DHRS7
0.773	0.675288	0.546	1.06702	0.966	0.872	4	LAPTM4A	LAPTM4A
0.766	1.33217	0.532	6.81536	0.538	0.011	4	PDGFRL	PDGFRL
0.765	0.574687	0.53	0.847906	0.995	0.968	4	FTH1	FTH1
0.76	1.55942	0.52	5.5651	0.54	0.027	4	C3H2orf40	C3H2orf40
0.759	1.66126	0.518	5.10382	0.547	0.045	4	FGL2	FGL2
0.758	1.04542	0.516	3.06838	0.598	0.098	4	PRRX2	PRRX2
0.758	2.0877	0.516	6.41382	0.529	0.016	4	DPT	DPT
0.756	0.500872	0.512	0.732948	0.999	0.992	4	LOC101123279	RPL27A
0.753	1.3383	0.506	2.69712	0.609	0.123	4	PTN	PTN
0.752	1.02853	0.504	2.46045	0.664	0.232	4	SERPING1	SERPING1
0.749	2.16951	0.498	7.80118	0.503	0.009	4	PI16	PI16
0.744	0.601572	0.488	0.985193	0.941	0.776	4	RABAC1	RABAC1
0.743	1.01393	0.486	2.40977	0.623	0.162	4	ECM2	ECM2
0.742	0.669154	0.484	1.12212	0.912	0.715	4	LOC101102183	SEC61G
0.741	0.844264	0.482	1.68365	0.757	0.388	4	MFAP2	MFAP2
0.74	0.820158	0.48	1.20828	0.992	0.961	4	LOC106991688	LOC106991688
0.739	1.11255	0.478	2.87263	0.586	0.143	4	PLXDC2	PLXDC2
0.738	1.0322	0.476	2.3329	0.589	0.124	4	GPC3	GPC3
0.738	0.876381	0.476	2.10352	0.656	0.244	4	CTSK	CTSK
0.737	1.17805	0.474	3.71644	0.526	0.059	4	C1QTNF7	C1QTNF7
0.737	1.16131	0.474	2.49857	0.554	0.087	4	VCAN	VCAN
0.732	0.772797	0.464	1.57602	0.747	0.41	4	PPIC	PPIC
0.732	1.20156	0.464	3.61835	0.527	0.081	4	FBLN5	FBLN5
0.729	0.937137	0.458	1.54826	0.854	0.492	4	TIMP1	TIMP1
0.729	0.859375	0.458	1.36795	0.908	0.695	4	SEPP1	SEPP1
0.728	0.781821	0.456	1.14756	0.996	0.828	4	VIM	VIM
0.728	1.31497	0.456	3.67837	0.527	0.102	4	CFH	CFH
0.726	0.572679	0.452	0.92068	0.949	0.816	4	LOC101114033	RPL17
0.726	0.786144	0.452	2.11054	0.577	0.118	4	COL6A2	COL6A2
0.723	0.957213	0.446	3.34642	0.51	0.08	4	BICC1	BICC1
0.722	0.948899	0.444	3.46608	0.5	0.069	4	OAF	OAF
0.721	0.880855	0.442	2.74991	0.525	0.089	4	MMP23B	MMP23B
0.72	0.900264	0.44	2.25903	0.594	0.196	4	DAB2	DAB2
0.72	0.786833	0.44	1.74343	0.662	0.254	4	LHFP	LHFP
0.718	0.477101	0.436	0.71458	0.97	0.596	4	IGF2	IGF2
0.717	0.977136	0.434	5.67142	0.445	0.013	4	GLT8D2	GLT8D2
0.717	1.83349	0.434	2.92139	0.703	0.426	4	IER3	IER3
0.717	0.80578	0.434	1.44602	0.797	0.543	4	NFIA	NFIA
0.716	1.188	0.432	5.6589	0.448	0.022	4	C1S	C1S
0.715	0.408393	0.43	0.606623	0.995	0.972	4	LOC101117414	RPL14
0.713	0.683394	0.426	1.39715	0.697	0.322	4	GLIPR2	GLIPR2
0.708	1.12766	0.416	1.90906	0.708	0.369	4	IGFBP6	IGFBP6
0.708	1.69194	0.416	3.06549	0.513	0.122	4	IGFBP5	IGFBP5
0.707	0.828003	0.414	2.07145	0.503	0.08	4	PDGFRA	PDGFRA
0.706	1.08069	0.412	3.45879	0.466	0.061	4	ITIH5	ITIH5
0.705	0.556091	0.41	0.890985	0.924	0.8	4	LOC105609544	LOC105609544
0.703	0.784415	0.406	2.18345	0.559	0.198	4	FKBP7	FKBP7
0.702	0.865703	0.404	1.67652	0.699	0.436	4	RCN1	RCN1

## Sheet: cluster5
myAUC	avg_diff	power	avg_log2FC	pct.1	pct.2	cluster	gene	genes_no_LOC
0.986	4.199	0.972	6.26669	0.992	0.249	5	LOC101110371	SCGB2A2
0.979	3.46842	0.958	5.61676	0.98	0.123	5	TFF3	TFF3
0.963	2.63291	0.926	3.96494	0.987	0.25	5	VMO1	VMO1
0.933	5.49877	0.866	8.21005	0.951	0.417	5	SCGB3A2	SCGB3A2
0.933	2.23342	0.866	4.16597	0.939	0.176	5	CLDN4	CLDN4
0.913	2.78979	0.826	6.56671	0.843	0.046	5	PIGR	PIGR
0.905	1.74673	0.81	2.8519	0.976	0.251	5	WFDC2	WFDC2
0.905	1.29325	0.81	2.28472	0.969	0.385	5	TSTD1	TSTD1
0.896	1.50661	0.792	4.16542	0.844	0.078	5	EHF	EHF
0.88	1.26723	0.76	4.26956	0.809	0.071	5	KIAA1324	KIAA1324
0.879	1.88525	0.758	5.18949	0.788	0.044	5	LOC105609355	LOC105609355
0.869	1.5486	0.738	2.38757	0.949	0.332	5	S100A2	S100A2
0.864	1.72498	0.728	2.7753	0.941	0.561	5	HERPUD1	HERPUD1
0.857	1.18472	0.714	1.85358	0.978	0.265	5	LOC101106871	CXCL17
0.855	4.16252	0.71	7.5956	0.74	0.055	5	LOC101110099	SCGB1D
0.854	4.3106	0.708	8.40274	0.731	0.066	5	LOC105601930	DMBT1
0.852	0.783565	0.704	1.34343	0.941	0.239	5	KRT18	KRT18
0.845	1.00098	0.69	2.15829	0.895	0.34	5	SEC11C	SEC11C
0.839	0.844222	0.678	1.41008	0.981	0.657	5	SERP1	SERP1
0.838	1.21884	0.676	2.58333	0.831	0.193	5	KLF5	KLF5
0.837	0.968812	0.674	3.00655	0.77	0.096	5	C24H16orf89	C24H16orf89
0.837	3.56617	0.674	8.02871	0.685	0.025	5	LTF	LTF
0.835	1.32976	0.67	3.14837	0.786	0.162	5	SLC39A8	SLC39A8
0.833	0.781231	0.666	2.46215	0.817	0.149	5	PLPP2	PLPP2
0.833	1.32648	0.666	2.47374	0.883	0.22	5	KRT7	KRT7
0.829	0.942308	0.658	3.17202	0.746	0.09	5	CDO1	CDO1
0.825	3.73986	0.65	8.5337	0.67	0.036	5	BPIFB1	BPIFB1
0.822	0.809915	0.644	2.47904	0.776	0.128	5	IQGAP2	IQGAP2
0.822	1.14458	0.644	2.01832	0.911	0.36	5	SDC4	SDC4
0.814	1.0066	0.628	3.38545	0.706	0.085	5	CFI	CFI
0.814	2.1287	0.628	6.88421	0.64	0.018	5	AGR2	AGR2
0.811	0.789412	0.622	2.12589	0.817	0.225	5	GAMT	GAMT
0.811	0.806772	0.622	1.53873	0.929	0.312	5	MGST1	MGST1
0.811	0.755025	0.622	3.61375	0.679	0.057	5	ACSM3	ACSM3
0.811	0.794963	0.622	1.86902	0.832	0.192	5	CDH1	CDH1
0.81	0.696608	0.62	2.48356	0.752	0.129	5	SH3YL1	SH3YL1
0.809	0.600163	0.618	1.78992	0.667	0.038	5	TSPAN1	TSPAN1
0.808	1.04543	0.616	1.68557	0.918	0.279	5	LOC101117946	KRT19
0.807	0.526324	0.614	0.862604	0.941	0.283	5	KRT8	KRT8
0.806	0.854013	0.612	2.57183	0.74	0.113	5	CLDN3	CLDN3
0.804	0.851381	0.608	7.35783	0.613	0.005	5	CRISP3	CRISP3
0.801	2.17246	0.602	7.37914	0.618	0.023	5	FCGBP	FCGBP
0.8	1.6452	0.6	3.11047	0.763	0.219	5	F3	F3
0.798	0.603844	0.596	2.98743	0.674	0.069	5	GRTP1	GRTP1
0.794	0.856496	0.588	3.5732	0.644	0.056	5	KCNK1	KCNK1
0.793	0.620798	0.586	1.65253	0.815	0.185	5	MAL2	MAL2
0.793	0.676419	0.586	2.34923	0.725	0.132	5	TRIM2	TRIM2
0.793	0.864321	0.586	2.48042	0.724	0.141	5	PARD6B	PARD6B
0.793	1.00106	0.586	2.39494	0.754	0.198	5	CD55	CD55
0.789	0.667688	0.578	2.74728	0.668	0.081	5	GALNT5	GALNT5
0.788	0.911379	0.576	1.62709	0.911	0.563	5	XBP1	XBP1
0.788	1.25284	0.576	1.98372	0.869	0.467	5	BTG2	BTG2
0.786	0.687597	0.572	2.35904	0.703	0.117	5	MET	MET
0.786	0.859917	0.572	1.43262	0.893	0.392	5	NUPR1	NUPR1
0.786	0.584257	0.572	2.09424	0.645	0.061	5	EMB	EMB
0.786	0.819419	0.572	2.17456	0.749	0.162	5	CLDN7	CLDN7
0.784	1.01709	0.568	2.93214	0.705	0.131	5	PRSS22	PRSS22
0.781	0.522825	0.562	1.15065	0.869	0.225	5	EPCAM	EPCAM
0.779	0.768422	0.558	2.32047	0.707	0.137	5	ELF3	ELF3
0.777	0.601227	0.554	2.13392	0.697	0.129	5	GALNT3	GALNT3
0.775	0.697697	0.55	3.41569	0.607	0.057	5	ACSS3	ACSS3
0.775	0.892484	0.55	1.77177	0.846	0.449	5	TSPAN3	TSPAN3
0.769	0.604767	0.538	1.25612	0.895	0.374	5	LOC101107687	H2AJ
0.768	0.61895	0.536	2.97017	0.591	0.044	5	ANPEP	ANPEP
0.768	0.521336	0.536	1.72224	0.728	0.151	5	RAB25	RAB25
0.766	0.815029	0.532	4.18325	0.557	0.024	5	TNS4	TNS4
0.765	0.584436	0.53	1.78978	0.726	0.184	5	LY96	LY96
0.765	1.13829	0.53	1.70962	0.947	0.768	5	HSPA5	HSPA5
0.765	3.45218	0.53	8.93978	0.544	0.023	5	LOC105604614	LOC105611419
0.763	0.576088	0.526	1.54642	0.764	0.217	5	NDRG2	NDRG2
0.763	0.675077	0.526	2.41925	0.648	0.115	5	RBM47	RBM47
0.763	0.8926	0.526	6.07945	0.536	0.011	5	ELF5	ELF5
0.759	0.524526	0.518	0.924456	0.902	0.298	5	TST	TST
0.759	0.789764	0.518	7.52899	0.521	0.004	5	CLDN22	CLDN22
0.759	0.555994	0.518	3.01915	0.583	0.056	5	PLS1	PLS1
0.758	0.629176	0.516	1.48182	0.817	0.324	5	CCNG1	CCNG1
0.758	0.651543	0.516	2.39943	0.6	0.071	5	SOX9	SOX9
0.758	0.598467	0.516	1.88706	0.686	0.147	5	CXADR	CXADR
0.757	0.655156	0.514	1.05482	0.969	0.792	5	PABPC1	PABPC1
0.756	0.697759	0.512	3.04164	0.589	0.08	5	SLC31A2	SLC31A2
0.756	0.437078	0.512	0.716464	0.972	0.609	5	SPINT2	SPINT2
0.755	0.61119	0.51	2.82869	0.563	0.042	5	SOX2	SOX2
0.752	0.83493	0.504	1.54668	0.847	0.409	5	ARID5B	ARID5B
0.752	0.532451	0.504	1.39679	0.809	0.284	5	ECHS1	ECHS1
0.751	0.536085	0.502	1.43107	0.792	0.276	5	NANS	NANS
0.749	4.17884	0.498	6.98849	0.609	0.149	5	LOC101108654	name
0.749	0.583667	0.498	4.20958	0.521	0.02	5	PIK3C2G	PIK3C2G
0.748	0.483305	0.496	1.84942	0.664	0.143	5	TPD52	TPD52
0.747	0.512071	0.494	1.20231	0.803	0.27	5	LOC443411	FXYD6
0.746	1.07105	0.492	2.57989	0.679	0.219	5	NCOA7	NCOA7
0.746	0.426105	0.492	0.812498	0.888	0.321	5	ALDH1A1	ALDH1A1
0.746	1.14196	0.492	2.81978	0.634	0.169	5	RCAN1	RCAN1
0.744	0.674209	0.488	4.24133	0.512	0.021	5	CA8	CA8
0.744	0.551421	0.488	3.69231	0.527	0.036	5	TPD52L1	TPD52L1
0.744	0.737082	0.488	4.10022	0.526	0.04	5	PDZK1IP1	PDZK1IP1
0.743	0.795523	0.486	1.55169	0.666	0.157	5	AQP5	AQP5
0.742	0.428603	0.484	1.81488	0.633	0.12	5	AP1M2	AP1M2
0.739	0.418287	0.478	2.16151	0.582	0.085	5	IGSF5	IGSF5
0.736	0.713068	0.472	1.96664	0.657	0.195	5	SLC12A2	SLC12A2
0.736	0.648307	0.472	1.61443	0.733	0.275	5	BZW2	BZW2
0.736	0.464998	0.472	1.75606	0.618	0.123	5	RUNX1	RUNX1
0.736	0.507952	0.472	4.39472	0.492	0.017	5	VTCN1	VTCN1
0.735	0.326524	0.47	0.917044	0.706	0.171	5	PERP	PERP
0.734	0.652898	0.468	1.43353	0.734	0.227	5	LOC101117657	METTL7A
0.732	0.473396	0.464	0.761339	0.962	0.803	5	ATP5G2	ATP5G2
0.73	0.474654	0.46	2.96808	0.494	0.027	5	PROM1	PROM1
0.73	2.60473	0.46	9.72721	0.463	0.005	5	ZG16B	ZG16B
0.73	0.561102	0.46	2.14744	0.476	0.014	5	PGLYRP1	PGLYRP1
0.729	0.647028	0.458	1.17416	0.87	0.563	5	SRSF5	SRSF5
0.729	0.699445	0.458	1.12426	0.854	0.429	5	ATF3	ATF3
0.727	0.345168	0.454	1.1131	0.652	0.151	5	DSG2	DSG2
0.726	0.436501	0.452	1.68382	0.625	0.153	5	LOC105609854	LOC105609854
0.726	0.525995	0.452	0.992494	0.845	0.387	5	ATP1B1	ATP1B1
0.725	0.737498	0.45	1.55158	0.623	0.158	5	CD24	CD24
0.725	0.57573	0.45	1.66236	0.678	0.211	5	AVPI1	AVPI1
0.725	0.413856	0.45	2.13657	0.55	0.084	5	HOOK1	HOOK1
0.724	0.441305	0.448	2.17043	0.549	0.087	5	GNE	GNE
0.723	0.425291	0.446	1.1933	0.687	0.206	5	ARFGEF3	ARFGEF3
0.723	0.375525	0.446	1.21174	0.695	0.21	5	PCBD1	PCBD1
0.723	0.393267	0.446	1.54927	0.59	0.115	5	FOXA1	FOXA1
0.723	0.580761	0.446	1.5033	0.702	0.246	5	LOC105603721	LOC105603721
0.722	0.409092	0.444	1.39132	0.625	0.145	5	MPZL2	MPZL2
0.721	0.409643	0.442	3.62904	0.468	0.022	5	QSOX1	QSOX1
0.72	0.400564	0.44	1.88965	0.576	0.118	5	GMDS	GMDS
0.72	0.411847	0.44	2.04699	0.551	0.093	5	MAPK13	MAPK13
0.72	1.72324	0.44	4.8595	0.49	0.058	5	CLDN10	CLDN10
0.718	0.494437	0.436	4.56541	0.45	0.012	5	SLC28A3	SLC28A3
0.718	0.421785	0.436	1.42009	0.658	0.197	5	SEC23B	SEC23B
0.717	0.479965	0.434	1.84593	0.547	0.1	5	ARG2	ARG2
0.717	0.557759	0.434	1.89834	0.587	0.145	5	STK17A	STK17A
0.717	0.348453	0.434	1.23194	0.628	0.148	5	PRSS8	PRSS8
0.716	0.491427	0.432	2.32271	0.51	0.071	5	GCNT1	GCNT1
0.714	0.539879	0.428	1.15949	0.831	0.403	5	PDIA4	PDIA4
0.714	0.661497	0.428	1.83354	0.637	0.2	5	YOD1	YOD1
0.712	0.402946	0.424	2.74413	0.484	0.053	5	ERMP1	ERMP1
0.712	0.299508	0.424	0.63106	0.655	0.182	5	TACSTD2	TACSTD2
0.711	0.488276	0.422	2.50257	0.489	0.058	5	MFSD4	MFSD4
0.711	0.465405	0.422	7.04334	0.424	0.002	5	SLC15A2	SLC15A2
0.71	0.302492	0.42	1.43048	0.546	0.098	5	FBP1	FBP1
0.709	0.548124	0.418	0.893722	0.972	0.758	5	PRDX1	PRDX1
0.708	0.388717	0.416	2.33027	0.481	0.054	5	GATM	GATM
0.707	0.413331	0.414	2.41871	0.442	0.022	5	SLC44A4	SLC44A4
0.706	0.526929	0.412	1.39142	0.675	0.259	5	DNAJB9	DNAJB9
0.704	0.403259	0.408	0.908655	0.834	0.388	5	LOC105608205	LOC105608205
0.703	0.699396	0.406	1.61913	0.63	0.2	5	FAM129A	FAM129A
0.702	0.309158	0.404	0.477194	0.971	0.677	5	SAT1	SAT1
0.702	0.735753	0.404	2.39397	0.506	0.103	5	ITPKC	ITPKC
0.702	0.375071	0.404	1.0379	0.728	0.288	5	OSER1	OSER1
0.702	0.341721	0.404	2.84077	0.449	0.039	5	SLC44A3	SLC44A3

## Sheet: cluster6
myAUC	avg_diff	power	avg_log2FC	pct.1	pct.2	cluster	gene	genes_no_LOC
0.983	3.66588	0.966	6.10332	0.982	0.118	6	TPM2	TPM2
0.982	3.36805	0.964	5.23428	0.989	0.227	6	TAGLN	TAGLN
0.976	2.11742	0.952	3.27551	0.999	0.538	6	CALD1	CALD1
0.972	3.19002	0.944	4.95174	0.981	0.546	6	TPM1	TPM1
0.972	3.76652	0.944	5.98679	0.965	0.11	6	ACTA2	ACTA2
0.964	2.24508	0.928	4.0101	0.976	0.255	6	IGFBP7	IGFBP7
0.953	3.26145	0.906	6.64884	0.918	0.056	6	MYH11	MYH11
0.95	2.57639	0.9	4.69274	0.946	0.203	6	MYLK	MYLK
0.934	1.3637	0.868	2.00775	0.999	0.972	6	MYL6	MYL6
0.93	2.07057	0.86	3.42701	0.953	0.229	6	PPP1R14A	PPP1R14A
0.914	1.80369	0.828	3.16673	0.942	0.282	6	LGALS1	LGALS1
0.894	2.14896	0.788	4.83681	0.816	0.045	6	PLN	PLN
0.892	1.76557	0.784	2.7215	0.95	0.387	6	WFDC1	WFDC1
0.888	1.86458	0.776	2.81534	0.983	0.523	6	C15H11orf96	C15H11orf96
0.885	1.37967	0.77	2.45057	0.931	0.53	6	PPP1R12A	PPP1R12A
0.882	2.95594	0.764	5.63356	0.811	0.12	6	MUSTN1	MUSTN1
0.878	1.60043	0.756	2.66066	0.938	0.553	6	FLNA	FLNA
0.878	2.5837	0.756	4.90694	0.794	0.059	6	CNN1	CNN1
0.876	2.3292	0.752	4.35919	0.807	0.079	6	DES	DES
0.871	1.48758	0.742	3.92109	0.804	0.123	6	SMARCD3	SMARCD3
0.871	3.26342	0.742	7.41451	0.755	0.023	6	ACTG2	ACTG2
0.861	1.62492	0.722	4.61687	0.759	0.052	6	CCDC3	CCDC3
0.855	1.49736	0.71	2.31682	0.962	0.671	6	CST3	CST3
0.839	1.1213	0.678	2.0581	0.897	0.44	6	CHCHD10	CHCHD10
0.836	1.57733	0.672	3.33532	0.774	0.169	6	MAP1B	MAP1B
0.834	1.58231	0.668	5.79096	0.686	0.031	6	EFHD1	EFHD1
0.826	1.32596	0.652	5.43018	0.67	0.021	6	MRVI1	MRVI1
0.823	1.65351	0.646	2.63848	0.848	0.359	6	CRYAB	CRYAB
0.823	1.56095	0.646	3.06434	0.755	0.129	6	NEXN	NEXN
0.821	1.71155	0.642	3.35594	0.732	0.124	6	PTN	PTN
0.81	1.2859	0.62	5.07108	0.646	0.04	6	ITGA7	ITGA7
0.808	1.17014	0.616	3.24647	0.702	0.119	6	LOC101115476	FXYD1
0.808	1.08239	0.616	2.30887	0.792	0.235	6	PKIG	PKIG
0.806	0.643758	0.612	0.935165	0.974	0.472	6	MGP	MGP
0.806	1.33984	0.612	4.1493	0.656	0.058	6	SH3BGR	SH3BGR
0.802	1.18905	0.604	2.81051	0.733	0.213	6	PDLIM7	PDLIM7
0.797	0.352456	0.594	0.520893	0.995	0.968	6	FTH1	FTH1
0.795	1.34539	0.59	4.79442	0.617	0.035	6	NOTCH3	NOTCH3
0.795	1.17114	0.59	3.26413	0.674	0.119	6	MFGE8	MFGE8
0.794	1.2593	0.588	3.41792	0.672	0.128	6	SMTN	SMTN
0.79	1.87768	0.58	5.03583	0.598	0.028	6	TCAP	TCAP
0.787	1.23153	0.574	4.29788	0.612	0.05	6	GUCY1B3	GUCY1B3
0.784	1.04088	0.568	3.18505	0.648	0.093	6	PRKG1	PRKG1
0.783	1.35093	0.566	2.49593	0.796	0.484	6	PSMD1	PSMD1
0.782	1.12077	0.564	1.82834	0.87	0.575	6	DSTN	DSTN
0.779	0.99528	0.558	1.99346	0.773	0.377	6	SLC25A4	SLC25A4
0.777	0.992336	0.554	2.01867	0.778	0.355	6	LPP	LPP
0.774	1.25132	0.548	3.47211	0.631	0.126	6	SEPT4	SEPT4
0.773	1.59351	0.546	2.69587	0.773	0.376	6	ADIRF	ADIRF
0.773	1.07758	0.546	2.23463	0.721	0.199	6	EDNRA	EDNRA
0.771	0.864327	0.542	1.45129	0.916	0.532	6	RARRES2	RARRES2
0.77	1.11042	0.54	2.07448	0.794	0.438	6	ACTN1	ACTN1
0.77	1.36005	0.54	4.03547	0.593	0.071	6	SYNPO2	SYNPO2
0.768	1.03185	0.536	2.93858	0.628	0.105	6	PRRX2	PRRX2
0.766	1.18988	0.532	5.11659	0.555	0.035	6	PARM1	PARM1
0.763	0.423181	0.526	0.642651	0.874	0.372	6	ELN	ELN
0.762	0.928197	0.524	1.60963	0.84	0.461	6	PRKCDBP	PRKCDBP
0.761	0.925965	0.522	2.3478	0.671	0.2	6	ARHGAP10	ARHGAP10
0.76	1.31236	0.52	2.13611	0.882	0.497	6	TIMP1	TIMP1
0.76	1.5089	0.52	3.23535	0.638	0.183	6	CKB	CKB
0.758	0.988571	0.516	1.94684	0.748	0.325	6	GLIPR2	GLIPR2
0.754	1.41159	0.508	2.53739	0.614	0.122	6	IGFBP5	IGFBP5
0.753	0.880354	0.506	1.77001	0.75	0.313	6	FILIP1	FILIP1
0.75	0.520689	0.5	0.833724	0.963	0.845	6	UQCRH	UQCRH
0.746	1.27527	0.492	2.90658	0.63	0.216	6	CSRP2	CSRP2
0.745	0.781696	0.49	1.75719	0.681	0.205	6	SDC2	SDC2
0.745	0.875747	0.49	1.79459	0.709	0.26	6	ID4	ID4
0.744	0.751839	0.488	1.35326	0.854	0.598	6	TLN1	TLN1
0.744	0.953128	0.488	4.49158	0.51	0.024	6	KCNMB1	KCNMB1
0.743	0.799819	0.486	1.21006	0.911	0.679	6	JUNB	JUNB
0.743	0.940503	0.486	2.37261	0.623	0.173	6	RAMP1	RAMP1
0.742	0.756768	0.484	1.66723	0.718	0.257	6	LHFP	LHFP
0.741	0.895037	0.482	1.34831	0.838	0.476	6	FOS	FOS
0.74	0.854379	0.48	2.23261	0.629	0.178	6	TGFB1I1	TGFB1I1
0.739	0.568313	0.478	0.840913	0.993	0.885	6	HSPB1	HSPB1
0.738	1.07445	0.476	3.03155	0.576	0.128	6	COL4A5	COL4A5
0.736	0.835304	0.472	2.33414	0.608	0.169	6	MSRB3	MSRB3
0.736	0.7987	0.472	1.48171	0.804	0.522	6	VCL	VCL
0.734	0.435867	0.468	0.667347	0.989	0.926	6	NACA	NACA
0.734	1.06059	0.468	2.24103	0.658	0.267	6	NET1	NET1
0.732	0.784076	0.464	1.90657	0.655	0.24	6	SERPING1	SERPING1
0.732	0.760235	0.464	1.60235	0.751	0.413	6	DBNDD2	DBNDD2
0.728	0.77842	0.456	1.48293	0.769	0.396	6	TUBB6	TUBB6
0.726	0.612571	0.452	1.02693	0.92	0.739	6	HYPK	HYPK
0.726	0.693837	0.452	1.6681	0.643	0.198	6	MXRA7	MXRA7
0.724	0.690635	0.448	1.36833	0.713	0.3	6	PMEPA1	PMEPA1
0.723	0.505109	0.446	0.796913	0.943	0.547	6	SPARC	SPARC
0.723	0.645349	0.446	1.26234	0.793	0.445	6	RRAS	RRAS
0.722	0.946152	0.444	2.12805	0.65	0.281	6	MAPRE2	MAPRE2
0.721	0.98939	0.442	3.32499	0.502	0.068	6	PGM5	PGM5
0.72	0.763367	0.44	1.58609	0.62	0.175	6	BGN	BGN
0.72	0.994565	0.44	2.02085	0.614	0.219	6	NR4A1	NR4A1
0.716	0.928874	0.432	2.73099	0.541	0.142	6	SYTL2	SYTL2
0.716	0.597585	0.432	0.99009	0.917	0.739	6	LOC101119757	PPIA
0.716	0.857842	0.432	2.80975	0.537	0.149	6	GCSH	GCSH
0.714	0.674239	0.428	1.26275	0.818	0.591	6	ISCU	ISCU
0.714	0.764033	0.428	1.73793	0.604	0.207	6	FAM129A	FAM129A
0.713	0.457411	0.426	0.746843	0.946	0.798	6	LOC105609918	LOC105609918
0.713	0.994015	0.426	3.16926	0.496	0.079	6	SEMA5A	SEMA5A
0.713	0.722999	0.426	1.46556	0.741	0.444	6	CAPN12	CAPN12
0.712	0.598107	0.424	0.986832	0.911	0.714	6	CLIC4	CLIC4
0.71	0.323446	0.42	0.473717	1	0.992	6	LOC101123279	RPL27A
0.71	0.866453	0.42	3.60986	0.466	0.052	6	SLC8A1	SLC8A1
0.71	1.20185	0.42	5.50525	0.438	0.023	6	RCAN2	RCAN2
0.71	0.770445	0.42	2.15382	0.569	0.179	6	LOC101122413	PALLD
0.71	0.577635	0.42	0.874175	0.981	0.727	6	COL4A1	COL4A1
0.709	0.740003	0.418	1.56136	0.678	0.279	6	ZEB2	ZEB2
0.708	0.480143	0.416	0.827713	0.918	0.743	6	ERH	ERH
0.708	0.791735	0.416	3.25462	0.459	0.041	6	RASL12	RASL12
0.708	0.511125	0.416	0.876564	0.9	0.739	6	MINOS1	MINOS1
0.708	0.759058	0.416	1.69262	0.664	0.308	6	LOC101111776	MAP3K20
0.707	0.64	0.414	1.46524	0.685	0.337	6	RBPMS	RBPMS
0.707	0.2829	0.414	0.423384	0.779	0.338	6	APOE	APOE
0.706	1.03548	0.412	5.39143	0.428	0.022	6	PTP4A3	PTP4A3
0.706	0.635382	0.412	1.43721	0.652	0.252	6	LAMA4	LAMA4
0.706	0.69493	0.412	1.56465	0.648	0.249	6	MEF2C	MEF2C
0.706	0.579739	0.412	1.09243	0.792	0.512	6	ZYX	ZYX
0.706	0.683811	0.412	1.97197	0.549	0.153	6	LOC101121285	COX7A1
0.706	0.692578	0.412	1.112	0.788	0.438	6	ATF3	ATF3
0.703	0.588221	0.406	1.30862	0.714	0.4	6	DRAP1	DRAP1
0.702	0.918097	0.404	1.46161	0.768	0.478	6	BTG2	BTG2
0.701	0.641419	0.402	1.16122	0.749	0.377	6	SDC4	SDC4

## Sheet: cluster7
myAUC	avg_diff	power	avg_log2FC	pct.1	pct.2	cluster	gene	genes_no_LOC
0.963	2.58162	0.926	5.50321	0.949	0.115	7	LCP1	LCP1
0.947	3.10491	0.894	9.21083	0.897	0.012	7	TYROBP	TYROBP
0.943	2.06988	0.886	3.75915	0.948	0.385	7	LOC101106452	CYBA
0.942	2.41742	0.884	5.96373	0.902	0.032	7	CORO1A	CORO1A
0.926	2.33198	0.852	6.27491	0.866	0.03	7	FCER1G	FCER1G
0.921	1.93056	0.842	4.92064	0.871	0.028	7	PTPRC	PTPRC
0.918	2.5377	0.836	3.95471	0.952	0.317	7	SRGN	SRGN
0.914	1.63235	0.828	2.63691	0.966	0.613	7	GPX1	GPX1
0.907	1.75801	0.814	2.91429	0.941	0.539	7	GAPDH	GAPDH
0.905	3.00227	0.81	8.51703	0.817	0.016	7	PLEK	PLEK
0.904	1.88072	0.808	4.04264	0.881	0.187	7	COTL1	COTL1
0.9	1.82394	0.8	5.72251	0.819	0.022	7	CD53	CD53
0.896	1.78472	0.792	4.72089	0.824	0.035	7	IL2RG	IL2RG
0.896	1.63681	0.792	7.91926	0.796	0.007	7	SPI1	SPI1
0.893	2.28376	0.786	8.91933	0.79	0.008	7	MS4A8	MS4A8
0.891	1.58072	0.782	5.59043	0.802	0.026	7	APBB1IP	APBB1IP
0.89	2.43072	0.78	7.02783	0.793	0.042	7	CTSS	CTSS
0.889	1.68786	0.778	2.54944	0.979	0.682	7	SAT1	SAT1
0.886	1.8123	0.772	4.03425	0.844	0.137	7	TNFRSF1B	TNFRSF1B
0.881	1.17755	0.762	1.91842	0.961	0.734	7	ARPC1B	ARPC1B
0.88	1.37597	0.76	2.40868	0.933	0.308	7	LAPTM5	LAPTM5
0.878	2.19226	0.756	6.36902	0.78	0.052	7	TLR2	TLR2
0.876	0.883794	0.752	1.35751	0.994	0.907	7	OAZ1	OAZ1
0.874	1.72786	0.748	5.86437	0.766	0.021	7	PSTPIP1	PSTPIP1
0.874	1.40303	0.748	3.21611	0.856	0.222	7	EFHD2	EFHD2
0.873	1.32304	0.746	3.45775	0.835	0.176	7	FAM49B	FAM49B
0.873	2.16976	0.746	3.98705	0.84	0.224	7	CTSZ	CTSZ
0.872	2.80123	0.744	8.2858	0.753	0.018	7	IL1RN	IL1RN
0.87	1.05623	0.74	1.72691	0.961	0.744	7	ARPC2	ARPC2
0.861	1.56553	0.722	3.41843	0.826	0.255	7	GRN	GRN
0.855	2.23651	0.71	8.28012	0.714	0.007	7	C5AR1	C5AR1
0.854	1.72609	0.708	6.87627	0.719	0.022	7	CYBB	CYBB
0.854	3.64968	0.708	6.26376	0.75	0.087	7	CXCL8	CXCL8
0.851	1.27908	0.702	3.22141	0.807	0.177	7	RHOG	RHOG
0.848	4.47006	0.696	7.92777	0.741	0.098	7	S100A9	S100A9
0.845	1.49445	0.69	8.66231	0.692	0.004	7	CFP	CFP
0.844	1.27493	0.688	6.1285	0.701	0.013	7	HCLS1	HCLS1
0.842	2.02657	0.684	5.03164	0.712	0.028	7	SAMSN1	SAMSN1
0.841	1.45946	0.682	6.52884	0.693	0.014	7	SLC2A6	SLC2A6
0.84	1.23797	0.68	5.08087	0.699	0.018	7	PARVG	PARVG
0.839	1.33507	0.678	5.02658	0.701	0.021	7	LCP2	LCP2
0.835	1.42873	0.67	8.99612	0.671	0.003	7	NFAM1	NFAM1
0.833	1.30423	0.666	4.51006	0.711	0.066	7	SIRPA	SIRPA
0.832	1.15278	0.664	2.4537	0.838	0.256	7	LYN	LYN
0.829	1.67415	0.658	3.74038	0.764	0.151	7	BASP1	BASP1
0.828	1.10875	0.656	5.87434	0.67	0.016	7	LOC101115509	CSF2RA
0.828	1.21824	0.656	5.69633	0.673	0.024	7	PTPN6	PTPN6
0.828	1.40019	0.656	2.47371	0.878	0.456	7	LDHA	LDHA
0.827	1.32649	0.654	4.83999	0.68	0.028	7	RAC2	RAC2
0.826	1.49281	0.652	2.9516	0.799	0.246	7	METRNL	METRNL
0.824	1.64694	0.648	7.87814	0.652	0.007	7	CLEC4A	CLEC4A
0.824	1.54278	0.648	5.19886	0.667	0.017	7	FYB	FYB
0.824	3.19366	0.648	7.71105	0.662	0.025	7	LOC101114790	CCL15
0.822	3.59131	0.644	8.86261	0.655	0.02	7	SDS	SDS
0.821	1.45965	0.642	7.46243	0.648	0.009	7	PLBD1	PLBD1
0.819	1.23912	0.638	3.41846	0.711	0.106	7	CHI3L1	CHI3L1
0.817	1.29926	0.634	4.14275	0.689	0.074	7	FGR	FGR
0.817	4.67054	0.634	8.62668	0.667	0.074	7	LOC101103771	S100A12
0.814	2.16543	0.628	8.96967	0.632	0.007	7	AIF1	AIF1
0.813	1.5018	0.626	2.71039	0.798	0.29	7	LGALS3	LGALS3
0.813	1.31502	0.626	8.70177	0.628	0.003	7	LST1	LST1
0.813	0.981355	0.626	2.13799	0.824	0.327	7	PTPN18	PTPN18
0.813	1.21422	0.626	8.96792	0.628	0.002	7	HCK	HCK
0.812	2.41062	0.624	5.16284	0.693	0.127	7	HMOX1	HMOX1
0.81	1.41143	0.62	8.21073	0.624	0.004	7	LOC101117971	CCR1
0.809	1.11326	0.618	5.45131	0.633	0.014	7	BIN2	BIN2
0.809	1.03736	0.618	2.87209	0.725	0.111	7	GMFG	GMFG
0.808	0.98359	0.616	5.84541	0.628	0.013	7	LAT2	LAT2
0.808	3.22322	0.616	9.12209	0.624	0.014	7	LOC101114535	CCL3
0.807	1.43859	0.614	2.40505	0.881	0.654	7	PSAP	PSAP
0.807	0.892327	0.614	1.60181	0.91	0.611	7	ARPC5	ARPC5
0.806	1.46687	0.612	6.26705	0.626	0.027	7	LOC101105208	PYCARD
0.805	0.837896	0.61	1.28882	0.969	0.892	7	PFN1	PFN1
0.805	1.59121	0.61	8.66073	0.613	0.005	7	BCL2L15	BCL2L15
0.804	0.957744	0.608	2.67468	0.73	0.135	7	GPSM3	GPSM3
0.804	2.12053	0.608	5.81914	0.634	0.043	7	BCL2A1	BCL2A1
0.803	1.15205	0.606	1.68518	0.992	0.972	7	HSP90AA1	HSP90AA1
0.803	1.60861	0.606	8.33581	0.609	0.004	7	FCGR3A	FCGR3A
0.802	1.14854	0.604	7.53264	0.607	0.005	7	HK3	HK3
0.802	0.985794	0.604	5.2394	0.619	0.013	7	FERMT3	FERMT3
0.802	1.31695	0.604	4.21989	0.658	0.066	7	PLAUR	PLAUR
0.802	1.08386	0.604	3.20285	0.696	0.116	7	IL6R	IL6R
0.801	4.31694	0.602	9.23435	0.617	0.032	7	S100A8	S100A8
0.798	1.31304	0.596	4.54833	0.638	0.066	7	LIPA	LIPA
0.798	1.91754	0.596	2.81214	0.965	0.97	7	FTH1	FTH1
0.797	1.34334	0.594	3.05593	0.723	0.194	7	DUSP6	DUSP6
0.796	2.20716	0.592	9.10701	0.595	0.005	7	RETN	RETN
0.796	1.01588	0.592	2.02357	0.839	0.423	7	IFNGR2	IFNGR2
0.795	0.86057	0.59	1.57741	0.904	0.573	7	ACTR3	ACTR3
0.795	0.989141	0.59	2.18003	0.765	0.199	7	FAM129A	FAM129A
0.795	1.19526	0.59	3.07662	0.669	0.09	7	KCTD12	KCTD12
0.794	2.12008	0.588	9.82832	0.59	0.003	7	FCN1	FCN1
0.792	0.985131	0.584	1.97871	0.836	0.4	7	TARS	TARS
0.791	2.32088	0.582	5.92054	0.604	0.03	7	IL1A	IL1A
0.791	0.967382	0.582	4.51666	0.602	0.016	7	CD37	CD37
0.79	1.04253	0.58	5.49416	0.594	0.013	7	SUSD3	SUSD3
0.79	1.11644	0.58	2.15827	0.859	0.407	7	VASP	VASP
0.789	0.888644	0.578	5.0079	0.594	0.012	7	WAS	WAS
0.789	1.3688	0.578	2.14847	0.846	0.488	7	HSPH1	HSPH1
0.788	1.12483	0.576	2.18174	0.79	0.291	7	CD44	CD44
0.787	1.51242	0.574	2.53674	0.85	0.474	7	NFKBIA	NFKBIA
0.786	1.14654	0.572	4.83325	0.604	0.044	7	PIK3AP1	PIK3AP1
0.786	1.37532	0.572	4.9743	0.606	0.053	7	CD68	CD68
0.784	0.92385	0.568	2.69177	0.692	0.16	7	STK10	STK10
0.783	0.978705	0.566	9.01704	0.567	0.001	7	CD86	CD86
0.781	1.03991	0.562	3.36864	0.65	0.113	7	LOC105601854	GLRX1
0.781	1.04549	0.562	4.01491	0.616	0.066	7	PTPRJ	PTPRJ
0.78	1.80724	0.56	3.09467	0.826	0.435	7	SOD2	SOD2
0.78	1.31302	0.56	2.36599	0.809	0.342	7	BIRC3	BIRC3
0.78	1.03451	0.56	1.74629	0.891	0.639	7	CSTB	CSTB
0.78	0.8937	0.56	1.62156	0.889	0.543	7	SARS	SARS
0.779	1.02554	0.558	1.95479	0.843	0.48	7	LOC101110145	PARP6
0.779	1.08012	0.558	1.60062	0.967	0.918	7	HSPA8	HSPA8
0.778	2.61266	0.556	4.2876	0.643	0.156	7	S100A4	S100A4
0.776	0.923521	0.552	1.67625	0.865	0.57	7	SDCBP	SDCBP
0.776	0.88245	0.552	5.09457	0.574	0.026	7	NCF4	NCF4
0.776	1.07281	0.552	1.66804	0.923	0.597	7	ANXA1	ANXA1
0.776	0.914073	0.552	6.5971	0.558	0.007	7	LOC101106542	LILRA6
0.774	1.82917	0.548	3.54208	0.735	0.283	7	PNP	PNP
0.774	1.55881	0.548	4.11727	0.629	0.118	7	ASRGL1	ASRGL1
0.774	0.855943	0.548	3.81007	0.594	0.052	7	SLC43A3	SLC43A3
0.772	1.4714	0.544	3.15901	0.668	0.164	7	TNFAIP3	TNFAIP3
0.772	0.905417	0.544	1.72097	0.766	0.241	7	EMP3	EMP3
0.772	1.17628	0.544	2.66937	0.738	0.273	7	PTPN1	PTPN1
0.77	1.40731	0.54	5.77791	0.559	0.027	7	LOC101109746	HLA-DMB
0.77	1.09197	0.54	6.02274	0.546	0.006	7	ALOX5AP	ALOX5AP
0.769	1.93152	0.538	5.8175	0.562	0.034	7	UPP1	UPP1
0.767	0.774748	0.534	1.47054	0.835	0.329	7	ARHGDIB	ARHGDIB
0.767	0.885801	0.534	3.0312	0.621	0.109	7	RGS19	RGS19
0.766	1.60456	0.532	8.68775	0.536	0.004	7	IGSF6	IGSF6
0.766	1.06495	0.532	4.3918	0.572	0.048	7	TLR4	TLR4
0.765	1.12859	0.53	2.73029	0.691	0.217	7	STX11	STX11
0.765	1.10815	0.53	3.01923	0.652	0.182	7	HEBP1	HEBP1
0.764	0.913584	0.528	2.17955	0.74	0.246	7	RAB8B	RAB8B
0.764	0.957575	0.528	3.47384	0.603	0.095	7	PDXK	PDXK
0.764	1.10424	0.528	2.35286	0.712	0.224	7	PDE4B	PDE4B
0.763	1.1538	0.526	2.45319	0.753	0.352	7	LOC101105553	RIDA
0.763	1.01858	0.526	2.81261	0.674	0.188	7	RNF149	RNF149
0.763	1.39885	0.526	3.69765	0.634	0.139	7	MXD1	MXD1
0.763	0.978878	0.526	2.16265	0.728	0.232	7	C25H10orf54	C25H10orf54
0.762	0.873687	0.524	2.02969	0.744	0.323	7	TKT	TKT
0.761	0.887976	0.522	1.99258	0.758	0.348	7	SH3BGRL	SH3BGRL
0.761	0.839138	0.522	2.93666	0.605	0.091	7	TNFAIP8	TNFAIP8
0.761	0.664621	0.522	1.19073	0.883	0.654	7	ARPC3	ARPC3
0.761	0.981103	0.522	6.82023	0.528	0.005	7	EVI2B	EVI2B
0.761	0.80802	0.522	2.64631	0.643	0.142	7	SMAP2	SMAP2
0.76	1.62964	0.52	9.71624	0.522	0.002	7	CLEC4D	CLEC4D
0.76	1.11244	0.52	2.90549	0.662	0.18	7	FGD4	FGD4
0.76	1.00856	0.52	1.87968	0.864	0.51	7	PICALM	PICALM
0.759	1.21668	0.518	9.15815	0.52	0.002	7	CSF1R	CSF1R
0.759	0.952659	0.518	3.56192	0.585	0.072	7	RAB31	RAB31
0.759	0.976675	0.518	3.07039	0.623	0.139	7	TCIRG1	TCIRG1
0.757	1.29353	0.514	4.82135	0.536	0.02	7	TAGAP	TAGAP
0.757	1.12512	0.514	2.79531	0.665	0.21	7	LACTB	LACTB
0.757	3.02275	0.514	6.12908	0.578	0.087	7	CFD	CFD
0.757	0.937107	0.514	5.64193	0.525	0.01	7	RGS10	RGS10
0.757	0.913307	0.514	1.80816	0.764	0.325	7	GLIPR2	GLIPR2
0.757	0.769656	0.514	4.7921	0.527	0.011	7	DOCK2	DOCK2
0.755	1.35738	0.51	8.29558	0.513	0.003	7	NLRP3	NLRP3
0.755	0.861386	0.51	4.87282	0.528	0.017	7	ICAM3	ICAM3
0.755	1.39267	0.51	4.68555	0.558	0.077	7	IFI30	IFI30
0.755	1.30917	0.51	6.82324	0.52	0.014	7	SNX10	SNX10
0.755	1.18501	0.51	7.96446	0.513	0.004	7	P2RY13	P2RY13
0.754	0.841471	0.508	6.55063	0.513	0.006	7	MYO1F	MYO1F
0.754	1.75841	0.508	2.65713	0.722	0.314	7	HSPA6	HSPA6
0.753	0.825465	0.506	2.33766	0.648	0.172	7	RAB32	RAB32
0.753	0.800793	0.506	5.29012	0.517	0.01	7	ARHGAP30	ARHGAP30
0.752	0.885224	0.504	2.26638	0.685	0.221	7	REL	REL
0.752	1.74775	0.504	5.13472	0.537	0.043	7	CD83	CD83
0.752	0.736226	0.504	1.28948	0.891	0.496	7	UCP2	UCP2
0.75	1.1007	0.5	2.41288	0.688	0.236	7	PMAIP1	PMAIP1
0.75	0.890705	0.5	2.22311	0.695	0.274	7	PGD	PGD
0.748	0.849775	0.496	3.21041	0.548	0.046	7	DOCK10	DOCK10
0.748	1.37235	0.496	2.4041	0.727	0.291	7	RGS2	RGS2
0.747	1.05303	0.494	2.49654	0.694	0.251	7	TNIP1	TNIP1
0.747	0.753772	0.494	1.55992	0.807	0.45	7	ATP6V1E1	ATP6V1E1
0.747	0.743033	0.494	1.97713	0.685	0.189	7	WIPF1	WIPF1
0.747	1.22771	0.494	9.68878	0.494	0.001	7	LOC101109907	MPEG1
0.747	0.92798	0.494	2.87685	0.613	0.147	7	SOAT1	SOAT1
0.747	0.781799	0.494	1.47145	0.869	0.539	7	CAP1	CAP1
0.746	1.03456	0.492	2.07344	0.771	0.372	7	SERPINB1	SERPINB1
0.746	0.906908	0.492	1.61412	0.895	0.609	7	PTP4A2	PTP4A2
0.746	0.790964	0.492	2.29406	0.664	0.197	7	NADK	NADK
0.746	1.20873	0.492	2.4525	0.738	0.349	7	NRIP1	NRIP1
0.745	1.11992	0.49	3.59741	0.568	0.106	7	ARG2	ARG2
0.745	0.908195	0.49	4.18592	0.518	0.026	7	EMILIN2	EMILIN2
0.745	0.907942	0.49	7.17483	0.496	0.006	7	NCF2	NCF2
0.744	0.808737	0.488	6.8458	0.493	0.006	7	SYK	SYK
0.742	0.980913	0.484	3.74029	0.547	0.072	7	KLHL8	KLHL8
0.742	0.707803	0.484	1.23549	0.891	0.66	7	ALDOA	ALDOA
0.741	1.48938	0.482	4.65119	0.516	0.038	7	DUSP2	DUSP2
0.741	0.848038	0.482	3.0642	0.573	0.106	7	IL4R	IL4R
0.741	1.54127	0.482	7.92743	0.485	0.005	7	MEFV	MEFV
0.741	1.63271	0.482	7.49813	0.489	0.009	7	IRG1	IRG1
0.741	1.07642	0.482	2.37028	0.657	0.228	7	NFKBIZ	NFKBIZ
0.74	0.802003	0.48	1.94326	0.669	0.212	7	CD55	CD55
0.738	1.03241	0.476	2.31044	0.685	0.302	7	LOC101105484	FTH1
0.737	0.870712	0.474	2.66904	0.588	0.125	7	DENND4A	DENND4A
0.737	1.06742	0.474	5.23913	0.496	0.026	7	PSTPIP2	PSTPIP2
0.737	0.952242	0.474	9.2748	0.475	0.001	7	SLC11A1	SLC11A1
0.737	0.665197	0.474	1.29907	0.846	0.533	7	ARPC4	ARPC4
0.737	3.0645	0.474	5.91939	0.534	0.087	7	PTX3	PTX3
0.735	0.980241	0.47	1.99519	0.757	0.366	7	HIF1A	HIF1A
0.735	0.831815	0.47	1.79509	0.734	0.322	7	NFKB1	NFKB1
0.735	0.763999	0.47	1.91932	0.696	0.252	7	DIAPH1	DIAPH1
0.735	1.09745	0.47	3.73919	0.541	0.088	7	CYTIP	CYTIP
0.735	1.81941	0.47	3.46233	0.662	0.362	7	CTSB	CTSB
0.735	0.854286	0.47	5.75834	0.479	0.007	7	SELPLG	SELPLG
0.733	1.01452	0.466	6.13253	0.478	0.014	7	NCF1	NCF1
0.733	1.00123	0.466	2.24169	0.706	0.29	7	HMGB2	HMGB2
0.733	1.19795	0.466	8.75054	0.468	0.002	7	CSF3R	CSF3R
0.732	0.895942	0.464	9.26404	0.465	0.001	7	LRRC25	LRRC25
0.732	0.95822	0.464	3.69257	0.537	0.092	7	GSR	GSR
0.732	1.86077	0.464	5.19615	0.493	0.035	7	TNFAIP6	TNFAIP6
0.732	2.77028	0.464	5.64438	0.529	0.101	7	G0S2	G0S2
0.73	0.902172	0.46	1.36175	0.885	0.622	7	DNAJB1	DNAJB1
0.729	0.920688	0.458	4.05308	0.501	0.05	7	NAAA	NAAA
0.729	1.27778	0.458	2.77901	0.64	0.281	7	TSPO	TSPO
0.729	0.709808	0.458	1.6742	0.713	0.318	7	HN1	HN1
0.727	0.634355	0.454	1.26969	0.847	0.503	7	ACTR2	ACTR2
0.727	0.717997	0.454	3.51168	0.509	0.065	7	PAK1	PAK1
0.726	0.734821	0.452	5.01389	0.463	0.009	7	C24H16orf54	C24H16orf54
0.726	0.848977	0.452	2.05018	0.686	0.271	7	BACH1	BACH1
0.726	0.702476	0.452	6.65736	0.456	0.003	7	TNFAIP8L2	TNFAIP8L2
0.725	1.15339	0.45	2.70952	0.612	0.213	7	SAMHD1	SAMHD1
0.725	0.597084	0.45	1.04975	0.885	0.617	7	TPM3	TPM3
0.724	1.03992	0.448	3.70046	0.521	0.093	7	TMEM154	TMEM154
0.724	1.20303	0.448	2.59782	0.64	0.261	7	SLC1A5	SLC1A5
0.724	0.790875	0.448	5.70681	0.457	0.009	7	ARL11	ARL11
0.723	1.00742	0.446	2.12865	0.681	0.286	7	RASGEF1B	RASGEF1B
0.723	0.612981	0.446	1.33134	0.794	0.42	7	MOB1A	MOB1A
0.723	0.833428	0.446	3.81688	0.491	0.051	7	PTGER4	PTGER4
0.723	0.684288	0.446	2.22322	0.588	0.163	7	PPT1	PPT1
0.722	0.711105	0.444	2.06381	0.627	0.211	7	MSRB1	MSRB1
0.722	0.595823	0.444	1.33918	0.772	0.407	7	GRB2	GRB2
0.721	1.19485	0.442	5.6126	0.462	0.023	7	GPR84	GPR84
0.721	0.676009	0.442	1.70048	0.703	0.282	7	ELF1	ELF1
0.72	0.340683	0.44	0.757558	0.6	0.129	7	TGFBI	TGFBI
0.72	0.764712	0.44	1.70805	0.726	0.375	7	PRR13	PRR13
0.718	0.623587	0.436	6.378	0.439	0.003	7	BTK	BTK
0.718	0.625919	0.436	2.14625	0.586	0.166	7	G6PD	G6PD
0.718	0.696085	0.436	6.72437	0.439	0.004	7	CYTH4	CYTH4
0.718	0.531701	0.436	1.37326	0.694	0.238	7	FXYD5	FXYD5
0.718	1.03929	0.436	7.0274	0.442	0.008	7	C1H1orf162	C1H1orf162
0.717	0.68377	0.434	7.64891	0.437	0.002	7	MILR1	MILR1
0.716	0.567467	0.432	2.85835	0.491	0.054	7	SH3KBP1	SH3KBP1
0.716	1.05636	0.432	9.25015	0.433	0.001	7	ADGRE1	ADGRE1
0.715	0.577206	0.43	5.81012	0.437	0.005	7	NCKAP1L	NCKAP1L
0.715	0.878588	0.43	2.84891	0.529	0.106	7	GYG1	GYG1
0.713	0.621507	0.426	1.41756	0.728	0.377	7	PGK1	PGK1
0.713	0.665344	0.426	1.98148	0.575	0.14	7	LOC101106689	GNG2
0.713	2.89973	0.426	6.7352	0.457	0.046	7	CD74	CD74
0.713	1.54644	0.426	6.95423	0.435	0.011	7	TNF	TNF
0.713	1.00218	0.426	3.11855	0.508	0.091	7	LOC101109643	LOC101109643
0.713	0.906397	0.426	1.55666	0.831	0.637	7	CACYBP	CACYBP
0.712	0.584861	0.424	1.9864	0.56	0.13	7	DOCK8	DOCK8
0.712	0.59145	0.424	2.08404	0.56	0.139	7	CSK	CSK
0.712	0.748847	0.424	1.50973	0.728	0.362	7	PPP1R15A	PPP1R15A
0.711	0.922616	0.422	4.51143	0.45	0.029	7	EPSTI1	EPSTI1
0.71	0.603514	0.42	5.46227	0.43	0.011	7	IRF5	IRF5
0.71	0.708328	0.42	5.73333	0.426	0.007	7	MYO1G	MYO1G
0.71	0.77701	0.42	2.81285	0.506	0.084	7	FAM49A	FAM49A
0.71	0.858664	0.42	2.68829	0.544	0.137	7	LYST	LYST
0.71	0.631015	0.42	1.98473	0.581	0.186	7	CMTM7	CMTM7
0.71	0.784644	0.42	1.27221	0.937	0.773	7	MCL1	MCL1
0.709	1.21893	0.418	4.27547	0.452	0.034	7	FAM65B	FAM65B
0.708	0.644176	0.416	1.72677	0.644	0.253	7	MAPK6	MAPK6
0.708	0.550332	0.416	1.41046	0.695	0.32	7	CAPZA1	CAPZA1
0.707	0.905055	0.414	8.82172	0.415	0.001	7	MCEMP1	MCEMP1
0.707	0.706678	0.414	1.88729	0.617	0.237	7	MAN2B1	MAN2B1
0.707	0.563957	0.414	4.57006	0.433	0.017	7	GMIP	GMIP
0.707	0.946782	0.414	1.60107	0.786	0.613	7	HSPD1	HSPD1
0.706	0.920542	0.412	6.95615	0.418	0.006	7	LOC101108152	LOC101108152
0.705	0.703895	0.41	5.96338	0.416	0.006	7	LOC105605819	LOC106990827
0.704	0.8491	0.408	2.04875	0.633	0.256	7	PELI1	PELI1
0.704	0.542894	0.408	1.3098	0.681	0.284	7	LITAF	LITAF
0.704	0.709677	0.408	2.6968	0.502	0.098	7	TMEM170B	TMEM170B
0.704	0.645232	0.408	5.38081	0.417	0.009	7	IL10RA	IL10RA
0.704	1.27388	0.408	2.00905	0.834	0.692	7	FTL	FTL
0.704	0.770136	0.408	3.29097	0.475	0.079	7	UNC119	UNC119
0.704	0.676527	0.408	2.29241	0.544	0.159	7	ATP6V1A	ATP6V1A
0.703	0.661952	0.406	1.87623	0.561	0.151	7	ST8SIA4	ST8SIA4
0.703	0.603594	0.406	3.83687	0.441	0.038	7	TPMT	TPMT
0.702	0.653175	0.404	2.12472	0.568	0.186	7	SYNGR2	SYNGR2
0.701	0.766417	0.402	3.0591	0.478	0.088	7	CAPG	CAPG
0.701	1.4332	0.402	8.65531	0.405	0.003	7	F13A1	F13A1
0.701	0.613126	0.402	1.32405	0.713	0.343	7	BAZ1A	BAZ1A

[truncated: 11 more sheets: cluster8, cluster9, cluster10, cluster11, cluster12, cluster13, cluster14, cluster15, cluster16, cluster17, cluster18]
