# Supplementary material for: Cellular imbalance in proximal and distal lung of CFTR−/− sheep in utero and at birth
Source: Mol Med. 2025 Jun 11;31:231. doi: 10.1186/s10020-025-01266-7 (PMC12153128; doi:10.1186/s10020-025-01266-7)
Supplement: Supplementary file 4 — Supplementary Material 4. [file 10020_2025_1266_MOESM4_ESM.xlsx]

## Sheet: Sheet1
TABLE S2 Proximal Lung Term Cluster 5 subclusters

## Sheet: Sheet2
	Cluster_0	Cluster_1	Cluster_2	Cluster_3	Cluster_4	Cluster_5	Sample_total
axh021	34	96	4	8	3	0	145
axh038	63	59	8	26	6	0	162
axh047	122	95	15	19	30	0	281
axh053	9	42	2	3	4	0	60
axh086	9	51	2	6	11	0	79
axh111	12	39	5	3	3	0	62
axh138	182	132	18	32	21	0	385
axh141	753	76	116	56	21	20	1042
axh146	36	61	4	7	7	0	115
axh147	27	103	6	14	11	0	161

## Sheet: cluster0
myAUC	avg_diff	power	avg_log2FC	pct.1	pct.2	cluster	gene	genes_no_LOC
0.853	1.3592	0.706	1.9889	0.973	0.488	0	LOC105601930	DMBT1
0.844	1.09125	0.688	1.98683	0.93	0.402	0	AQP5	AQP5
0.84	0.92085	0.68	1.78861	0.948	0.559	0	CD55	CD55
0.83	0.881796	0.66	2.02105	0.892	0.422	0	SLC12A2	SLC12A2
0.827	1.56553	0.654	2.29372	0.938	0.541	0	LOC101110099	SCGB1D
0.821	0.784302	0.642	2.15135	0.845	0.269	0	TNS4	TNS4
0.816	1.14294	0.632	1.65037	0.998	0.903	0	SCGB3A2	SCGB3A2
0.804	0.696769	0.608	1.93589	0.844	0.334	0	SLC31A2	SLC31A2
0.802	0.691028	0.604	1.21585	0.978	0.712	0	TSPAN3	TSPAN3
0.801	0.978962	0.602	1.50301	0.966	0.72	0	PIGR	PIGR
0.791	0.645661	0.582	2.31223	0.751	0.227	0	MFSD4	MFSD4
0.79	0.798202	0.58	1.42534	0.951	0.62	0	SLC39A8	SLC39A8
0.79	0.711963	0.58	2.07215	0.753	0.198	0	PGLYRP1	PGLYRP1
0.788	0.625499	0.576	1.55223	0.877	0.349	0	CLEC2D	CLEC2D
0.787	0.696347	0.574	1.1052	0.987	0.798	0	NUPR1	NUPR1
0.786	0.707878	0.572	1.04921	0.964	0.406	0	LTF	LTF
0.781	0.655995	0.562	1.28457	0.945	0.674	0	KIAA1324	KIAA1324
0.779	0.618685	0.558	1.41142	0.838	0.278	0	PALMD	PALMD
0.77	0.507136	0.54	2.29518	0.685	0.162	0	SLC15A2	SLC15A2
0.766	0.533855	0.532	1.73359	0.778	0.299	0	NEBL	NEBL
0.765	0.70146	0.53	2.2397	0.736	0.288	0	CA8	CA8
0.762	0.567868	0.524	3.2813	0.588	0.069	0	F5	F5
0.755	0.820772	0.51	1.24539	0.976	0.761	0	BTG2	BTG2
0.753	0.52785	0.506	1.45418	0.824	0.39	0	ACSS3	ACSS3
0.749	0.433411	0.498	2.28089	0.637	0.158	0	CREB3L4	CREB3L4
0.747	0.504346	0.494	1.69477	0.743	0.298	0	PIK3C2G	PIK3C2G
0.745	0.496865	0.49	1.206	0.867	0.507	0	ARFGEF3	ARFGEF3
0.744	0.447087	0.488	1.70675	0.698	0.218	0	AHCYL2	AHCYL2
0.742	1.5914	0.484	3.60766	0.544	0.072	0	LOC101113601	LOC101113601
0.741	0.439486	0.482	1.73274	0.7	0.261	0	GATM	GATM
0.741	0.502895	0.482	1.61271	0.736	0.284	0	GCNT1	GCNT1
0.74	0.552686	0.48	1.8314	0.715	0.3	0	TNFRSF19	TNFRSF19
0.738	1.02046	0.476	1.52597	0.77	0.318	0	LOC105604614	LOC105611419
0.737	0.461525	0.474	0.764653	0.978	0.843	0	TAX1BP1	TAX1BP1
0.736	0.566669	0.472	1.06314	0.941	0.73	0	TRAM1	TRAM1
0.736	0.502337	0.472	1.39092	0.755	0.287	0	CLDN22	CLDN22
0.735	0.45615	0.47	1.3514	0.799	0.381	0	PDLIM5	PDLIM5
0.733	0.38159	0.466	1.25699	0.753	0.3	0	TPD52L1	TPD52L1
0.733	0.683371	0.466	1.14488	0.928	0.647	0	LOC105609355	LOC105609355
0.732	0.409186	0.464	1.70567	0.666	0.237	0	GCAT	GCAT
0.73	0.450827	0.46	1.24665	0.812	0.405	0	OAT	OAT
0.729	0.414971	0.458	1.38258	0.748	0.349	0	GNE	GNE
0.726	0.512603	0.452	0.841411	0.981	0.84	0	XBP1	XBP1
0.724	0.52602	0.448	1.32299	0.751	0.32	0	ELF5	ELF5
0.723	0.592462	0.446	1.22476	0.892	0.621	0	ETNK1	ETNK1
0.723	0.527177	0.446	0.993977	0.938	0.683	0	LOC101122294	CD46
0.721	0.452849	0.442	1.22512	0.824	0.456	0	HSPA13	HSPA13
0.72	0.343967	0.44	0.873552	0.783	0.31	0	TM4SF18	TM4SF18
0.719	0.51402	0.438	2.82231	0.524	0.094	0	ETV1	ETV1
0.719	0.406317	0.438	0.760631	0.965	0.779	0	RTN3	RTN3
0.717	0.41723	0.434	1.86755	0.611	0.202	0	LOC105602518	LOC105603362
0.716	0.464704	0.432	0.82033	0.967	0.721	0	EHF	EHF
0.715	0.731187	0.43	1.37507	0.839	0.52	0	NCOA7	NCOA7
0.709	1.08798	0.418	1.584	0.784	0.433	0	LOC101108654	name
0.709	0.39966	0.418	1.02672	0.848	0.509	0	ACSM3	ACSM3
0.708	0.365187	0.416	0.923783	0.817	0.391	0	LIMA1	LIMA1
0.707	0.394414	0.414	1.18281	0.74	0.345	0	AFF1	AFF1
0.707	0.376561	0.414	1.47607	0.636	0.228	0	PDGFC	PDGFC
0.706	0.316727	0.412	0.513653	0.836	0.4	0	FCGBP	FCGBP
0.706	0.546368	0.412	0.941721	0.937	0.724	0	KLF5	KLF5
0.705	0.462408	0.41	1.11085	0.826	0.521	0	LYSMD3	LYSMD3
0.705	0.340255	0.41	1.5054	0.602	0.202	0	DPP4	DPP4
0.704	0.344273	0.408	1.70909	0.585	0.183	0	SPDEF	SPDEF
0.703	0.362629	0.406	1.51882	0.609	0.195	0	ITGA6	ITGA6
0.703	0.41598	0.406	1.12015	0.796	0.492	0	SRP54	SRP54
0.702	0.37481	0.404	0.902013	0.874	0.586	0	HBS1L	HBS1L
0.702	0.380677	0.404	1.30334	0.717	0.353	0	PGM3	PGM3
0.702	0.376776	0.404	1.42296	0.652	0.248	0	SLC28A3	SLC28A3

## Sheet: cluster1
myAUC	avg_diff	power	avg_log2FC	pct.1	pct.2	cluster	gene	genes_no_LOC
0.856	1.9179	0.712	3.15438	0.829	0.234	1	SFTPB	SFTPB
0.841	1.83333	0.682	3.50764	0.79	0.248	1	SFTPD	SFTPD
0.825	1.83632	0.65	3.26348	0.796	0.357	1	CLDN10	CLDN10
0.817	2.2007	0.634	3.89905	0.711	0.133	1	SFTPA1	SFTPA1
0.816	1.58177	0.632	2.82236	0.849	0.624	1	NPC2	NPC2
0.813	1.8064	0.626	2.96587	0.854	0.669	1	PRDX6	PRDX6
0.801	1.48135	0.602	3.44629	0.716	0.245	1	GSTT2B	GSTT2B
0.801	1.35687	0.602	2.3261	0.83	0.506	1	MME	MME
0.8	1.5772	0.6	3.17595	0.752	0.325	1	LOC101118990	name
0.798	1.3686	0.596	3.37069	0.715	0.25	1	SFTA2	SFTA2
0.798	0.782089	0.596	1.15217	0.999	0.999	1	PTMA	PTMA
0.792	0.83867	0.584	1.25797	0.973	0.979	1	LOC101106871	CXCL17
0.791	1.44657	0.582	3.76684	0.66	0.125	1	BMP3	BMP3
0.791	0.931939	0.582	1.59554	0.902	0.899	1	PRDX5	PRDX5
0.786	1.05934	0.572	1.80918	0.908	0.854	1	MIF	MIF
0.782	1.2043	0.564	2.9172	0.728	0.373	1	CTSH	CTSH
0.781	1.39069	0.562	3.18678	0.668	0.158	1	GSTA1-1	GSTA1-1
0.778	1.17004	0.556	2.59063	0.761	0.446	1	PTPN13	PTPN13
0.772	0.746181	0.544	1.21448	0.927	0.951	1	DSTN	DSTN
0.771	0.807115	0.542	1.28653	0.951	0.98	1	LOC105606223	ATP5F1E
0.767	1.01245	0.534	1.68618	0.899	0.904	1	TST	TST
0.767	0.981963	0.534	2.28684	0.729	0.323	1	CDC42EP5	CDC42EP5
0.765	1.11785	0.53	2.38293	0.729	0.377	1	PON3	PON3
0.763	1.31454	0.526	3.40418	0.626	0.166	1	LOC101113398	CL43
0.757	1.12859	0.514	2.45855	0.688	0.291	1	GPRC5A	GPRC5A
0.756	1.17826	0.512	2.29933	0.776	0.567	1	FAM129A	FAM129A
0.755	1.16276	0.51	2.27899	0.793	0.704	1	ALDH2	ALDH2
0.753	0.898826	0.506	1.50253	0.916	0.936	1	PFN1	PFN1
0.747	1.39943	0.494	3.27796	0.623	0.221	1	HOPX	HOPX
0.744	0.75576	0.488	1.31559	0.87	0.894	1	TAGLN2	TAGLN2
0.743	1.18334	0.486	4.04134	0.545	0.089	1	AGER	AGER
0.732	1.24273	0.464	2.84319	0.691	0.463	1	NPNT	NPNT
0.729	0.447949	0.458	0.669894	0.991	0.995	1	LOC101117414	RPL14
0.729	0.443786	0.458	0.680602	0.991	0.993	1	SERF2	SERF2
0.729	1.21962	0.458	3.41557	0.589	0.235	1	TLCD2	TLCD2
0.728	0.665495	0.456	1.09738	0.918	0.932	1	IFITM3	IFITM3
0.728	0.687684	0.456	1.23739	0.866	0.877	1	GPX1	GPX1
0.724	0.632913	0.448	0.975518	0.962	0.972	1	S100A11	S100A11
0.724	0.712581	0.448	1.15034	0.927	0.964	1	YBX1	YBX1
0.722	0.575708	0.444	0.92094	0.905	0.874	1	KRT7	KRT7
0.722	0.623442	0.444	1.18733	0.869	0.881	1	LOC106991783	LOC106991783
0.716	0.941386	0.432	1.99826	0.638	0.281	1	LGALS3	LGALS3
0.715	0.791916	0.43	1.24987	0.924	0.948	1	KRT8	KRT8
0.715	0.879557	0.43	3.02033	0.523	0.117	1	SCNN1B	SCNN1B
0.712	0.898687	0.424	1.791	0.782	0.716	1	POR	POR
0.711	0.596334	0.422	1.10588	0.84	0.913	1	PSMB6	PSMB6
0.71	0.800906	0.42	4.11024	0.469	0.075	1	EPDR1	EPDR1
0.71	0.683473	0.42	1.09035	0.927	0.956	1	TXN	TXN
0.71	0.862602	0.42	2.44468	0.623	0.364	1	NKX2-1	NKX2-1
0.707	0.462998	0.414	0.682487	0.995	1	1	LOC101103316	RPS28
0.707	0.672327	0.414	1.33445	0.818	0.852	1	SNRPD2	SNRPD2
0.706	0.815375	0.412	1.56639	0.79	0.758	1	ALAS1	ALAS1
0.706	0.915714	0.412	1.87154	0.711	0.517	1	FMO2	FMO2
0.702	0.765723	0.404	1.69814	0.683	0.491	1	TPM1	TPM1
0.702	0.696599	0.404	1.12432	0.914	0.957	1	FTL	FTL

## Sheet: cluster2
myAUC	avg_diff	power	avg_log2FC	pct.1	pct.2	cluster	gene	genes_no_LOC
0.926	1.30508	0.852	1.97604	1	0.959	2	B2M	B2M
0.92	1.59861	0.84	3.47575	0.95	0.378	2	RDH10	RDH10
0.915	2.34015	0.83	4.28833	0.928	0.236	2	KRT15	KRT15
0.903	1.21749	0.806	3.07108	0.917	0.242	2	SLC6A14	SLC6A14
0.884	1.56407	0.768	3.47204	0.883	0.24	2	FN1	FN1
0.88	0.964945	0.76	1.59575	0.994	0.878	2	LOC101120668	B2M
0.87	1.0453	0.74	1.7268	1	0.833	2	ATP1B1	ATP1B1
0.866	0.909293	0.732	1.41737	0.994	0.931	2	CD9	CD9
0.866	1.31799	0.732	2.04482	1	0.874	2	KRT7	KRT7
0.861	0.753666	0.722	1.11931	1	0.983	2	FTH1	FTH1
0.852	1.16044	0.704	1.73952	0.994	0.935	2	CLDN4	CLDN4
0.842	1.81561	0.684	2.65498	0.917	0.651	2	BPIFB1	BPIFB1
0.839	0.86745	0.678	1.83391	0.939	0.473	2	AHNAK	AHNAK
0.839	0.666057	0.678	1.08091	0.983	0.929	2	PPDPF	PPDPF
0.838	1.53344	0.676	2.38175	0.956	0.592	2	FCGBP	FCGBP
0.827	0.972729	0.654	1.65348	0.956	0.597	2	CD24	CD24
0.825	2.0514	0.65	3.105	0.867	0.432	2	ZG16B	ZG16B
0.82	0.778273	0.64	2.51672	0.817	0.295	2	FOXC1	FOXC1
0.82	1.03413	0.64	1.53722	1	0.974	2	WFDC2	WFDC2
0.818	0.998557	0.636	2.27176	0.894	0.499	2	LOC101121396	TUBA1C
0.818	0.997331	0.636	1.78878	0.956	0.632	2	TACSTD2	TACSTD2
0.813	0.684195	0.626	1.4835	0.944	0.622	2	EMB	EMB
0.811	1.02601	0.622	1.54496	1	0.912	2	LOC101117946	KRT19
0.806	0.985016	0.612	2.03694	0.922	0.574	2	SOX9	SOX9
0.805	0.847294	0.61	1.30586	1	0.906	2	ANXA1	ANXA1
0.803	0.941085	0.606	2.18302	0.833	0.322	2	LOC105604412	LOC105604412
0.803	0.940448	0.606	1.63283	0.961	0.798	2	SEPP1	SEPP1
0.801	1.3193	0.602	2.12283	0.933	0.57	2	THBS1	THBS1
0.796	0.739404	0.592	2.69698	0.739	0.202	2	LOC101113217	name
0.795	0.829839	0.59	3.01259	0.711	0.179	2	OLA-I	OLA-I
0.792	0.675641	0.584	1.4681	0.928	0.583	2	ACSL3	ACSL3
0.789	0.639643	0.578	1.66665	0.872	0.478	2	MAOA	MAOA
0.789	0.519282	0.578	0.957136	0.989	0.843	2	ITM2B	ITM2B
0.787	0.782561	0.574	1.82107	0.878	0.527	2	UGCG	UGCG
0.786	0.980088	0.572	1.51023	0.994	0.867	2	LOC101113728	CLU
0.786	1.00779	0.572	1.48191	1	0.945	2	S100A2	S100A2
0.785	0.708533	0.57	1.33312	0.961	0.686	2	CFI	CFI
0.783	0.505515	0.566	1.05624	0.967	0.78	2	NDFIP1	NDFIP1
0.781	1.013	0.562	1.4874	0.983	0.662	2	LTF	LTF
0.781	0.594076	0.562	1.23274	0.933	0.705	2	APP	APP
0.78	0.619884	0.56	1.47937	0.883	0.583	2	LOC101114586	SORBS2
0.778	0.699761	0.556	1.29241	0.967	0.757	2	ANXA3	ANXA3
0.775	0.680976	0.55	3.1686	0.65	0.156	2	TFCP2L1	TFCP2L1
0.773	0.668796	0.546	1.00891	1	0.968	2	SAT1	SAT1
0.773	0.58914	0.546	1.38411	0.872	0.546	2	DHRS7	DHRS7
0.773	0.579825	0.546	1.10795	0.961	0.734	2	SLC25A4	SLC25A4
0.772	1.09037	0.544	1.93992	0.95	0.686	2	PRSS22	PRSS22
0.771	0.630157	0.542	1.34345	0.922	0.633	2	CD59	CD59
0.77	0.585088	0.54	1.76918	0.811	0.404	2	DDAH2	DDAH2
0.769	0.584635	0.538	1.9776	0.772	0.331	2	IL18	IL18
0.768	0.502341	0.536	1.63578	0.8	0.425	2	RNF130	RNF130
0.766	0.607461	0.532	1.32307	0.911	0.58	2	LIMA1	LIMA1
0.766	1.10305	0.532	2.38528	0.789	0.446	2	CREM	CREM
0.761	0.527845	0.522	1.50877	0.833	0.423	2	RELL1	RELL1
0.761	0.540829	0.522	0.88132	0.994	0.922	2	S100A10	S100A10
0.76	1.01938	0.52	2.29126	0.689	0.231	2	AREG	AREG
0.759	0.908664	0.518	1.92057	0.839	0.479	2	EMP1	EMP1
0.758	0.467839	0.516	0.6963	1	0.987	2	H3F3B	H3F3B
0.758	0.643083	0.516	1.33714	0.911	0.668	2	CXADR	CXADR
0.756	0.481363	0.512	0.775206	0.994	0.904	2	TAX1BP1	TAX1BP1
0.756	0.523915	0.512	0.995538	0.978	0.79	2	LOC443411	FXYD6
0.755	0.728879	0.51	1.16946	0.928	0.747	2	TNFRSF12A	TNFRSF12A
0.754	0.68691	0.508	1.37966	0.956	0.636	2	CALD1	CALD1
0.753	0.612013	0.506	1.46157	0.85	0.535	2	TGIF1	TGIF1
0.752	0.762466	0.504	1.5123	0.917	0.637	2	S100A14	S100A14
0.752	0.49493	0.504	1.39963	0.828	0.452	2	ITPR2	ITPR2
0.752	0.598809	0.504	2.05767	0.689	0.234	2	LOC101118133	TUBA1A
0.751	1.33772	0.502	2.2164	0.906	0.684	2	LOC101114959	name
0.751	0.685098	0.502	2.67189	0.644	0.2	2	F2RL1	F2RL1
0.75	0.624316	0.5	1.8411	0.783	0.427	2	PDCD4	PDCD4
0.749	0.546583	0.498	1.91758	0.733	0.328	2	CDC42BPA	CDC42BPA
0.748	0.42674	0.496	1.6976	0.733	0.301	2	ENPP3	ENPP3
0.748	0.556775	0.496	1.85699	0.717	0.301	2	GSN	GSN
0.748	0.438623	0.496	2.4118	0.622	0.154	2	C1QTNF5	C1QTNF5
0.747	0.60694	0.494	1.43089	0.861	0.578	2	LITAF	LITAF
0.746	0.454538	0.492	0.984346	0.944	0.679	2	NPDC1	NPDC1
0.744	0.594327	0.488	1.86347	0.717	0.26	2	LOC101103644	MUC16
0.744	0.631409	0.488	0.985251	1	0.904	2	SDC4	SDC4
0.743	0.546451	0.486	2.42446	0.644	0.207	2	CLDN8	CLDN8
0.742	0.554028	0.484	0.933187	0.994	0.833	2	EHF	EHF
0.741	0.420936	0.482	0.635412	0.994	0.979	2	EIF1	EIF1
0.74	0.478992	0.48	0.736169	1	0.966	2	PABPC1	PABPC1
0.74	0.452831	0.48	1.05694	0.917	0.639	2	GALNT1	GALNT1
0.74	0.479696	0.48	0.733788	0.994	0.967	2	S100A11	S100A11
0.739	0.481653	0.478	1.48986	0.806	0.455	2	CASP6	CASP6
0.739	0.48102	0.478	0.927452	0.961	0.83	2	SEC11A	SEC11A
0.738	0.559057	0.476	0.89188	0.994	0.913	2	LOC101108730	TUBB4B
0.738	0.574114	0.476	1.66164	0.739	0.383	2	RAB11FIP1	RAB11FIP1
0.736	0.574703	0.472	1.18871	0.911	0.718	2	RAP1B	RAP1B
0.734	0.39676	0.468	1.10704	0.889	0.565	2	TMX1	TMX1
0.734	0.428009	0.468	1.29087	0.811	0.403	2	PDGFC	PDGFC
0.734	0.448268	0.468	2.60445	0.572	0.119	2	ABI3BP	ABI3BP
0.734	0.459338	0.468	1.47308	0.794	0.44	2	LOC101115838	GNG12
0.733	0.59904	0.466	1.37117	0.867	0.589	2	RNF19A	RNF19A
0.733	0.442475	0.466	0.856091	0.956	0.788	2	YWHAZ	YWHAZ
0.733	0.407621	0.466	0.735835	0.972	0.856	2	ALDOA	ALDOA
0.733	0.65807	0.466	1.22213	0.9	0.737	2	CLDN7	CLDN7
0.732	0.480456	0.464	2.84492	0.567	0.123	2	PDLIM4	PDLIM4
0.731	0.456946	0.462	0.841991	0.994	0.832	2	CLIC1	CLIC1
0.73	0.534638	0.46	1.09169	0.778	0.423	2	S100A9	S100A9
0.73	0.403848	0.46	1.69726	0.683	0.275	2	MLPH	MLPH
0.729	0.652498	0.458	1.10074	0.967	0.809	2	PHLDA1	PHLDA1
0.729	0.79799	0.458	1.41048	0.922	0.706	2	C26H8orf4	C26H8orf4
0.729	0.61184	0.458	1.33775	0.844	0.523	2	TM4SF18	TM4SF18
0.728	1.33993	0.456	3.27802	0.561	0.133	2	MSLN	MSLN
0.728	0.514438	0.456	1.49083	0.761	0.439	2	RASAL2	RASAL2
0.727	0.473492	0.454	0.860066	0.956	0.822	2	CDH1	CDH1
0.726	0.372079	0.452	0.742131	0.956	0.822	2	NENF	NENF
0.725	0.419932	0.45	0.99581	0.9	0.586	2	OAT	OAT
0.725	0.465484	0.45	1.14225	0.872	0.6	2	PTBP3	PTBP3
0.724	0.441477	0.448	0.864592	0.944	0.724	2	CLDN3	CLDN3
0.723	0.399284	0.446	0.586065	1	0.997	2	TMSB4X	TMSB4X
0.723	0.397297	0.446	1.20037	0.811	0.472	2	OSBPL8	OSBPL8
0.723	0.395593	0.446	1.57622	0.7	0.321	2	ROGDI	ROGDI
0.722	0.387546	0.444	0.777153	0.967	0.793	2	CTNNA1	CTNNA1
0.721	0.545586	0.442	1.10312	0.906	0.638	2	SYNE2	SYNE2
0.721	0.606596	0.442	1.51413	0.783	0.449	2	PPFIBP2	PPFIBP2
0.72	0.642455	0.44	1.31909	0.872	0.626	2	KCNK1	KCNK1
0.72	0.464785	0.44	1.16321	0.833	0.576	2	F11R	F11R
0.719	0.39195	0.438	0.81579	0.956	0.781	2	YWHAQ	YWHAQ
0.719	0.470384	0.438	1.0162	0.917	0.677	2	NFE2L2	NFE2L2
0.718	0.663418	0.436	2.59993	0.567	0.147	2	CREB5	CREB5
0.718	0.554431	0.436	1.58831	0.733	0.41	2	CITED4	CITED4
0.717	0.669486	0.434	1.95818	0.706	0.337	2	CTH	CTH
0.716	0.396889	0.432	0.681233	0.983	0.898	2	EIF4G2	EIF4G2
0.715	0.647948	0.43	1.26575	0.889	0.689	2	RNASE4	RNASE4
0.715	0.387402	0.43	0.794332	0.95	0.785	2	PPP1CB	PPP1CB
0.715	0.455627	0.43	0.783898	0.972	0.832	2	JMJD1C	JMJD1C
0.715	0.471215	0.43	1.29859	0.806	0.5	2	CREG1	CREG1
0.714	0.951878	0.428	3.14932	0.522	0.115	2	TIMP1	TIMP1
0.714	0.372384	0.428	1.32349	0.728	0.366	2	NCALD	NCALD
0.714	0.389142	0.428	0.8687	0.933	0.688	2	PERP	PERP
0.714	0.41789	0.428	1.10424	0.789	0.415	2	ICAM1	ICAM1
0.714	0.573812	0.428	1.3445	0.817	0.5	2	LOC101122734	TUBB2A
0.714	0.885828	0.428	1.58506	0.722	0.353	2	APOE	APOE
0.714	0.365774	0.428	0.633058	0.989	0.896	2	CST3	CST3
0.713	0.415655	0.426	1.17431	0.778	0.471	2	PROM1	PROM1
0.712	0.450726	0.424	0.881989	0.95	0.792	2	GABARAPL1	GABARAPL1
0.712	0.532785	0.424	1.61569	0.706	0.384	2	ARID5A	ARID5A
0.712	0.496565	0.424	0.888973	0.961	0.821	2	GLUL	GLUL
0.711	0.481245	0.422	1.0472	0.856	0.511	2	ELF5	ELF5
0.711	0.78316	0.422	1.55704	0.783	0.485	2	ITPKC	ITPKC
0.71	0.34452	0.42	2.71585	0.511	0.105	2	ADGRG2	ADGRG2
0.709	0.463201	0.418	0.891466	0.939	0.731	2	MARCKS	MARCKS
0.709	0.357888	0.418	1.03081	0.783	0.459	2	LOC101105484	FTH1
0.708	0.37834	0.416	1.05555	0.833	0.548	2	CLSTN1	CLSTN1
0.708	0.375103	0.416	0.546397	1	0.978	2	TFF3	TFF3
0.707	0.504846	0.414	1.30557	0.783	0.486	2	RASA2	RASA2
0.706	0.451514	0.412	0.761621	0.956	0.772	2	SLC39A8	SLC39A8
0.705	0.665648	0.41	1.66397	0.744	0.439	2	IFNGR1	IFNGR1
0.704	0.342987	0.408	0.951729	0.844	0.557	2	REEP3	REEP3
0.704	0.400002	0.408	1.09953	0.811	0.558	2	GMDS	GMDS
0.703	0.333777	0.406	0.708269	0.844	0.526	2	TPM1	TPM1
0.702	0.313858	0.404	1.0314	0.756	0.466	2	STK3	STK3
0.702	0.539471	0.404	1.65265	0.672	0.345	2	PMAIP1	PMAIP1
0.702	0.356916	0.404	1.07734	0.739	0.428	2	SLC28A3	SLC28A3
0.701	0.355059	0.402	0.718801	0.961	0.768	2	CCNI	CCNI
0.701	0.450665	0.402	1.23482	0.767	0.535	2	MAPK13	MAPK13
0.701	0.295665	0.402	0.462767	1	0.966	2	TSTD1	TSTD1
0.701	0.602303	0.402	1.11418	0.939	0.721	2	LMNA	LMNA

## Sheet: cluster3
myAUC	avg_diff	power	avg_log2FC	pct.1	pct.2	cluster	gene	genes_no_LOC
0.966	2.02688	0.932	4.13686	0.983	0.24	3	FXYD3	FXYD3
0.951	1.83966	0.902	5.34926	0.931	0.075	3	UGT2A1	UGT2A1
0.921	1.45706	0.842	2.89077	0.966	0.214	3	AQP4	AQP4
0.911	2.19824	0.822	4.2672	0.885	0.141	3	LPO	LPO
0.889	1.06927	0.778	2.2218	0.96	0.291	3	KNG1	KNG1
0.886	1.08681	0.772	3.0949	0.897	0.203	3	SLC5A5	SLC5A5
0.878	1.41009	0.756	3.35317	0.856	0.201	3	LOC101102548	name
0.853	1.10351	0.706	2.34567	0.92	0.334	3	LOC101118202	LGALS9
0.85	0.879434	0.7	2.55556	0.862	0.209	3	LOC101106976	GSTA4
0.849	0.80294	0.698	1.16804	1	0.978	3	TFF3	TFF3
0.846	1.08806	0.692	1.97924	0.966	0.63	3	EPAS1	EPAS1
0.844	0.789523	0.688	1.46437	0.994	0.753	3	C24H16orf89	C24H16orf89
0.843	0.734549	0.686	2.7989	0.816	0.174	3	TSKU	TSKU
0.834	0.684575	0.668	1.13926	0.994	0.895	3	LOC101105867	IFITM1
0.827	0.722909	0.654	1.16166	0.994	0.923	3	IFITM3	IFITM3
0.827	0.907071	0.654	4.03132	0.69	0.052	3	CYP2A6	CYP2A6
0.823	0.604305	0.646	1.89255	0.868	0.248	3	CFB	CFB
0.814	0.877398	0.628	2.18884	0.833	0.347	3	SLC26A2	SLC26A2
0.812	0.744603	0.624	1.49833	0.931	0.647	3	TSPAN1	TSPAN1
0.81	0.862683	0.62	2.54134	0.782	0.256	3	LOC101103644	MUC16
0.81	0.615823	0.62	1.48944	0.92	0.431	3	RAMP1	RAMP1
0.809	0.961453	0.618	2.99103	0.741	0.235	3	SERPINE2	SERPINE2
0.806	1.89952	0.612	5.20006	0.644	0.045	3	LOC101102105	LOC101102105
0.804	0.600971	0.608	2.52827	0.764	0.213	3	AQP3	AQP3
0.798	0.619651	0.596	1.41447	0.948	0.618	3	SNX2	SNX2
0.795	0.543057	0.59	1.52127	0.885	0.409	3	SLC44A4	SLC44A4
0.791	0.620712	0.582	1.19846	0.966	0.448	3	PON3	PON3
0.79	0.652733	0.58	1.75307	0.81	0.25	3	LOC101116336	CES1
0.789	0.475297	0.578	0.740111	1	0.974	3	SSR4	SSR4
0.789	0.660178	0.578	3.42255	0.649	0.091	3	PPP1R14D	PPP1R14D
0.789	0.563194	0.578	1.9952	0.787	0.23	3	ELOVL5	ELOVL5
0.785	0.619395	0.57	1.39599	0.92	0.497	3	PDZK1IP1	PDZK1IP1
0.779	0.608546	0.558	0.908093	1	0.974	3	WFDC2	WFDC2
0.775	0.700018	0.55	1.0583	0.994	0.912	3	LOC101117946	KRT19
0.775	0.598946	0.55	1.23527	0.931	0.537	3	MUC1	MUC1
0.772	0.53527	0.544	1.34515	0.879	0.561	3	PLS1	PLS1
0.771	0.675002	0.542	2.2069	0.678	0.117	3	PON1	PON1
0.768	0.42925	0.536	1.08957	0.931	0.425	3	GLIPR2	GLIPR2
0.766	0.495521	0.532	1.30534	0.793	0.234	3	ATP6V1C2	ATP6V1C2
0.766	0.379013	0.532	1.54031	0.644	0.096	3	LOC101121539	name
0.763	0.456299	0.526	0.74448	0.983	0.896	3	TST	TST
0.761	0.441758	0.522	0.940112	0.931	0.41	3	CDC42EP5	CDC42EP5
0.761	0.484885	0.522	0.723848	1	0.976	3	LOC101106871	CXCL17
0.76	0.945394	0.52	2.98163	0.586	0.086	3	LOC101106755	LOC101106755
0.76	0.498148	0.52	3.36133	0.563	0.044	3	FMO3	FMO3
0.76	0.393501	0.52	1.55248	0.741	0.214	3	SLC16A11	SLC16A11
0.757	0.37202	0.514	0.712689	0.994	0.717	3	POR	POR
0.756	0.41962	0.512	1.12249	0.891	0.423	3	SQRDL	SQRDL
0.753	0.87043	0.506	4.86251	0.534	0.035	3	TCN1	TCN1
0.748	0.507725	0.496	0.984377	0.96	0.779	3	GSTP1	GSTP1
0.744	0.467948	0.488	0.933097	0.822	0.274	3	GSTA1-1	GSTA1-1
0.744	0.402915	0.488	0.74405	0.954	0.606	3	FAM129A	FAM129A
0.743	0.339858	0.486	0.537618	0.971	0.707	3	PRDX6	PRDX6
0.742	0.855006	0.484	1.34471	0.879	0.623	3	AGR2	AGR2
0.741	0.672279	0.482	2.01701	0.626	0.156	3	C14H19orf33	C14H19orf33
0.738	0.352539	0.476	1.26849	0.787	0.33	3	LOC101117755	RAB3D
0.738	0.553945	0.476	1.54818	0.805	0.416	3	CKB	CKB
0.737	0.810127	0.474	4.91325	0.5	0.037	3	LOC101117044	UPK3BL1
0.736	0.518873	0.472	2.44686	0.552	0.08	3	IGFBP5	IGFBP5
0.734	0.330137	0.468	0.941128	0.822	0.392	3	BACE2	BACE2
0.732	0.926951	0.464	1.3625	0.736	0.261	3	SCGB1A1	SCGB1A1
0.731	0.361837	0.462	1.29813	0.736	0.3	3	GSN	GSN
0.73	0.376226	0.46	0.898076	0.839	0.409	3	GMNN	GMNN
0.729	0.443333	0.458	0.81276	0.971	0.873	3	ADI1	ADI1
0.729	0.23021	0.458	1.11036	0.684	0.196	3	LENG9	LENG9
0.726	0.357451	0.452	1.11469	0.828	0.493	3	FAM213B	FAM213B
0.724	0.274411	0.448	0.401653	1	1	3	LOC101123279	RPL27A
0.724	0.31983	0.448	3.8809	0.483	0.035	3	SDR16C5	SDR16C5
0.721	0.37886	0.442	1.07345	0.684	0.206	3	SCNN1B	SCNN1B
0.72	0.406441	0.44	0.872517	0.92	0.676	3	PTGR1	PTGR1
0.719	0.404421	0.438	1.56668	0.713	0.318	3	UGDH	UGDH
0.716	0.390706	0.432	0.614853	0.885	0.378	3	SFTPB	SFTPB
0.715	0.491619	0.43	0.714226	1	0.986	3	VMO1	VMO1
0.714	0.361045	0.428	0.627472	0.989	0.881	3	ALDH1A1	ALDH1A1
0.709	0.417452	0.418	2.87808	0.5	0.093	3	GTF2IRD1	GTF2IRD1
0.709	0.356948	0.418	0.6007	0.989	0.893	3	PRDX5	PRDX5
0.709	0.44931	0.418	1.03563	0.856	0.498	3	GSTM3	GSTM3
0.708	0.314063	0.416	1.17586	0.753	0.374	3	SERINC2	SERINC2
0.707	0.388351	0.414	4.02696	0.437	0.02	3	LOC105615627	LOC105615627
0.707	0.146471	0.414	0.330074	0.759	0.252	3	BMP3	BMP3
0.706	0.323692	0.412	0.606458	0.948	0.754	3	ALAS1	ALAS1
0.703	0.283695	0.406	0.66082	0.92	0.604	3	S100A13	S100A13
0.703	0.226806	0.406	1.09147	0.609	0.158	3	LOC105609630	PPP1R14C
0.703	0.216969	0.406	1.5824	0.534	0.112	3	CHEK1	CHEK1
0.702	0.258935	0.404	0.696996	0.724	0.26	3	C7H15orf48	C7H15orf48
0.702	0.303956	0.404	1.0147	0.81	0.396	3	LGMN	LGMN
0.701	0.461038	0.402	1.87143	0.603	0.231	3	SLC16A13	SLC16A13

## Sheet: cluster4
myAUC	avg_diff	power	avg_log2FC	pct.1	pct.2	cluster	gene	genes_no_LOC
0.897	1.63056	0.794	2.73237	0.957	0.332	4	VIM	VIM
0.865	1.67656	0.73	5.03501	0.778	0.104	4	COL4A1	COL4A1
0.859	1.86898	0.718	6.02591	0.744	0.041	4	IGF2	IGF2
0.854	1.35217	0.708	5.6178	0.735	0.057	4	SPARCL1	SPARCL1
0.807	1.31819	0.614	5.24226	0.65	0.064	4	SPARC	SPARC
0.801	1.44555	0.602	3.84726	0.709	0.169	4	RGCC	RGCC
0.795	1.03405	0.59	5.20666	0.615	0.039	4	GNG11	GNG11
0.785	1.04955	0.57	6.52604	0.581	0.016	4	TBX3	TBX3
0.783	1.39357	0.566	5.94196	0.59	0.035	4	GTL2	GTL2
0.775	1.05237	0.55	3.11407	0.658	0.144	4	KLF2	KLF2
0.768	0.812261	0.536	3.30868	0.615	0.104	4	RARRES2	RARRES2
0.767	0.649467	0.534	2.4407	0.658	0.149	4	LOC101114239	AKAP2
0.764	1.36506	0.528	3.14772	0.684	0.22	4	C15H11orf96	C15H11orf96
0.763	1.79335	0.526	5.24155	0.598	0.135	4	CLEC3B	CLEC3B
0.762	1.56757	0.524	5.44506	0.573	0.082	4	RAMP2	RAMP2
0.758	1.18882	0.516	3.58555	0.615	0.121	4	TIMP1	TIMP1
0.75	1.1181	0.5	2.75239	0.632	0.176	4	ID1	ID1
0.747	1.41151	0.494	6.61275	0.513	0.029	4	WFDC1	WFDC1
0.742	0.703959	0.484	1.98908	0.744	0.395	4	TCF4	TCF4
0.735	0.563348	0.47	1.778	0.726	0.322	4	MSN	MSN
0.733	0.776311	0.466	3.19848	0.556	0.113	4	ID3	ID3
0.732	0.729859	0.464	3.42278	0.53	0.076	4	IGFBP6	IGFBP6
0.731	0.588142	0.462	1.97354	0.65	0.248	4	LOC101118133	TUBA1A
0.73	1.48128	0.46	5.79679	0.487	0.047	4	PECAM1	PECAM1
0.728	0.545338	0.456	1.19266	0.829	0.491	4	AHNAK	AHNAK
0.725	0.534139	0.45	4.422	0.462	0.013	4	ZEB2	ZEB2
0.724	0.706461	0.448	2.38737	0.641	0.252	4	ETS1	ETS1
0.721	2.01042	0.442	5.58488	0.496	0.078	4	ELN	ELN
0.72	0.536782	0.44	0.821007	1	0.96	4	B2M	B2M
0.72	0.63429	0.44	2.66814	0.581	0.176	4	CAV2	CAV2
0.72	0.721652	0.44	2.9616	0.521	0.083	4	PMP22	PMP22
0.714	0.433771	0.428	0.698198	1	0.931	4	CALM1	CALM1
0.712	1.52343	0.424	5.51388	0.47	0.066	4	SRGN	SRGN
0.712	0.511389	0.424	5.77118	0.436	0.014	4	LOC101115805	COL4A2
0.71	0.648978	0.42	4.4195	0.453	0.043	4	S1PR1	S1PR1
0.709	0.862995	0.418	5.13003	0.444	0.031	4	AKAP12	AKAP12
0.705	1.1665	0.41	2.03709	0.692	0.364	4	APOE	APOE
0.702	0.688725	0.404	2.41059	0.521	0.129	4	ADIRF	ADIRF
0.701	0.698746	0.402	1.29702	0.872	0.643	4	EPAS1	EPAS1

## Sheet: cluster5
myAUC	avg_diff	power	avg_log2FC	pct.1	pct.2	cluster	gene	genes_no_LOC
1	5.69255	1	9.73143	1	0.052	5	FABP4	FABP4
1	4.94874	1	7.84927	1	0.335	5	FABP5	FABP5
1	3.91013	1	8.51576	1	0.077	5	LGALS1	LGALS1
1	2.03416	1	11.0626	1	0.002	5	LOC101104222	RDH16
1	1.49282	1	10.972	1	0.002	5	CIDEA	CIDEA
1	2.95371	1	5.95864	1	0.397	5	BNIP3	BNIP3
1	3.49931	1	10.7334	1	0.012	5	ADIPOQ	ADIPOQ
1	2.37326	1	3.67782	1	0.941	5	UQCRH	UQCRH
0.999	2.91607	0.998	8.31995	1	0.034	5	GPX3	GPX3
0.999	2.00295	0.998	3.49493	1	0.757	5	LDHB	LDHB
0.999	2.14451	0.998	3.46371	1	0.864	5	ALDOA	ALDOA
0.999	2.13552	0.998	4.09772	1	0.601	5	ACAA2	ACAA2
0.999	2.71488	0.998	4.46875	1	0.791	5	CHCHD10	CHCHD10
0.999	1.98363	0.998	3.00548	1	0.973	5	LOC101105179	COX4I1
0.998	2.52686	0.996	3.70124	1	0.984	5	FTH1	FTH1
0.998	1.96286	0.996	3.02809	1	0.958	5	ATP5L	ATP5L
0.996	2.18189	0.992	3.43674	1	0.925	5	LOC101110066	COX7A2
0.996	2.4244	0.992	6.55869	1	0.081	5	LOC101115115	CD36
0.995	1.86084	0.99	3.72277	1	0.593	5	HSD17B10	HSD17B10
0.995	2.16334	0.99	4.00522	1	0.645	5	ACAT1	ACAT1
0.991	1.73187	0.982	2.74623	1	0.939	5	LOC105609918	LOC105609918
0.99	1.50639	0.98	3.25674	1	0.507	5	HADHB	HADHB
0.99	1.8924	0.98	3.89791	1	0.479	5	LOC101105484	FTH1
0.99	1.89906	0.98	3.3416	1	0.675	5	AVPI1	AVPI1
0.99	1.64461	0.98	3.43479	1	0.57	5	NDUFV1	NDUFV1
0.99	2.0494	0.98	3.31898	1	0.83	5	GLUL	GLUL
0.99	2.08309	0.98	4.80416	1	0.326	5	ACSF2	ACSF2
0.988	1.46249	0.976	2.9842	1	0.636	5	TXN2	TXN2
0.987	1.63178	0.974	2.68057	1	0.865	5	GAPDH	GAPDH
0.987	1.7583	0.974	2.97167	1	0.813	5	COX5A	COX5A
0.985	1.43631	0.97	3.99408	1	0.265	5	PNPLA2	PNPLA2
0.984	1.43954	0.968	2.41768	1	0.877	5	ETFB	ETFB
0.983	1.49724	0.966	3.16032	1	0.542	5	LOC101102529	CORO7
0.982	1.60074	0.964	2.90397	1	0.775	5	NDUFA6	NDUFA6
0.981	1.8128	0.962	2.98515	1	0.871	5	LOC101108663	UQCRB
0.981	1.31821	0.962	2.21444	1	0.896	5	ATP5D	ATP5D
0.98	1.55961	0.96	2.56855	1	0.89	5	ATP5B	ATP5B
0.98	1.28607	0.96	2.60976	1	0.659	5	MAP1LC3B	MAP1LC3B
0.979	2.01075	0.958	3.41446	1	0.803	5	LOC101121420	UQCRQ
0.979	2.03158	0.958	3.35354	1	0.856	5	SCP2	SCP2
0.977	1.52031	0.954	2.92377	1	0.686	5	NDUFB3	NDUFB3
0.977	1.83529	0.954	3.60325	1	0.579	5	PRELID3B	PRELID3B
0.977	1.56307	0.954	2.53031	1	0.919	5	ATP5H	ATP5H
0.976	1.68242	0.952	2.65359	1	0.931	5	LOC101110664	COX5B
0.975	1.6761	0.95	2.72946	1	0.899	5	LOC101108778	UQCR10
0.974	1.10073	0.948	1.61096	1	0.998	5	LOC101103316	RPS28
0.974	2.12899	0.948	4.13063	1	0.54	5	LOC106990092	CYCS
0.974	1.98627	0.948	7.92797	0.95	0.036	5	GPD1	GPD1
0.974	1.08799	0.948	1.64098	1	0.974	5	EEF1B2	EEF1B2
0.974	4.05008	0.948	9.99507	0.95	0.008	5	UCP1	UCP1
0.974	2.15862	0.948	8.3307	0.95	0.014	5	LOC101116157	ASGR1
0.974	1.51306	0.948	2.8989	1	0.715	5	MPC2	MPC2
0.973	1.71174	0.946	2.74998	1	0.903	5	ATP5G3	ATP5G3
0.972	1.71183	0.944	2.76148	1	0.919	5	LOC101121538	COX6B1
0.972	1.51532	0.944	2.4393	1	0.87	5	LOC101114533	LOC101114533
0.971	2.35735	0.942	3.85281	1	0.854	5	MGST3	MGST3
0.97	1.83793	0.94	6.32067	0.95	0.077	5	TMEM25	TMEM25
0.97	1.61882	0.94	2.92141	1	0.769	5	LOC101113001	name
0.969	1.92092	0.938	5.278	0.95	0.198	5	MPP1	MPP1
0.969	2.76852	0.938	5.86115	0.95	0.226	5	ACSM1	ACSM1
0.966	2.034	0.932	5.11372	0.95	0.251	5	PCK2	PCK2
0.965	1.79621	0.93	2.81994	1	0.923	5	NDUFA4	NDUFA4
0.962	1.62628	0.924	2.98226	1	0.72	5	LOC101113599	CYC1
0.961	2.19462	0.922	3.52982	1	0.356	5	VIM	VIM
0.961	1.32629	0.922	2.31501	1	0.854	5	ATP5F1	ATP5F1
0.959	1.36356	0.918	2.76481	1	0.663	5	NDUFA8	NDUFA8
0.959	1.24166	0.918	2.02392	1	0.917	5	CHCHD2	CHCHD2
0.958	1.01998	0.916	1.56497	1	0.979	5	EEF1D	EEF1D
0.958	1.32951	0.916	2.49032	1	0.669	5	ZFAND5	ZFAND5
0.958	1.50387	0.916	3.05423	1	0.623	5	LOC101110095	UQCRC1
0.957	1.64904	0.914	2.65826	1	0.902	5	ATP5J2	ATP5J2
0.957	1.17292	0.914	1.91229	1	0.926	5	LOC106991840	COX8A
0.956	1.07631	0.912	1.91649	1	0.863	5	C7H14orf166	C7H14orf166
0.956	1.30833	0.912	2.22963	1	0.847	5	SLC25A3	SLC25A3
0.956	1.06111	0.912	2.03484	1	0.77	5	EIF4B	EIF4B
0.956	1.93208	0.912	3.9908	0.95	0.511	5	ACADVL	ACADVL
0.956	1.93065	0.912	4.32328	0.95	0.189	5	RGCC	RGCC
0.955	1.74085	0.91	2.98665	1	0.694	5	SOD2	SOD2
0.952	1.2686	0.904	2.69216	1	0.605	5	HINT2	HINT2
0.952	1.48252	0.904	2.51774	1	0.858	5	ATP5C1	ATP5C1
0.95	1.14809	0.9	1.95251	1	0.886	5	MINOS1	MINOS1
0.95	1.1911	0.9	10.4123	0.9	0.002	5	RXRG	RXRG
0.949	1.26695	0.898	4.08717	0.95	0.215	5	PYGL	PYGL
0.949	1.60537	0.898	2.75548	1	0.837	5	LOC101111410	ATP5MK
0.949	1.38943	0.898	2.73499	0.95	0.696	5	SDHB	SDHB
0.949	1.14544	0.898	2.17149	1	0.743	5	TMEM256	TMEM256
0.948	2.16555	0.896	8.43066	0.9	0.024	5	FGL1	FGL1
0.948	1.19994	0.896	2.02217	1	0.839	5	ENO1	ENO1
0.947	1.67079	0.894	3.8121	0.95	0.4	5	AGPAT2	AGPAT2
0.947	2.0071	0.894	3.28867	0.95	0.879	5	ATP5O	ATP5O
0.945	4.57943	0.89	9.54633	0.9	0.039	5	LOC105601867	SAA
0.945	2.4874	0.89	7.27833	0.9	0.064	5	LOC101121285	COX7A1
0.945	1.22907	0.89	2.34172	1	0.741	5	LOC101107153	COX17
0.942	2.03204	0.884	3.68187	0.95	0.377	5	PDK4	PDK4
0.941	1.09489	0.882	1.86348	1	0.871	5	PTP4A2	PTP4A2
0.941	3.12685	0.882	5.88475	0.9	0.038	5	LOC101102413	HP
0.939	1.05168	0.878	1.53085	1	0.973	5	MT-COX1	MT-COX1
0.939	1.38214	0.878	2.23849	1	0.919	5	LOC101116886	COX7B
0.938	1.52865	0.876	3.42401	0.95	0.475	5	SAMM50	SAMM50
0.938	1.62174	0.876	2.82556	0.95	0.819	5	MDH1	MDH1
0.937	0.998561	0.874	2.99988	0.95	0.354	5	HADH	HADH
0.936	1.13667	0.872	1.65923	1	0.976	5	MT-COX2	MT-COX2
0.935	1.33428	0.87	4.36784	0.9	0.063	5	TFPI2	TFPI2
0.935	0.895704	0.87	1.58613	1	0.869	5	EIF3F	EIF3F
0.934	0.731131	0.868	1.06741	1	1	5	LOC101123279	RPL27A
0.934	1.14888	0.868	2.03307	1	0.854	5	TOMM20	TOMM20
0.934	1.0438	0.868	1.91315	1	0.816	5	BRI3	BRI3
0.931	1.0788	0.862	1.95125	1	0.8	5	NDUFB2	NDUFB2
0.931	1.5701	0.862	2.59673	0.95	0.877	5	VDAC2	VDAC2
0.93	1.2942	0.86	2.58551	0.95	0.675	5	VDAC1	VDAC1
0.93	0.830313	0.86	1.27058	1	0.962	5	ATP5G2	ATP5G2
0.929	1.3154	0.858	2.56091	1	0.687	5	NDUFS8	NDUFS8
0.929	1.29358	0.858	2.91246	0.95	0.556	5	ETFA	ETFA
0.929	1.26995	0.858	2.12098	1	0.902	5	ATP5J	ATP5J
0.928	1.04653	0.856	1.74358	1	0.891	5	SNRPG	SNRPG
0.925	1.14565	0.85	2.55687	0.95	0.519	5	TPI1	TPI1
0.925	1.29003	0.85	3.75999	0.9	0.278	5	ETFDH	ETFDH
0.924	1.37314	0.848	2.84909	0.95	0.621	5	NDUFS7	NDUFS7
0.924	0.987438	0.848	2.23054	0.95	0.603	5	CHCHD5	CHCHD5
0.923	0.997516	0.846	2.26392	0.95	0.591	5	VDAC3	VDAC3
0.923	1.17683	0.846	2.9295	0.95	0.432	5	CCDC107	CCDC107
0.923	1.27229	0.846	2.60054	0.95	0.684	5	NDUFB5	NDUFB5
0.922	1.55224	0.844	3.86888	0.9	0.295	5	ACSL4	ACSL4
0.921	1.06142	0.842	3.29367	0.95	0.284	5	ALDH6A1	ALDH6A1
0.921	1.6629	0.842	2.87047	0.95	0.788	5	LOC101110916	ATP5IF1
0.921	1.18323	0.842	1.86577	1	0.945	5	LOC101117965	COX6A1
0.92	1.47182	0.84	2.50234	0.95	0.859	5	ATP5A1	ATP5A1
0.918	1.80445	0.836	3.46462	0.9	0.567	5	DHRS7	DHRS7
0.918	1.40193	0.836	3.82663	0.9	0.303	5	NNT	NNT
0.917	0.886034	0.834	1.29835	1	0.97	5	MT-ND1	MT-ND1
0.917	1.38006	0.834	2.9931	0.95	0.56	5	IDH3G	IDH3G
0.917	1.26612	0.834	2.5528	0.95	0.67	5	NDUFB9	NDUFB9
0.916	1.27879	0.832	3.69882	0.9	0.295	5	DLD	DLD
0.915	1.62033	0.83	3.9835	0.9	0.378	5	PHYH	PHYH
0.915	1.51651	0.83	3.27701	0.9	0.542	5	LOC101116495	BNIP3L
0.914	1.25325	0.828	2.47395	0.95	0.693	5	LOC101115773	NDUFAB1
0.913	1.22044	0.826	2.42168	0.95	0.69	5	NDUFB4	NDUFB4
0.912	1.50469	0.824	3.54847	0.9	0.416	5	GPAT4	GPAT4
0.912	1.10343	0.824	1.83111	1	0.925	5	NDUFS5	NDUFS5
0.911	1.0694	0.822	2.70164	0.95	0.481	5	HIBADH	HIBADH
0.911	1.0892	0.822	2.05605	0.95	0.791	5	SUCLG1	SUCLG1
0.909	1.05034	0.818	2.41779	0.95	0.562	5	FAM162A	FAM162A
0.909	1.59099	0.818	2.84831	0.9	0.753	5	CCT3	CCT3
0.908	1.38519	0.816	2.7524	0.9	0.684	5	NDUFS2	NDUFS2
0.907	1.33559	0.814	3.16192	0.95	0.458	5	NDUFA5	NDUFA5
0.907	1.26118	0.814	3.13736	0.9	0.44	5	IDH3B	IDH3B
0.905	0.88175	0.81	1.27889	1	0.983	5	MT-COX3	MT-COX3
0.905	1.16098	0.81	2.90775	0.9	0.472	5	MCEE	MCEE
0.904	0.95431	0.808	1.5385	1	0.928	5	MGST1	MGST1
0.903	1.2243	0.806	2.22285	0.9	0.808	5	ECHS1	ECHS1
0.902	0.93403	0.804	1.75873	0.95	0.808	5	UBXN1	UBXN1
0.902	1.42412	0.804	2.64066	0.9	0.714	5	HSDL2	HSDL2
0.901	1.29106	0.802	2.42327	0.95	0.77	5	NDUFS4	NDUFS4
0.9	1.1202	0.8	2.70147	0.9	0.498	5	GBAS	GBAS
0.9	1.34871	0.8	10.8686	0.8	0.001	5	CIDEC	CIDEC
0.9	1.1633	0.8	10.8471	0.8	0	5	TUSC5	TUSC5
0.9	1.31677	0.8	11.2027	0.8	0.001	5	AIRE	AIRE
0.899	1.40744	0.798	2.39244	0.95	0.832	5	LOC101119721	UQCR11
0.897	1.28726	0.794	7.29508	0.8	0.011	5	PPARG	PPARG
0.896	1.43893	0.792	2.60974	0.9	0.784	5	NDUFV2	NDUFV2
0.896	1.42681	0.792	3.03978	0.9	0.568	5	ECI2	ECI2
0.895	0.984064	0.79	3.93368	0.85	0.15	5	SMARCD3	SMARCD3
0.894	1.22487	0.788	2.39312	0.95	0.706	5	NDUFA7	NDUFA7
0.894	1.33901	0.788	2.75127	0.9	0.458	5	LOC101114075	SULT1A1
0.893	0.920403	0.786	1.97274	0.95	0.649	5	HSPA9	HSPA9
0.892	1.41509	0.784	2.6151	0.95	0.735	5	LOC101102718	OR8S1
0.892	1.1265	0.784	2.66055	0.95	0.507	5	NDUFB6	NDUFB6
0.892	1.18896	0.784	5.97021	0.8	0.042	5	C1H1orf54	C1H1orf54
0.891	1.09991	0.782	3.47502	0.85	0.261	5	PPM1M	PPM1M
0.891	1.24989	0.782	2.97608	0.95	0.438	5	NDUFB1	NDUFB1
0.889	0.763897	0.778	1.36848	1	0.861	5	LOC101123533	RPL37A
0.889	1.12848	0.778	2.65284	0.95	0.53	5	NDUFS3	NDUFS3
0.887	0.74623	0.774	1.08415	1	0.981	5	MT-CYTB	MT-CYTB
0.887	0.931411	0.774	1.90277	0.9	0.725	5	GHITM	GHITM
0.886	1.11267	0.772	3.67174	0.85	0.248	5	AK3	AK3
0.884	0.735871	0.768	1.09166	1	0.987	5	GNB2L1	GNB2L1
0.884	1.18176	0.768	4.85622	0.8	0.114	5	AIFM2	AIFM2
0.884	1.28203	0.768	4.96566	0.8	0.099	5	TSACC	TSACC
0.883	1.09855	0.766	2.72993	0.9	0.498	5	ACO2	ACO2
0.882	0.739762	0.764	1.07619	1	0.981	5	MT-ND4	MT-ND4
0.882	1.24745	0.764	3.4221	0.85	0.337	5	OXCT1	OXCT1
0.88	1.01131	0.76	2.36969	0.95	0.574	5	LOC101102527	UQCRC2
0.879	0.962656	0.758	2.99329	0.85	0.292	5	MSRB1	MSRB1
0.879	1.12057	0.758	2.56477	0.9	0.564	5	CMC1	CMC1
0.877	1.28237	0.754	4.6256	0.8	0.15	5	ACADS	ACADS
0.876	0.665302	0.752	1.08739	1	0.951	5	GABARAP	GABARAP
0.874	1.06608	0.748	9.08027	0.75	0.005	5	LPL	LPL
0.874	1.23071	0.748	2.34587	0.9	0.727	5	LOC105603125	LOC105604632
0.874	1.17747	0.748	3.00618	0.85	0.436	5	ECH1	ECH1
0.874	1.19673	0.748	3.16337	0.85	0.388	5	MIF4GD	MIF4GD
0.873	1.18104	0.746	3.15642	0.85	0.391	5	ISOC1	ISOC1
0.873	1.24228	0.746	4.56763	0.8	0.114	5	PLSCR4	PLSCR4
0.872	0.707905	0.744	1.02678	1	0.982	5	MT-ATP6	MT-ATP6
0.87	1.32004	0.74	6.81156	0.75	0.02	5	FHL1	FHL1
0.87	1.43509	0.74	2.52378	0.95	0.715	5	ATP5G1	ATP5G1
0.869	1.18542	0.738	2.51949	0.9	0.639	5	ISCU	ISCU
0.868	1.34829	0.736	2.73708	0.9	0.567	5	ODC1	ODC1
0.868	1.15778	0.736	3.48731	0.85	0.296	5	VEGFB	VEGFB
0.868	1.06123	0.736	2.02975	0.9	0.617	5	FKBP5	FKBP5
0.868	1.20187	0.736	3.93962	0.8	0.224	5	ADCK3	ADCK3
0.867	0.775299	0.734	1.65478	0.95	0.701	5	LOC101120283	PLAAT3
0.867	0.506807	0.734	0.814969	1	0.94	5	LOC101103097	LOC101103097
0.866	1.06264	0.732	3.82136	0.8	0.191	5	ASCC1	ASCC1
0.866	0.948298	0.732	4.02758	0.8	0.139	5	TMEM120A	TMEM120A
0.865	1.86363	0.73	4.56463	0.8	0.247	5	CDKN1C	CDKN1C
0.865	0.813007	0.73	2.01691	0.9	0.487	5	MTCH2	MTCH2
0.864	1.08968	0.728	2.07664	0.9	0.716	5	MDH2	MDH2
0.864	0.953581	0.728	3.39092	0.85	0.239	5	COQ7	COQ7
0.864	0.895061	0.728	2.63741	0.85	0.373	5	RAB1B	RAB1B
0.859	0.770591	0.718	2.09265	0.9	0.457	5	AHCYL1	AHCYL1
0.858	1.12986	0.716	2.03259	0.9	0.839	5	NDUFB11	NDUFB11
0.858	1.22725	0.716	2.34938	0.95	0.729	5	NDUFA12	NDUFA12
0.858	0.70708	0.716	1.47589	1	0.748	5	NDUFB8	NDUFB8
0.858	0.83686	0.716	1.64287	0.95	0.791	5	SDHD	SDHD
0.856	1.2757	0.712	2.61197	0.85	0.631	5	HADHA	HADHA
0.855	1.01097	0.71	2.61713	0.85	0.459	5	HAGH	HAGH
0.855	0.663815	0.71	1.13859	1	0.899	5	LOC101109155	RPL37A
0.854	0.850042	0.708	1.79267	0.9	0.659	5	EIF4EBP1	EIF4EBP1
0.854	1.18922	0.708	2.84567	0.85	0.52	5	SDHA	SDHA
0.854	1.22854	0.708	2.43889	0.9	0.52	5	GSTM3	GSTM3
0.853	0.714078	0.706	1.11451	1	0.948	5	MT-ND5	MT-ND5
0.852	0.676949	0.704	1.06898	1	0.953	5	YBX1	YBX1
0.851	0.868229	0.702	2.56713	0.85	0.375	5	BLVRA	BLVRA
0.849	1.05715	0.698	4.13792	0.75	0.149	5	ACOT9	ACOT9
0.849	0.860156	0.698	1.53639	0.95	0.816	5	CCNG1	CCNG1
0.849	0.933502	0.698	4.49579	0.75	0.093	5	GRHPR	GRHPR
0.849	0.587799	0.698	4.02725	0.75	0.075	5	FAH	FAH
0.848	0.752519	0.696	1.4651	0.9	0.785	5	TCP1	TCP1
0.848	0.942906	0.696	2.47449	0.85	0.253	5	LOC105616898	BCAM
0.848	0.801356	0.696	1.85682	0.9	0.612	5	POLR2I	POLR2I
0.847	1.9385	0.694	8.23662	0.7	0.01	5	TCF21	TCF21
0.847	0.844858	0.694	1.90352	0.9	0.583	5	C3H12orf57	C3H12orf57
0.847	1.2103	0.694	2.55237	0.85	0.606	5	LOC101112491	HINT2
0.847	0.425459	0.694	0.619614	1	0.998	5	TPT1	TPT1
0.846	0.87735	0.692	1.76717	0.9	0.712	5	SLIRP	SLIRP
0.846	0.704263	0.692	2.28351	0.85	0.343	5	LOC101107943	ISCA1
0.845	0.61415	0.69	0.943471	1	0.99	5	EEF1A1	EEF1A1
0.845	0.909361	0.69	1.51624	0.95	0.881	5	LOC101122777	YBX3
0.845	1.15976	0.69	2.35977	0.9	0.587	5	UCP2	UCP2
0.844	1.07637	0.688	2.11895	0.9	0.656	5	PPP1R14B	PPP1R14B
0.843	0.65452	0.686	0.955206	1	0.977	5	MT-ND2	MT-ND2
0.843	0.871828	0.686	1.8718	0.9	0.669	5	NDUFC2	NDUFC2
0.843	0.827688	0.686	1.9302	0.9	0.628	5	EMC3	EMC3
0.843	0.89301	0.686	2.83628	0.8	0.206	5	CTSZ	CTSZ
0.842	1.05653	0.684	6.16341	0.7	0.029	5	ACOX2	ACOX2
0.842	0.666572	0.684	1.15525	0.95	0.903	5	POMP	POMP
0.841	0.698801	0.682	1.27423	1	0.863	5	NDUFA2	NDUFA2
0.841	0.714363	0.682	1.85232	0.9	0.437	5	TSPO	TSPO
0.841	1.00741	0.682	2.99031	0.8	0.303	5	TMEM189	TMEM189
0.841	0.840861	0.682	2.02187	0.85	0.582	5	ALDH9A1	ALDH9A1
0.839	0.81912	0.678	1.4298	0.95	0.888	5	NDUFA13	NDUFA13
0.839	0.97164	0.678	3.63502	0.75	0.189	5	SORBS1	SORBS1
0.839	0.984412	0.678	3.42538	0.8	0.19	5	HTATIP2	HTATIP2
0.838	0.862411	0.676	2.30164	0.85	0.468	5	CDC123	CDC123
0.837	0.832736	0.674	1.37311	0.95	0.9	5	LOC105606567	RPL39
0.836	0.798431	0.672	1.76727	0.95	0.66	5	NAA20	NAA20
0.836	1.46904	0.672	5.33165	0.7	0.076	5	FMO3	FMO3
0.833	0.672858	0.666	3.31358	0.75	0.119	5	CCDC112	CCDC112
0.833	0.80693	0.666	2.13825	0.9	0.448	5	GCAT	GCAT
0.833	1.3186	0.666	3.602	0.75	0.142	5	ADIRF	ADIRF
0.833	1.0085	0.666	5.05007	0.7	0.072	5	GHR	GHR
0.833	0.600861	0.666	1.02273	1	0.924	5	EIF3K	EIF3K
0.832	0.894718	0.664	1.75487	0.9	0.788	5	FIS1	FIS1
0.832	0.694751	0.664	1.04752	1	0.95	5	HSPB1	HSPB1
0.829	0.6234	0.658	1.12386	0.95	0.85	5	CCT2	CCT2
0.829	0.715467	0.658	1.92086	0.85	0.492	5	GPI	GPI
0.827	0.767881	0.654	2.37964	0.8	0.362	5	C1H1orf122	C1H1orf122
0.826	0.700055	0.652	3.0676	0.75	0.168	5	ME1	ME1
0.826	0.587051	0.652	1.21729	0.9	0.783	5	PIN1	PIN1
0.826	0.860312	0.652	2.13735	0.85	0.538	5	CHCHD3	CHCHD3
0.826	0.757515	0.652	4.05137	0.7	0.063	5	HSPB8	HSPB8
0.824	1.16392	0.648	3.01421	0.75	0.283	5	SLC27A6	SLC27A6
0.824	0.892685	0.648	1.85971	0.9	0.686	5	AK2	AK2
0.824	0.670648	0.648	1.38658	0.95	0.72	5	NDUFA3	NDUFA3
0.823	0.477516	0.646	0.743502	1	0.979	5	OAZ1	OAZ1
0.823	0.757774	0.646	4.01249	0.7	0.092	5	EPHX2	EPHX2
0.822	0.624714	0.644	1.29589	0.9	0.758	5	EIF1AX	EIF1AX
0.822	0.673889	0.644	1.32112	1	0.821	5	TBCA	TBCA
0.821	0.664046	0.642	2.87225	0.8	0.235	5	FAM229B	FAM229B
0.821	0.667151	0.642	2.26689	0.85	0.343	5	CKS1B	CKS1B
0.82	0.645815	0.64	1.55618	0.95	0.529	5	TSC22D3	TSC22D3
0.82	1.11899	0.64	2.49065	0.85	0.541	5	ACSL1	ACSL1
0.818	0.748855	0.636	2.16598	0.85	0.453	5	FAM96A	FAM96A
0.818	0.664718	0.636	2.49452	0.8	0.277	5	AGPAT3	AGPAT3
0.816	0.82222	0.632	1.44688	0.9	0.843	5	ATP5I	ATP5I
0.816	0.640987	0.632	5.21041	0.65	0.028	5	ZDHHC2	ZDHHC2
0.815	0.864081	0.63	2.36898	0.8	0.447	5	FUNDC2	FUNDC2
0.814	0.566295	0.628	0.839531	1	0.97	5	MT-ND3	MT-ND3
0.814	0.844433	0.628	2.16352	0.8	0.457	5	PGK1	PGK1
0.814	0.476015	0.628	0.730298	1	0.979	5	NACA	NACA
0.813	0.555783	0.626	0.978888	0.95	0.884	5	MT-ND4L	MT-ND4L
0.813	0.974527	0.626	1.95811	0.95	0.717	5	NDUFA1	NDUFA1
0.812	0.963241	0.624	2.12803	0.85	0.622	5	TOMM5	TOMM5
0.812	0.888924	0.624	2.02779	0.8	0.619	5	GLRX2	GLRX2
0.811	0.512823	0.622	0.948577	0.95	0.849	5	BTF3	BTF3
0.81	0.573852	0.62	1.23757	0.95	0.733	5	C9H8orf59	C9H8orf59
0.81	1.0338	0.62	3.84437	0.7	0.169	5	PEA15	PEA15
0.809	0.558131	0.618	0.966351	0.95	0.923	5	ST13	ST13
0.809	0.815172	0.618	1.44394	0.9	0.729	5	ALDH2	ALDH2
0.808	0.411733	0.616	0.614662	1	0.994	5	LOC101117414	RPL14
0.808	0.644581	0.616	1.72377	0.9	0.526	5	KRCC1	KRCC1
0.808	0.660453	0.616	1.63215	0.85	0.578	5	UBE2M	UBE2M
0.808	1.05136	0.616	2.91897	0.75	0.367	5	PPP1R1B	PPP1R1B
0.807	0.538414	0.614	0.869673	1	0.943	5	LOC101113219	RPS23
0.807	0.595727	0.614	1.91647	0.85	0.411	5	LOC101117395	RPL21
0.806	0.516144	0.612	0.895761	0.95	0.884	5	LOC101121371	RPL37A
0.805	0.824879	0.61	1.73315	0.9	0.708	5	COMMD6	COMMD6
0.804	0.666579	0.608	1.86904	0.85	0.404	5	CSRP2	CSRP2
0.804	0.567704	0.608	3.03516	0.7	0.149	5	GPD2	GPD2
0.804	0.503724	0.608	1.91909	0.8	0.298	5	USP40	USP40
0.803	0.610281	0.606	1.13838	0.95	0.853	5	NDUFB7	NDUFB7
0.802	0.876922	0.604	2.19466	0.8	0.498	5	HEBP2	HEBP2
0.802	0.825484	0.604	1.88835	0.85	0.638	5	AAMDC	AAMDC
0.802	0.773107	0.604	1.20348	0.95	0.971	5	LOC105606223	ATP5F1E
0.801	0.597313	0.602	1.17889	0.95	0.827	5	LOC101106042	TMEM14C
0.801	0.600808	0.602	3.10722	0.7	0.137	5	C15H11orf71	C15H11orf71
0.801	0.580001	0.602	2.04378	0.85	0.349	5	LOC101113250	LOC101113250
0.8	0.81072	0.6	11.6495	0.6	0	5	ERICH4	ERICH4
0.799	0.780869	0.598	1.60757	0.85	0.745	5	AIMP1	AIMP1
0.799	0.540699	0.598	8.85585	0.6	0.001	5	ADRB3	ADRB3
0.799	0.859382	0.598	9.61489	0.6	0.002	5	AQP7	AQP7
0.798	0.622581	0.596	1.89066	0.8	0.445	5	CLPP	CLPP
0.798	0.523969	0.596	1.62932	0.85	0.468	5	TRAPPC2L	TRAPPC2L
0.798	0.926764	0.596	2.26407	0.75	0.193	5	ID1	ID1
0.797	0.839341	0.594	2.08006	0.8	0.451	5	ABHD11	ABHD11
0.797	0.817301	0.594	2.99489	0.7	0.252	5	NUDT8	NUDT8
0.797	0.684629	0.594	2.11225	0.85	0.403	5	CCDC167	CCDC167
0.797	0.649965	0.594	1.55391	0.9	0.576	5	REXO2	REXO2
0.796	0.652521	0.592	2.31848	0.75	0.269	5	PRKAR2B	PRKAR2B
0.796	0.89707	0.592	2.35543	0.75	0.421	5	TACC1	TACC1
0.796	0.80273	0.592	1.4381	0.9	0.829	5	SMARCA5	SMARCA5
0.795	0.472171	0.59	0.794581	1	0.85	5	HSPD1	HSPD1
0.795	0.569239	0.59	3.15731	0.7	0.146	5	COQ5	COQ5
0.795	0.938753	0.59	6.9152	0.6	0.013	5	C7	C7
0.793	0.870579	0.586	2.77014	0.75	0.35	5	WDR45	WDR45
0.793	0.709968	0.586	3.01639	0.7	0.13	5	PSPH	PSPH
0.793	0.820603	0.586	5.78422	0.6	0.019	5	PDE3B	PDE3B
0.793	0.619127	0.586	2.9843	0.7	0.185	5	NIT1	NIT1
0.792	0.669077	0.584	1.89531	0.85	0.482	5	PHOSPHO2	PHOSPHO2
0.791	0.350377	0.582	3.22539	0.65	0.07	5	SLC48A1	SLC48A1
0.791	0.582517	0.582	1.98727	0.7	0.131	5	COL4A1	COL4A1
0.791	0.860611	0.582	3.01227	0.7	0.202	5	EHHADH	EHHADH
0.791	0.517052	0.582	2.61933	0.7	0.164	5	DUSP23	DUSP23
0.79	0.572669	0.58	2.315	0.75	0.275	5	LOC105614865	LOC105614865
0.789	0.674059	0.578	1.62596	0.85	0.601	5	NDUFV3	NDUFV3
0.789	0.650477	0.578	2.23672	0.75	0.331	5	CDV3	CDV3
0.788	0.589184	0.576	1.83108	0.85	0.44	5	LOC101105553	RIDA
0.788	0.652465	0.576	4.90396	0.6	0.028	5	LAMB1	LAMB1
0.788	0.584414	0.576	2.01854	0.75	0.361	5	ECI1	ECI1
0.787	0.72784	0.574	2.64212	0.7	0.258	5	GRAMD3	GRAMD3
0.787	0.740442	0.574	2.18902	0.75	0.319	5	INSIG1	INSIG1
0.787	0.79048	0.574	1.63879	0.9	0.72	5	POLE4	POLE4
0.787	1.12346	0.574	2.56597	0.8	0.462	5	BOLA3	BOLA3
0.786	0.582885	0.572	1.15334	0.85	0.804	5	KARS	KARS
0.785	0.689549	0.57	2.934	0.7	0.209	5	ACSS1	ACSS1
0.785	0.80325	0.57	3.37639	0.65	0.182	5	CDK8	CDK8
0.785	0.953083	0.57	3.14068	0.7	0.248	5	FOXO1	FOXO1
0.784	0.602517	0.568	3.41043	0.65	0.117	5	LYRM5	LYRM5
0.784	0.777091	0.568	2.85584	0.7	0.254	5	THEM4	THEM4
0.783	0.765027	0.566	2.58707	0.8	0.303	5	CHCHD4	CHCHD4
0.783	0.797742	0.566	2.77068	0.7	0.286	5	ACBD5	ACBD5
0.782	0.453075	0.564	1.33371	0.85	0.528	5	MAF1	MAF1
0.782	0.526829	0.564	3.27666	0.65	0.118	5	ABHD5	ABHD5
0.781	1.55316	0.562	4.5761	0.65	0.123	5	RARRES2	RARRES2
0.78	0.591357	0.56	1.99189	0.8	0.375	5	LOC105611847	CCT6A
0.78	0.713214	0.56	1.53554	0.85	0.612	5	LOC101111911	DDT
0.779	0.556615	0.558	1.16951	0.9	0.763	5	PARK7	PARK7
0.779	0.547337	0.558	1.76698	0.8	0.43	5	FH	FH
0.779	0.54695	0.558	2.18062	0.75	0.31	5	PCCA	PCCA
0.778	0.836641	0.556	4.29692	0.6	0.071	5	GFPT2	GFPT2
0.778	0.464362	0.556	0.887658	1	0.84	5	SNRPD2	SNRPD2
0.778	0.559772	0.556	1.25386	0.9	0.693	5	MAP1LC3A	MAP1LC3A
0.778	1.02125	0.556	2.87007	0.75	0.319	5	SCPEP1	SCPEP1
0.778	0.556976	0.556	2.45455	0.7	0.231	5	ATPAF1	ATPAF1
0.777	0.571895	0.554	3.71126	0.6	0.064	5	DLC1	DLC1
0.777	0.570467	0.554	4.29678	0.6	0.051	5	SLC25A19	SLC25A19
0.775	0.55722	0.55	1.56367	0.8	0.508	5	SRA1	SRA1
0.775	0.625986	0.55	2.25738	0.75	0.328	5	NFU1	NFU1
0.775	0.873018	0.55	7.67025	0.55	0	5	LOC101120131	ACSM2B
0.775	0.490798	0.55	9.25273	0.55	0.001	5	LOC105607734	LOC105607734
0.775	0.772772	0.55	8.18827	0.55	0.001	5	CPN2	CPN2
0.774	0.688956	0.548	1.86517	0.75	0.498	5	LOC101119050	DHRS4
0.774	0.708209	0.548	1.81353	0.8	0.522	5	LSM8	LSM8
0.774	0.408524	0.548	8.5046	0.55	0.001	5	SGK2	SGK2
0.773	0.694821	0.546	1.60796	0.85	0.633	5	LOC105605403	LOC105605403
0.773	0.409383	0.546	6.904	0.55	0.004	5	KLB	KLB
0.773	0.420331	0.546	7.16052	0.55	0.006	5	CCDC69	CCDC69
0.773	0.976097	0.546	7.38399	0.55	0.005	5	IGF1	IGF1
0.773	1.02782	0.546	3.62595	0.6	0.068	5	C25H10orf10	C25H10orf10
0.773	0.635596	0.546	2.70076	0.7	0.226	5	CRYZ	CRYZ
0.772	0.765976	0.544	3.59017	0.65	0.141	5	BSCL2	BSCL2
0.772	0.40753	0.544	0.758622	0.95	0.867	5	LOC101117060	LOC101117060
0.772	0.57076	0.544	1.12194	0.9	0.816	5	TMEM147	TMEM147
0.772	0.781832	0.544	3.20492	0.7	0.207	5	LOC101109035	HIUH
0.771	0.649069	0.542	6.85591	0.55	0.012	5	IL20RA	IL20RA
0.771	0.545087	0.542	1.86113	0.75	0.339	5	TMEM126A	TMEM126A
0.771	0.706097	0.542	3.03437	0.65	0.195	5	PDHX	PDHX
0.771	0.686826	0.542	2.6154	0.7	0.256	5	PDXK	PDXK
0.771	0.588479	0.542	1.48597	0.85	0.569	5	LAMTOR2	LAMTOR2
0.771	0.623089	0.542	1.59085	0.9	0.592	5	AKR1A1	AKR1A1
0.769	0.592955	0.538	1.69228	0.8	0.494	5	LOC101115694	COX7A2L
0.769	0.667345	0.538	1.69614	0.8	0.515	5	LOC101102454	ATP5ME
0.769	0.61653	0.538	1.23296	0.9	0.775	5	CSTB	CSTB
0.769	0.626823	0.538	2.09936	0.75	0.364	5	DCAF8	DCAF8
0.768	0.782623	0.536	5.90466	0.55	0.02	5	FABP3	FABP3
0.767	0.9077	0.534	6.09111	0.55	0.028	5	SLC7A8	SLC7A8
0.767	0.662745	0.534	2.12821	0.75	0.394	5	LOC101109345	COA5
0.767	0.812089	0.534	3.22814	0.65	0.193	5	IDH3A	IDH3A
0.767	0.546062	0.534	1.27067	0.85	0.656	5	LOC101104162	LOC101104162
0.766	0.446839	0.532	4.9135	0.55	0.019	5	SLCO3A1	SLCO3A1
0.765	0.695029	0.53	3.61703	0.6	0.091	5	GPM6B	GPM6B
0.765	0.482351	0.53	1.59218	0.8	0.412	5	LAP3	LAP3
0.765	0.40477	0.53	0.723748	1	0.903	5	EIF3G	EIF3G
0.764	0.782657	0.528	1.78021	0.85	0.631	5	RTN4	RTN4
0.763	0.547419	0.526	3.02499	0.6	0.084	5	F2RL2	F2RL2
0.763	1.76472	0.526	5.48017	0.55	0.035	5	SDS	SDS
0.763	0.51693	0.526	0.986246	0.9	0.835	5	ROMO1	ROMO1
0.763	0.582374	0.526	2.17765	0.7	0.331	5	PCCB	PCCB
0.762	0.906757	0.524	3.71276	0.6	0.155	5	LOC101117673	FTH1
0.762	0.602737	0.524	1.85535	0.8	0.444	5	COPS8	COPS8
0.761	0.46371	0.522	2.0744	0.7	0.248	5	DNAJA3	DNAJA3
0.761	0.395219	0.522	3.17995	0.6	0.086	5	LRRC47	LRRC47
0.759	0.699772	0.518	4.82069	0.55	0.042	5	PFKFB4	PFKFB4
0.759	0.47876	0.518	1.05088	0.9	0.762	5	TPRG1L	TPRG1L
0.758	0.550303	0.516	2.44605	0.65	0.248	5	AIFM1	AIFM1
0.758	0.55902	0.516	1.4896	0.8	0.514	5	CDPF1	CDPF1
0.758	0.443406	0.516	0.677013	1	0.992	5	SERF2	SERF2
0.757	0.692791	0.514	2.2283	0.7	0.406	5	BCKDHB	BCKDHB
0.757	0.570103	0.514	1.15978	0.9	0.787	5	C5H19orf70	C5H19orf70
0.757	0.567398	0.514	3.30518	0.6	0.117	5	AMACR	AMACR
0.757	0.606078	0.514	1.60531	0.75	0.566	5	SDHC	SDHC
0.756	0.965186	0.512	2.23859	0.75	0.54	5	CHPT1	CHPT1
0.756	0.543776	0.512	2.39521	0.65	0.199	5	RRAS	RRAS
0.756	0.424987	0.512	1.22409	0.85	0.53	5	TIMM17A	TIMM17A
0.756	0.54164	0.512	1.46429	0.85	0.54	5	SSU72	SSU72
0.755	0.500597	0.51	1.17252	0.9	0.678	5	RAB11A	RAB11A
0.755	0.539151	0.51	2.9705	0.6	0.1	5	GRB10	GRB10
0.755	0.839554	0.51	1.7261	0.8	0.691	5	NUDT4	NUDT4
0.755	0.582521	0.51	1.6663	0.8	0.518	5	CRIPT	CRIPT
0.755	0.49326	0.51	2.29517	0.65	0.213	5	UBAC1	UBAC1
0.755	0.80722	0.51	1.8721	0.75	0.568	5	NDUFC1	NDUFC1
0.755	0.623073	0.51	3.3868	0.6	0.121	5	FITM2	FITM2
0.754	0.387636	0.508	2.34614	0.65	0.144	5	EEF2KMT	EEF2KMT
0.754	0.41328	0.508	2.25729	0.65	0.164	5	CFL2	CFL2
0.753	0.535393	0.506	1.40327	0.8	0.569	5	NCOA4	NCOA4
0.753	0.647186	0.506	1.83825	0.75	0.377	5	CYB5A	CYB5A
0.753	0.452657	0.506	0.761669	0.95	0.926	5	EIF3M	EIF3M
0.752	0.437627	0.504	0.887538	0.95	0.736	5	GPX4	GPX4
0.752	0.614024	0.504	1.6236	0.85	0.563	5	PDHB	PDHB
0.752	0.427066	0.504	2.33928	0.65	0.186	5	LOC101114310	MTHFS
0.751	0.684893	0.502	1.95675	0.75	0.471	5	GRPEL1	GRPEL1
0.751	0.559907	0.502	2.14543	0.7	0.322	5	AUH	AUH
0.751	0.36533	0.502	1.40126	0.8	0.361	5	FAM96B	FAM96B
0.75	0.442815	0.5	1.14581	0.8	0.555	5	MT-ATP8	MT-ATP8
0.75	0.461275	0.5	1.57506	0.8	0.432	5	LOC101119659	LOC101119659
0.749	0.949956	0.498	6.79164	0.5	0.002	5	PRG4	PRG4
0.748	0.437025	0.496	0.9913	0.9	0.722	5	PFDN2	PFDN2
0.747	0.464619	0.494	2.15696	0.65	0.234	5	MOSPD1	MOSPD1
0.747	0.508683	0.494	1.06058	0.9	0.788	5	NONO	NONO
0.747	0.458688	0.494	2.39637	0.65	0.199	5	ELOVL6	ELOVL6
0.747	0.435762	0.494	0.955657	0.9	0.75	5	CCT7	CCT7
0.747	0.731717	0.494	6.92114	0.5	0.006	5	PLIN1	PLIN1
0.747	0.442059	0.494	3.31782	0.55	0.061	5	TGM2	TGM2
0.746	0.508424	0.492	1.10994	0.9	0.7	5	PHPT1	PHPT1
0.746	0.416556	0.492	0.870663	1	0.756	5	PSMD8	PSMD8
0.746	0.463403	0.492	6.14067	0.5	0.009	5	PROCR	PROCR
0.746	0.498073	0.492	1.2912	0.8	0.6	5	BTF3L4	BTF3L4
0.745	0.420895	0.49	1.98536	0.7	0.25	5	LYRM2	LYRM2
0.745	0.739511	0.49	5.28208	0.5	0.011	5	POSTN	POSTN
0.744	0.526037	0.488	1.5173	0.75	0.351	5	PLIN2	PLIN2
0.744	0.463972	0.488	1.35113	0.8	0.537	5	STOML2	STOML2
0.744	0.589244	0.488	2.41296	0.7	0.255	5	ALAD	ALAD
0.744	0.612259	0.488	1.26433	0.9	0.772	5	ARPC3	ARPC3
0.743	0.539573	0.486	1.28111	0.85	0.651	5	VTI1B	VTI1B
0.743	0.54258	0.486	5.39455	0.5	0.016	5	LOC101106689	GNG2
0.743	0.383035	0.486	1.6171	0.75	0.333	5	LOC101105503	OXA1L
0.743	0.490678	0.486	1.659	0.75	0.377	5	CS	CS
0.743	0.589706	0.486	2.86305	0.6	0.181	5	NIPSNAP3A	NIPSNAP3A
0.743	0.443257	0.486	1.96704	0.65	0.231	5	SETD7	SETD7
0.743	0.601916	0.486	2.23302	0.7	0.316	5	PITPNA	PITPNA
0.742	0.385901	0.484	0.767799	0.9	0.85	5	PSMB1	PSMB1
0.742	0.557092	0.484	1.34297	0.8	0.67	5	GTF2A2	GTF2A2
0.742	0.768541	0.484	2.82564	0.6	0.152	5	HMOX1	HMOX1
0.742	0.424861	0.484	1.3901	0.75	0.483	5	MFF	MFF
0.742	0.511856	0.484	2.65722	0.6	0.175	5	TBC1D20	TBC1D20
0.741	0.391414	0.482	1.60836	0.7	0.314	5	LRPPRC	LRPPRC
0.741	0.314999	0.482	0.535162	1	0.869	5	MIF	MIF
0.741	0.56832	0.482	1.5516	0.8	0.494	5	CISD3	CISD3
0.74	0.433235	0.48	1.67015	0.75	0.371	5	ATP5S	ATP5S
0.74	0.602359	0.48	2.34158	0.65	0.273	5	SEPHS2	SEPHS2
0.74	0.44376	0.48	1.72469	0.7	0.313	5	TALDO1	TALDO1
0.74	0.481281	0.48	1.0982	0.9	0.694	5	PSMC3	PSMC3
0.739	0.559559	0.478	2.83639	0.6	0.161	5	PTGES2	PTGES2
0.739	0.335727	0.478	0.609392	0.95	0.901	5	LOC101115926	RPL17
0.739	0.780162	0.478	2.8338	0.65	0.27	5	NDUFS1	NDUFS1
0.739	0.661841	0.478	1.59273	0.75	0.597	5	APIP	APIP
0.739	0.480381	0.478	1.44269	0.8	0.453	5	GOT2	GOT2
0.738	0.701907	0.476	2.25809	0.7	0.356	5	HSD17B4	HSD17B4
0.738	0.422326	0.476	0.89156	0.85	0.797	5	PSMA2	PSMA2
0.738	0.455922	0.476	1.0633	0.9	0.65	5	YPEL3	YPEL3
0.738	0.459996	0.476	0.870615	0.9	0.826	5	NPM1	NPM1
0.738	0.356297	0.476	3.04449	0.55	0.083	5	NR1H3	NR1H3
0.738	0.390681	0.476	1.04308	0.85	0.601	5	PGD	PGD
0.738	0.433655	0.476	1.89773	0.7	0.294	5	VAT1	VAT1
0.737	0.589929	0.474	2.04067	0.7	0.356	5	AMDHD2	AMDHD2
0.737	0.581465	0.474	0.922604	0.9	0.945	5	FTL	FTL
0.736	0.432988	0.472	2.77694	0.55	0.081	5	SESN1	SESN1
0.736	0.68524	0.472	2.28927	0.65	0.241	5	DDIT4	DDIT4
0.736	0.358048	0.472	3.08563	0.55	0.083	5	LOC101117799	COX5A
0.735	0.598347	0.47	2.61173	0.6	0.223	5	DLST	DLST
0.735	0.31126	0.47	2.86565	0.55	0.08	5	LOC101122926	LOC101122926
0.734	0.42281	0.468	0.879336	0.95	0.79	5	ENY2	ENY2
0.734	0.624684	0.468	2.08988	0.7	0.353	5	LOC106990321	CEBPZOS
0.734	0.67007	0.468	1.53719	0.8	0.644	5	PICALM	PICALM
0.734	0.523952	0.468	1.52899	0.75	0.467	5	ETHE1	ETHE1
0.734	0.484058	0.468	1.13598	0.8	0.607	5	LOC101104797	FAU
0.733	0.351759	0.466	1.98517	0.65	0.208	5	NME4	NME4
0.733	0.578739	0.466	4.02105	0.5	0.034	5	MYBPC2	MYBPC2
0.732	0.334101	0.464	3.98642	0.5	0.035	5	LOC101107359	CYCS
0.732	0.491558	0.464	1.5441	0.75	0.453	5	USF2	USF2
0.731	0.64148	0.462	2.58933	0.6	0.236	5	ANXA6	ANXA6
0.731	0.458209	0.462	1.69502	0.7	0.354	5	SH3GL1	SH3GL1
0.731	0.439297	0.462	1.48061	0.75	0.441	5	PSMG2	PSMG2
0.73	0.362854	0.46	0.929634	0.85	0.612	5	LOC105615677	LOC105615677
0.73	0.824982	0.46	3.09673	0.6	0.242	5	ADIPOR2	ADIPOR2
0.73	0.616926	0.46	1.40622	0.85	0.629	5	LOC105612282	SMIM26
0.729	0.419588	0.458	2.66224	0.55	0.133	5	GK	GK
0.729	0.370678	0.458	1.76632	0.7	0.284	5	ACADL	ACADL
0.729	0.47589	0.458	1.38007	0.75	0.528	5	DNAJC7	DNAJC7
0.729	0.293209	0.458	0.445819	1	0.98	5	EIF1	EIF1
0.729	0.558187	0.458	1.25423	0.8	0.65	5	C1QBP	C1QBP
0.728	0.444545	0.456	1.56369	0.7	0.366	5	NAMPT	NAMPT
0.727	0.392634	0.454	1.4303	0.75	0.388	5	MPST	MPST
0.727	0.422663	0.454	0.780819	0.85	0.888	5	LOC101102690	RPL27
0.726	0.772803	0.452	2.01839	0.7	0.491	5	CAT	CAT
0.726	0.507145	0.452	1.87951	0.7	0.349	5	POLDIP2	POLDIP2
0.725	0.466389	0.45	2.31001	0.6	0.19	5	ADK	ADK
0.724	0.387289	0.448	1.19984	0.8	0.453	5	DNAJC2	DNAJC2
0.724	0.555274	0.448	2.6835	0.6	0.22	5	PC	PC
0.724	0.50071	0.448	8.19036	0.45	0.002	5	LIPE	LIPE
0.723	0.531123	0.446	7.72619	0.45	0.004	5	POPDC3	POPDC3
0.723	0.471597	0.446	2.2799	0.65	0.212	5	RPIA	RPIA
0.723	0.47001	0.446	7.36766	0.45	0.006	5	LPIN1	LPIN1
0.723	0.432635	0.446	1.25519	0.8	0.547	5	MACROD1	MACROD1
0.723	0.668289	0.446	7.69996	0.45	0.005	5	TSKS	TSKS
0.723	0.580285	0.446	1.29736	0.8	0.693	5	LAMTOR5	LAMTOR5
0.722	0.646146	0.444	2.26781	0.65	0.346	5	STX12	STX12
0.722	0.437118	0.444	6.12455	0.45	0.008	5	ADIG	ADIG
0.721	0.29112	0.442	3.05114	0.5	0.063	5	PGPEP1	PGPEP1
0.721	0.587455	0.442	6.22966	0.45	0.009	5	PPP1R1A	PPP1R1A
0.721	0.477065	0.442	1.38107	0.75	0.526	5	ATP6V0D1	ATP6V0D1
0.72	0.543109	0.44	5.5366	0.45	0.012	5	PRKG1	PRKG1
0.72	0.518086	0.44	2.10625	0.6	0.226	5	SIK1	SIK1
0.72	0.572815	0.44	2.21784	0.7	0.295	5	UBE2F	UBE2F
0.719	0.59264	0.438	1.67542	0.75	0.513	5	PPP2R1A	PPP2R1A
0.719	0.442811	0.438	1.96131	0.65	0.282	5	LOC101117028	ECHDC2
0.718	0.36722	0.436	1.75945	0.65	0.295	5	MTFR1	MTFR1
0.718	0.426108	0.436	0.940931	0.85	0.758	5	SMIM20	SMIM20
0.718	0.426801	0.436	1.08351	0.8	0.655	5	DCTN2	DCTN2
0.717	0.776097	0.434	2.25832	0.7	0.44	5	MCTS1	MCTS1
0.717	0.351895	0.434	0.969768	0.8	0.555	5	NAA10	NAA10
0.717	0.500537	0.434	1.34781	0.75	0.577	5	PSMC6	PSMC6
0.717	0.466454	0.434	3.42333	0.5	0.093	5	CRAT	CRAT
0.717	0.700619	0.434	2.03368	0.7	0.409	5	LOC101118849	TIMM23
0.717	0.229343	0.434	0.877741	0.65	0.178	5	SDPR	SDPR
0.717	0.458371	0.434	2.27787	0.6	0.215	5	UBE2D4	UBE2D4
0.717	0.69365	0.434	4.08199	0.5	0.09	5	DIXDC1	DIXDC1
0.717	0.338072	0.434	0.598989	0.95	0.893	5	LOC101109380	WDR61
0.717	0.37881	0.434	0.967818	0.85	0.627	5	DESI2	DESI2
0.717	0.351995	0.434	1.4164	0.7	0.372	5	CMPK1	CMPK1
0.716	0.554388	0.432	4.72321	0.45	0.023	5	DIO2	DIO2
0.716	0.240562	0.432	0.395655	1	0.956	5	LOC101114033	RPL17
0.715	0.47773	0.43	0.789752	0.9	0.959	5	LOC101110503	UBL5
0.715	0.502192	0.43	1.36098	0.75	0.517	5	TIMM10	TIMM10
0.715	0.527734	0.43	1.36095	0.75	0.603	5	NAA50	NAA50
0.715	0.350969	0.43	0.715476	0.9	0.802	5	LOC101118649	LOC101118649
0.715	0.412886	0.43	0.830298	0.9	0.825	5	LOC105611998	COPS9
0.714	0.620488	0.428	1.83033	0.7	0.464	5	UGP2	UGP2
0.713	0.447513	0.426	4.78075	0.45	0.023	5	MAP7D3	MAP7D3
0.713	0.793889	0.426	1.87381	0.75	0.586	5	CISD1	CISD1
0.713	0.519761	0.426	2.04429	0.65	0.295	5	SDHAF2	SDHAF2
0.713	0.361068	0.426	0.922368	0.85	0.676	5	SUCLG2	SUCLG2
0.712	0.280863	0.424	0.624022	0.95	0.763	5	EIF2S3	EIF2S3
0.712	0.299191	0.424	4.36563	0.45	0.027	5	NTRK2	NTRK2
0.712	0.65497	0.424	5.10031	0.45	0.035	5	PLOD2	PLOD2
0.712	0.387981	0.424	0.948976	0.8	0.711	5	ATP6V0B	ATP6V0B
0.711	0.46025	0.422	4.86487	0.45	0.032	5	LARP6	LARP6
0.711	0.454161	0.422	1.73233	0.65	0.345	5	IMMT	IMMT
0.711	0.351674	0.422	1.99476	0.6	0.22	5	MECR	MECR
0.711	0.476454	0.422	2.59459	0.55	0.161	5	COQ9	COQ9
0.711	0.41067	0.422	0.972057	0.9	0.697	5	MKKS	MKKS
0.71	0.404219	0.42	0.958677	0.8	0.659	5	RAN	RAN
0.71	0.375319	0.42	1.14372	0.75	0.551	5	COPS3	COPS3
0.709	0.417966	0.418	0.911463	0.85	0.692	5	RABAC1	RABAC1
0.708	0.415678	0.416	3.11472	0.5	0.086	5	TTPA	TTPA
0.708	0.431965	0.416	4.20935	0.45	0.043	5	IMPA2	IMPA2
0.708	0.273017	0.416	1.054	0.75	0.414	5	CMBL	CMBL
0.706	0.544245	0.412	2.83541	0.55	0.17	5	LOC101118248	HCCS
0.706	0.380929	0.412	1.3133	0.7	0.44	5	ACYP2	ACYP2
0.706	0.294024	0.412	2.57208	0.5	0.096	5	ITPK1	ITPK1
0.705	0.38215	0.41	0.900349	0.85	0.702	5	HIGD2A	HIGD2A
0.705	0.458816	0.41	2.12589	0.6	0.234	5	PTRHD1	PTRHD1
0.705	0.467204	0.41	0.90752	0.9	0.749	5	SLC25A4	SLC25A4
0.705	0.36911	0.41	1.61156	0.65	0.289	5	PTEN	PTEN
0.705	0.404837	0.41	1.78957	0.65	0.282	5	HMGCL	HMGCL
0.705	0.542834	0.41	3.52659	0.5	0.093	5	STOM	STOM
0.705	0.520589	0.41	1.81304	0.65	0.375	5	PARVA	PARVA
0.705	0.444119	0.41	2.79381	0.55	0.142	5	OAF	OAF
0.704	0.454095	0.408	1.6075	0.65	0.396	5	UBXN6	UBXN6
0.704	0.457228	0.408	1.33923	0.75	0.478	5	CCDC53	CCDC53
0.704	0.519328	0.408	1.98499	0.65	0.321	5	LOC101113195	COA6
0.704	0.531551	0.408	3.20715	0.5	0.129	5	GOT1	GOT1
0.704	0.503423	0.408	1.32832	0.8	0.608	5	DNAJC19	DNAJC19
0.704	0.458808	0.408	0.925055	0.85	0.79	5	NFIA	NFIA
0.703	0.407998	0.406	1.06367	0.75	0.566	5	DUT	DUT
0.703	0.399942	0.406	0.972463	0.85	0.684	5	RBX1	RBX1
0.703	0.575796	0.406	1.36167	0.85	0.589	5	SLC3A2	SLC3A2
0.703	0.303303	0.406	1.96879	0.55	0.169	5	TMEM135	TMEM135
0.703	0.319998	0.406	1.35073	0.65	0.364	5	NEIL2	NEIL2
0.703	0.571396	0.406	2.31154	0.6	0.244	5	GALK1	GALK1
0.703	0.446162	0.406	2.64923	0.55	0.156	5	C1H21orf2	C1H21orf2
0.703	0.442286	0.406	0.950777	0.85	0.77	5	FXR1	FXR1
0.702	0.318784	0.404	0.491137	1	0.987	5	MYL6	MYL6
0.702	0.428177	0.404	1.44602	0.7	0.418	5	TUFM	TUFM
0.702	0.326959	0.404	3.41956	0.45	0.043	5	APCDD1	APCDD1
0.702	0.531616	0.404	1.35775	0.7	0.349	5	AOX1	AOX1
0.701	0.407669	0.402	0.761022	0.9	0.841	5	UBE2B	UBE2B
0.701	0.427584	0.402	1.36604	0.7	0.358	5	SRXN1	SRXN1
0.701	0.450322	0.402	1.90536	0.65	0.294	5	ZSWIM7	ZSWIM7
