# Supplementary material for: Cellular imbalance in proximal and distal lung of CFTR−/− sheep in utero and at birth
Source: Mol Med. 2025 Jun 11;31:231. doi: 10.1186/s10020-025-01266-7 (PMC12153128; doi:10.1186/s10020-025-01266-7)
Supplement: Supplementary file 5 — Supplementary Material 5. [file 10020_2025_1266_MOESM5_ESM.xlsx]

## Sheet: Sheet1
TABLE S3 Distal Lung Term Res 0.2 Cluster Marker Genes

## Sheet: Sheet2
	Cluster_0	Cluster_1	Cluster_2	Cluster_3	Cluster_4	Cluster_5	Cluster_6	Cluster_7	Cluster_8	Cluster_9	Cluster_10	Cluster_11	Cluster_12	Cluster_13	Cluster_14	Cluster_15	Cluster_16	Cluster_17	Cluster_18	Sample_total
axh022	16	4	873	403	17	19	62	116	45	6	168	36	0	5	5	0	12	3	0	1790
axh037	257	592	175	207	243	53	11	59	284	100	44	2	50	12	23	4	48	10	5	2179
axh046	1440	1412	409	1241	985	468	162	243	121	545	115	50	128	211	108	24	25	35	48	7770
axh050	1441	1618	1271	982	1002	393	341	359	181	465	165	226	78	139	79	136	55	32	72	9035
axh051	1998	678	2410	499	161	120	191	138	119	122	92	40	51	123	50	64	15	9	53	6933
axh085	531	290	186	401	155	363	97	238	20	238	197	221	47	30	60	3	55	58	4	3194
axh089	1104	1072	126	507	64	362	1296	193	1053	161	253	100	97	35	44	22	38	17	10	6554
axh110	997	293	273	208	208	85	117	74	23	84	71	98	36	11	37	6	25	11	2	2659
axh137	1321	337	136	229	137	240	34	271	66	60	98	25	100	47	63	102	36	15	6	3323
axh140	880	208	660	355	213	99	158	261	28	58	216	58	28	43	78	23	47	46	13	3472
axh144	1809	542	126	341	251	250	45	236	106	79	92	78	121	78	111	27	21	18	9	4340
axh145	2072	559	120	311	299	288	50	224	95	93	101	89	135	87	108	26	23	15	15	4710

## Sheet: cluster0
myAUC	avg_diff	power	avg_log2FC	pct.1	pct.2	cluster	gene	genes_no_LOC
0.982	2.30725	0.964	3.60888	0.998	0.551	0	EPAS1	EPAS1
0.971	2.32779	0.942	3.71886	0.997	0.196	0	PECAM1	PECAM1
0.969	2.54788	0.938	4.0652	0.992	0.225	0	RAMP2	RAMP2
0.964	2.4293	0.928	3.77599	0.991	0.257	0	CLEC3B	CLEC3B
0.943	2.34287	0.886	4.59476	0.927	0.157	0	ADGRF5	ADGRF5
0.937	1.86113	0.874	2.81797	0.993	0.575	0	RGCC	RGCC
0.928	1.98819	0.856	4.38802	0.898	0.086	0	CDH5	CDH5
0.927	1.90108	0.854	3.68921	0.921	0.18	0	S1PR1	S1PR1
0.926	2.13969	0.852	3.5647	0.944	0.367	0	LIFR	LIFR
0.899	2.47084	0.798	4.60178	0.843	0.086	0	LYVE1	LYVE1
0.897	0.983591	0.794	1.42973	1	0.996	0	TMSB4X	TMSB4X
0.896	1.18708	0.792	1.87069	0.981	0.742	0	LOC101122777	YBX3
0.893	1.59458	0.786	2.75613	0.921	0.38	0	TCF4	TCF4
0.892	1.70947	0.784	3.71329	0.85	0.095	0	ECSCR	ECSCR
0.892	1.91129	0.784	3.26502	0.881	0.211	0	THBD	THBD
0.891	1.97575	0.782	3.80634	0.854	0.143	0	CALCRL	CALCRL
0.891	1.78292	0.782	3.56105	0.862	0.141	0	CLEC14A	CLEC14A
0.891	1.81136	0.782	4.20156	0.83	0.094	0	CYYR1	CYYR1
0.889	2.22481	0.778	5.16759	0.81	0.063	0	TNFSF10	TNFSF10
0.887	1.17904	0.774	1.74254	0.996	0.928	0	B2M	B2M
0.887	1.96816	0.774	3.73714	0.842	0.095	0	PTPRB	PTPRB
0.887	1.16427	0.774	1.77594	0.985	0.597	0	LOC101105867	IFITM1
0.885	1.50275	0.77	2.42289	0.943	0.507	0	TM4SF1	TM4SF1
0.884	1.82488	0.768	4.66113	0.804	0.085	0	MYZAP	MYZAP
0.883	1.4814	0.766	2.50646	0.924	0.334	0	GNG11	GNG11
0.875	1.12426	0.75	1.74865	0.982	0.734	0	SPTBN1	SPTBN1
0.874	1.58017	0.748	2.67884	0.907	0.355	0	TBX3	TBX3
0.872	1.82349	0.744	4.16044	0.804	0.167	0	DTNBP1	DTNBP1
0.871	1.01139	0.742	1.52527	0.984	0.754	0	IFITM3	IFITM3
0.87	1.75777	0.74	4.12439	0.791	0.082	0	TEK	TEK
0.87	1.66798	0.74	2.59085	0.931	0.498	0	ID1	ID1
0.867	1.28908	0.734	2.34905	0.89	0.465	0	ARHGAP29	ARHGAP29
0.865	1.31875	0.73	2.19627	0.929	0.645	0	CALCOCO2	CALCOCO2
0.864	1.03262	0.728	1.55634	0.991	0.904	0	CALM1	CALM1
0.861	1.52361	0.722	3.07825	0.833	0.274	0	ADGRL2	ADGRL2
0.853	1.49856	0.706	2.94282	0.826	0.377	0	MVB12A	MVB12A
0.852	1.22015	0.704	1.86041	0.977	0.761	0	TXNIP	TXNIP
0.851	1.21153	0.702	1.97331	0.94	0.667	0	IL6ST	IL6ST
0.85	1.18053	0.7	2.01053	0.919	0.45	0	CAV2	CAV2
0.849	0.949307	0.698	1.45086	0.97	0.772	0	LOC101120668	B2M
0.847	1.52526	0.694	3.55014	0.767	0.11	0	EMCN	EMCN
0.842	1.72722	0.684	3.53846	0.773	0.168	0	LOC101115115	CD36
0.842	1.61118	0.684	3.37948	0.779	0.191	0	CXCL16	CXCL16
0.839	1.68663	0.678	4.71525	0.714	0.065	0	DPP4	DPP4
0.838	1.41875	0.676	2.35276	0.869	0.399	0	KLF2	KLF2
0.838	1.09091	0.676	1.86505	0.91	0.582	0	APP	APP
0.837	1.31231	0.674	2.4295	0.839	0.317	0	ETS1	ETS1
0.835	1.59815	0.67	4.07799	0.726	0.101	0	KDR	KDR
0.834	1.48439	0.668	2.76722	0.809	0.231	0	OLA-I	OLA-I
0.833	1.04322	0.666	1.57879	0.973	0.899	0	LOC101114849	LOC101114849
0.829	1.68842	0.658	4.91361	0.688	0.048	0	GPIHBP1	GPIHBP1
0.828	1.50394	0.656	4.86847	0.687	0.052	0	CLEC1A	CLEC1A
0.828	1.54847	0.656	4.59241	0.692	0.057	0	ADGRL4	ADGRL4
0.826	1.36874	0.652	2.31873	0.847	0.421	0	EMP1	EMP1
0.826	1.74063	0.652	3.97423	0.715	0.101	0	HPGD	HPGD
0.825	1.27269	0.65	2.19566	0.855	0.42	0	ID3	ID3
0.824	0.988347	0.648	1.72698	0.896	0.547	0	CNN3	CNN3
0.82	1.48361	0.64	3.7936	0.699	0.087	0	PALMD	PALMD
0.819	1.44534	0.638	3.36343	0.737	0.196	0	DOCK9	DOCK9
0.818	1.52821	0.636	3.50861	0.71	0.107	0	SLCO2A1	SLCO2A1
0.817	1.42488	0.634	2.69352	0.804	0.387	0	SLC3A2	SLC3A2
0.816	1.32045	0.632	2.48005	0.794	0.253	0	ENG	ENG
0.815	1.51974	0.63	4.50277	0.666	0.054	0	ROBO4	ROBO4
0.811	0.983801	0.622	1.6801	0.89	0.618	0	RDX	RDX
0.808	1.36626	0.616	3.8561	0.674	0.092	0	LMO2	LMO2
0.806	1.16772	0.612	2.37129	0.771	0.228	0	CD34	CD34
0.805	1.42771	0.61	4.31744	0.651	0.058	0	EGFL7	EGFL7
0.801	1.51265	0.602	4.62862	0.637	0.051	0	PCDH17	PCDH17
0.798	1.44969	0.596	4.74784	0.628	0.052	0	TM4SF18	TM4SF18
0.796	1.4535	0.592	4.21303	0.638	0.07	0	LPAR6	LPAR6
0.795	1.29622	0.59	3.141	0.688	0.165	0	ELK3	ELK3
0.794	1.17748	0.588	2.64709	0.722	0.225	0	NPDC1	NPDC1
0.793	0.98199	0.586	1.66902	0.876	0.436	0	CAV1	CAV1
0.792	1.28285	0.584	3.99954	0.63	0.064	0	RASIP1	RASIP1
0.79	0.952952	0.58	1.7752	0.819	0.502	0	GNAI2	GNAI2
0.788	0.963755	0.576	1.5481	0.899	0.438	0	SPARCL1	SPARCL1
0.787	1.31487	0.574	2.62831	0.727	0.243	0	RBP1	RBP1
0.786	1.33373	0.572	3.4409	0.65	0.116	0	AFF3	AFF3
0.784	1.23824	0.568	4.19504	0.61	0.062	0	ACVRL1	ACVRL1
0.783	1.32926	0.566	3.81591	0.615	0.063	0	MMRN2	MMRN2
0.783	0.910924	0.566	1.63638	0.838	0.598	0	SH3GLB1	SH3GLB1
0.782	1.68016	0.564	3.413	0.638	0.096	0	LOC101117785	APOA1
0.78	1.13687	0.56	2.50276	0.716	0.294	0	CCDC85B	CCDC85B
0.78	1.15369	0.56	2.90718	0.675	0.194	0	KIAA0355	KIAA0355
0.779	1.2608	0.558	3.58868	0.622	0.093	0	C1H1orf54	C1H1orf54
0.778	1.24169	0.556	3.06244	0.655	0.152	0	GYPC	GYPC
0.777	0.838884	0.554	1.44936	0.868	0.638	0	MSN	MSN
0.775	1.16517	0.55	2.54116	0.693	0.233	0	AHR	AHR
0.769	1.15015	0.538	2.50279	0.698	0.276	0	RASAL2	RASAL2
0.768	1.03973	0.536	2.17037	0.724	0.37	0	SQRDL	SQRDL
0.763	1.02708	0.526	2.23643	0.701	0.299	0	JUP	JUP
0.759	1.14637	0.518	4.27362	0.556	0.052	0	USHBP1	USHBP1
0.757	0.689472	0.514	1.26764	0.77	0.236	0	LAPTM5	LAPTM5
0.757	1.14922	0.514	3.97076	0.558	0.06	0	HSPA12B	HSPA12B
0.755	1.09091	0.51	2.91313	0.604	0.133	0	GRASP	GRASP
0.753	1.09989	0.506	2.81141	0.621	0.164	0	FZD4	FZD4
0.753	1.30756	0.506	4.29023	0.549	0.059	0	ITGA4	ITGA4
0.752	1.0391	0.504	2.20246	0.688	0.268	0	EPB41L2	EPB41L2
0.752	1.64815	0.504	5.61455	0.523	0.026	0	ESM1	ESM1
0.751	0.950626	0.502	1.8551	0.709	0.285	0	LOC101113217	name
0.751	1.1979	0.502	2.97405	0.604	0.133	0	ITGA1	ITGA1
0.749	0.852614	0.498	1.50609	0.822	0.557	0	TACC1	TACC1
0.747	1.2825	0.494	2.52946	0.636	0.189	0	AKAP12	AKAP12
0.747	1.25534	0.494	4.67247	0.522	0.038	0	TIMP4	TIMP4
0.746	1.12957	0.492	3.99823	0.538	0.06	0	ERG	ERG
0.745	0.926469	0.49	1.90788	0.717	0.4	0	CD47	CD47
0.742	1.20536	0.484	2.45526	0.651	0.248	0	PLK2	PLK2
0.741	1.07844	0.482	2.76604	0.59	0.137	0	FOXF1	FOXF1
0.74	1.20666	0.48	4.2502	0.522	0.061	0	PDGFB	PDGFB
0.74	1.08339	0.48	3.18545	0.565	0.125	0	BMPR2	BMPR2
0.737	1.17456	0.474	4.269	0.509	0.043	0	FAM110D	FAM110D
0.737	1.13943	0.474	3.86863	0.52	0.061	0	LOC105614852	GBP2
0.736	1.10499	0.472	3.64942	0.515	0.05	0	SOX17	SOX17
0.736	0.809308	0.472	1.48437	0.789	0.553	0	LOC101106384	LOC101106384
0.735	1.43883	0.47	4.33564	0.511	0.054	0	EDNRB	EDNRB
0.734	0.845068	0.468	1.54231	0.754	0.438	0	ADGRE5	ADGRE5
0.733	1.10624	0.466	3.81598	0.513	0.063	0	LOC101108292	GBP2
0.733	1.13521	0.466	4.15193	0.508	0.055	0	HECW2	HECW2
0.732	0.992047	0.464	2.07195	0.672	0.349	0	CARHSP1	CARHSP1
0.731	0.825503	0.462	1.28608	0.89	0.643	0	CD9	CD9
0.73	1.15814	0.46	2.63372	0.616	0.227	0	TMEM2	TMEM2
0.729	1.13655	0.458	2.14488	0.671	0.323	0	C26H8orf4	C26H8orf4
0.728	0.966753	0.456	2.3071	0.597	0.186	0	LOC106990117	name
0.728	0.875884	0.456	1.76142	0.71	0.424	0	ARHGEF12	ARHGEF12
0.727	1.02683	0.454	3.77137	0.501	0.059	0	LDB2	LDB2
0.727	1.06406	0.454	2.37035	0.628	0.254	0	CRYBG3	CRYBG3
0.725	0.633078	0.45	1.07802	0.859	0.68	0	TMOD3	TMOD3
0.725	0.807432	0.45	1.90737	0.606	0.182	0	PSMB9	PSMB9
0.725	1.01028	0.45	1.96277	0.701	0.404	0	NRP1	NRP1
0.725	1.011	0.45	2.51603	0.579	0.177	0	HEG1	HEG1
0.724	1.13503	0.448	3.38861	0.52	0.097	0	FAM198B	FAM198B
0.724	0.607858	0.448	1.00747	0.86	0.61	0	SEPP1	SEPP1
0.724	1.01491	0.448	2.99975	0.542	0.132	0	FAM65A	FAM65A
0.723	1.5659	0.446	3.5103	0.502	0.068	0	PLVAP	PLVAP
0.722	0.494366	0.444	0.844597	0.836	0.481	0	EMP2	EMP2
0.722	1.02297	0.444	3.75579	0.496	0.071	0	KIAA1462	KIAA1462
0.721	0.986419	0.442	3.11402	0.52	0.098	0	LAYN	LAYN
0.721	0.79017	0.442	1.55031	0.722	0.448	0	TMEM123	TMEM123
0.72	1.05993	0.44	4.59575	0.468	0.036	0	LOC101120999	CLEC2B
0.72	0.999485	0.44	3.77781	0.493	0.073	0	TMCC3	TMCC3
0.719	0.702722	0.438	1.23687	0.762	0.42	0	CDKN1A	CDKN1A
0.719	0.946051	0.438	2.08051	0.617	0.249	0	LIMS2	LIMS2
0.719	0.448291	0.438	0.740311	0.865	0.508	0	LOC101114239	AKAP2
0.719	0.96724	0.438	2.22483	0.621	0.275	0	KIAA1217	KIAA1217
0.718	0.946693	0.436	3.63789	0.488	0.066	0	PRKCH	PRKCH
0.718	0.689344	0.436	1.2167	0.792	0.512	0	CD59	CD59
0.716	0.564154	0.432	0.952065	0.858	0.721	0	ITM2B	ITM2B
0.715	0.886366	0.43	2.24521	0.59	0.231	0	PTPRM	PTPRM
0.711	0.785008	0.422	1.36247	0.776	0.542	0	LOC101122294	CD46
0.71	0.64772	0.42	1.11183	0.825	0.684	0	KTN1	KTN1
0.709	0.68084	0.418	1.21055	0.779	0.582	0	H2AFZ	H2AFZ
0.709	0.667864	0.418	1.03947	0.928	0.855	0	TAGLN2	TAGLN2
0.708	1.25751	0.416	2.89007	0.531	0.157	0	LOC101115527	MAL
0.707	0.893182	0.414	1.5563	0.705	0.395	0	LOC105608624	LOC105608624
0.707	0.748969	0.414	1.4776	0.714	0.444	0	TJP1	TJP1
0.707	0.892231	0.414	2.32497	0.566	0.212	0	ARRB1	ARRB1
0.706	0.914749	0.412	3.38342	0.469	0.068	0	THSD1	THSD1
0.705	0.858408	0.41	1.94598	0.619	0.31	0	PTPRG	PTPRG
0.705	0.939058	0.41	3.73086	0.461	0.067	0	SCARF1	SCARF1
0.704	1.069	0.408	4.99786	0.428	0.027	0	ADRB1	ADRB1
0.704	1.16246	0.408	2.96528	0.494	0.105	0	TMEM100	TMEM100
0.703	0.939479	0.406	4.1353	0.443	0.048	0	ILDR2	ILDR2
0.702	0.943189	0.404	2.1585	0.597	0.279	0	PPFIBP1	PPFIBP1

## Sheet: cluster1
myAUC	avg_diff	power	avg_log2FC	pct.1	pct.2	cluster	gene	genes_no_LOC
0.903	1.77484	0.806	2.78081	0.936	0.155	1	DCN	DCN
0.897	1.63611	0.794	2.46269	0.97	0.345	1	ELN	ELN
0.884	2.12525	0.768	3.32354	0.909	0.36	1	THBS1	THBS1
0.879	2.33785	0.758	4.27509	0.831	0.189	1	COL12A1	COL12A1
0.879	1.63213	0.758	2.37094	0.977	0.442	1	MGP	MGP
0.873	2.01284	0.746	4.62686	0.791	0.091	1	SERPINE2	SERPINE2
0.869	1.60157	0.738	3.0822	0.85	0.19	1	F2R	F2R
0.862	2.16081	0.724	4.42755	0.778	0.105	1	TGFBI	TGFBI
0.861	1.15268	0.722	1.79922	0.92	0.22	1	COL3A1	COL3A1
0.86	1.20387	0.72	1.79271	0.993	0.559	1	IGF2	IGF2
0.858	0.887672	0.716	1.31472	0.974	0.315	1	APOE	APOE
0.851	1.2507	0.702	2.17025	0.89	0.204	1	COL6A1	COL6A1
0.846	1.44782	0.692	2.67584	0.84	0.232	1	COL5A2	COL5A2
0.845	1.48689	0.69	2.87222	0.823	0.261	1	PMEPA1	PMEPA1
0.841	1.55105	0.682	3.54788	0.758	0.116	1	PID1	PID1
0.832	1.22879	0.664	2.02132	0.835	0.204	1	PLAC9	PLAC9
0.829	1.46756	0.658	2.57897	0.853	0.497	1	REXO2	REXO2
0.826	1.24423	0.652	2.22217	0.855	0.328	1	FSTL1	FSTL1
0.815	0.782487	0.63	1.23343	0.94	0.491	1	CALD1	CALD1
0.795	1.19121	0.59	2.23835	0.797	0.368	1	TGFBR3	TGFBR3
0.793	1.64325	0.586	2.55655	0.807	0.377	1	WFDC1	WFDC1
0.787	1.60712	0.574	4.54575	0.618	0.081	1	NDNF	NDNF
0.787	1.07423	0.574	1.6691	0.748	0.215	1	TAGLN	TAGLN
0.785	1.25197	0.57	1.92485	0.691	0.136	1	ACTA2	ACTA2
0.779	1.65822	0.558	4.71587	0.589	0.045	1	TNC	TNC
0.779	0.791288	0.558	1.16215	0.992	0.873	1	VIM	VIM
0.773	1.41724	0.546	3.07515	0.657	0.159	1	NES	NES
0.769	1.36699	0.538	3.6273	0.603	0.09	1	ROBO2	ROBO2
0.755	1.24857	0.51	3.36327	0.594	0.138	1	SEMA3C	SEMA3C
0.751	1.33239	0.502	4.26181	0.547	0.067	1	MYBPC2	MYBPC2
0.748	0.984445	0.496	1.91577	0.706	0.302	1	CD44	CD44
0.743	0.626827	0.486	0.943709	0.989	0.749	1	COL4A1	COL4A1
0.742	0.994467	0.484	2.39376	0.621	0.186	1	MXRA7	MXRA7
0.742	1.01498	0.484	2.13001	0.685	0.341	1	LPP	LPP
0.741	0.965336	0.482	1.48692	0.866	0.49	1	C15H11orf96	C15H11orf96
0.741	1.02149	0.482	1.93031	0.682	0.252	1	EMP3	EMP3
0.74	1.29152	0.48	2.25275	0.714	0.382	1	TNFRSF12A	TNFRSF12A
0.739	1.02933	0.478	2.26383	0.652	0.271	1	ENAH	ENAH
0.736	0.96957	0.472	1.86595	0.714	0.36	1	TMEM47	TMEM47
0.734	1.17726	0.468	2.71208	0.603	0.212	1	NET1	NET1
0.734	1.0732	0.468	1.9191	0.72	0.344	1	ADAMTS1	ADAMTS1
0.733	1.21031	0.466	3.23134	0.559	0.144	1	FLRT2	FLRT2
0.732	0.983335	0.464	2.03054	0.659	0.265	1	F2RL2	F2RL2
0.731	1.08574	0.462	2.125	0.68	0.322	1	EVA1B	EVA1B
0.726	0.970197	0.452	2.25258	0.591	0.175	1	SDC2	SDC2
0.726	0.92701	0.452	1.40716	0.876	0.667	1	JUNB	JUNB
0.726	1.42	0.452	2.26202	0.712	0.416	1	IER3	IER3
0.723	0.973568	0.446	1.97143	0.639	0.267	1	MYH10	MYH10
0.721	0.878429	0.442	1.79	0.686	0.374	1	MFAP2	MFAP2
0.721	1.24344	0.442	3.5188	0.493	0.061	1	MEDAG	MEDAG
0.721	1.35757	0.442	4.07526	0.489	0.062	1	ABI3BP	ABI3BP
0.718	0.838918	0.436	1.48677	0.703	0.347	1	LGALS1	LGALS1
0.716	0.831114	0.432	1.82015	0.591	0.167	1	BGN	BGN
0.713	1.24975	0.426	3.68638	0.48	0.071	1	ANGPTL1	ANGPTL1
0.713	0.149912	0.426	0.262584	0.628	0.174	1	COL1A1	COL1A1
0.713	1.08887	0.426	2.17393	0.634	0.31	1	FILIP1L	FILIP1L
0.708	1.63809	0.416	3.40127	0.473	0.063	1	CNN1	CNN1
0.705	0.842768	0.41	1.86944	0.626	0.33	1	ANXA6	ANXA6
0.703	1.42221	0.406	4.25886	0.446	0.052	1	PDGFRA	PDGFRA
0.703	1.39655	0.406	5.79373	0.421	0.02	1	FGF18	FGF18

## Sheet: cluster2
myAUC	avg_diff	power	avg_log2FC	pct.1	pct.2	cluster	gene	genes_no_LOC
0.99	2.83888	0.98	4.80761	0.998	0.193	2	AGER	AGER
0.98	2.90404	0.96	5.05273	0.988	0.134	2	COL4A4	COL4A4
0.98	2.54624	0.96	4.10314	0.995	0.229	2	LOC101118990	name
0.975	2.41061	0.95	4.50151	0.983	0.138	2	CLDN18	CLDN18
0.969	1.8753	0.938	3.12904	0.995	0.487	2	POR	POR
0.966	1.69546	0.932	2.70741	0.994	0.577	2	SPINT2	SPINT2
0.965	2.05051	0.93	3.13974	0.995	0.652	2	PRDX6	PRDX6
0.964	2.40933	0.928	4.83838	0.96	0.088	2	AQP5	AQP5
0.963	2.24254	0.926	4.00013	0.979	0.19	2	PDPN	PDPN
0.962	1.8543	0.924	3.03305	0.99	0.53	2	LRRFIP1	LRRFIP1
0.961	2.46677	0.922	4.47354	0.963	0.166	2	GSTA1-1	GSTA1-1
0.96	1.90336	0.92	3.13768	0.991	0.448	2	LOC105616898	BCAM
0.959	2.08933	0.918	4.29914	0.959	0.16	2	LMO7	LMO7
0.954	2.43692	0.908	5.2406	0.935	0.073	2	COL4A3	COL4A3
0.951	2.24211	0.902	4.41311	0.948	0.134	2	TACSTD2	TACSTD2
0.947	1.84836	0.894	3.13375	0.98	0.366	2	SDPR	SDPR
0.944	1.80835	0.888	3.61477	0.956	0.163	2	GPRC5A	GPRC5A
0.942	2.05522	0.884	4.34799	0.928	0.131	2	EDIL3	EDIL3
0.934	1.69664	0.868	2.90002	0.974	0.343	2	PHLDA1	PHLDA1
0.934	1.54619	0.868	2.58361	0.98	0.575	2	APLP2	APLP2
0.933	1.79579	0.866	2.868	0.989	0.24	2	LOC101117946	KRT19
0.931	1.84242	0.862	3.34733	0.949	0.19	2	GSTT2B	GSTT2B
0.929	1.89984	0.858	3.64526	0.935	0.219	2	ADM	ADM
0.924	1.77051	0.848	4.51098	0.889	0.095	2	LAMB3	LAMB3
0.924	2.13901	0.848	5.27051	0.875	0.065	2	SCEL	SCEL
0.923	1.64689	0.846	2.7877	0.965	0.402	2	EPHX1	EPHX1
0.92	1.41835	0.84	2.28759	0.987	0.615	2	EZR	EZR
0.919	1.7475	0.838	2.85623	0.963	0.465	2	PMP22	PMP22
0.916	1.76404	0.832	4.22121	0.882	0.116	2	NOXO1	NOXO1
0.916	1.59293	0.832	3.25579	0.925	0.175	2	NKX2-1	NKX2-1
0.914	1.67177	0.828	3.91002	0.889	0.136	2	MYH14	MYH14
0.914	1.55555	0.828	2.52446	0.957	0.26	2	S100A2	S100A2
0.913	1.43928	0.826	2.42876	0.973	0.336	2	LIMCH1	LIMCH1
0.913	1.66155	0.826	2.81959	0.956	0.252	2	TST	TST
0.913	1.8779	0.826	5.26562	0.851	0.055	2	LAMA3	LAMA3
0.912	1.73512	0.824	2.74992	0.975	0.251	2	KRT8	KRT8
0.909	1.45169	0.818	2.27166	0.993	0.704	2	AHNAK	AHNAK
0.909	1.56527	0.818	2.99471	0.917	0.358	2	GLRX5	GLRX5
0.909	1.55669	0.818	3.21684	0.906	0.221	2	TMEM238	TMEM238
0.905	1.63154	0.81	4.33257	0.856	0.099	2	DTNA	DTNA
0.903	1.44112	0.806	2.38403	0.975	0.514	2	EMP2	EMP2
0.898	1.55839	0.796	3.35755	0.882	0.223	2	HSD17B11	HSD17B11
0.897	1.64281	0.794	4.20494	0.845	0.115	2	ARHGEF26	ARHGEF26
0.896	1.66011	0.792	3.49542	0.874	0.217	2	PTGR1	PTGR1
0.894	1.51568	0.788	2.80557	0.925	0.379	2	NBEAL1	NBEAL1
0.894	1.57042	0.788	3.83279	0.847	0.131	2	PLEKHB1	PLEKHB1
0.891	1.30572	0.782	2.05515	0.978	0.763	2	CALM2	CALM2
0.891	1.23046	0.782	1.89379	0.992	0.597	2	ANXA1	ANXA1
0.889	2.23559	0.778	5.29032	0.806	0.051	2	DPEP1	DPEP1
0.887	1.47093	0.774	2.77482	0.894	0.177	2	KRT7	KRT7
0.887	1.42095	0.774	2.28527	0.964	0.546	2	LOC101114239	AKAP2
0.886	1.41601	0.772	2.9648	0.884	0.179	2	EPCAM	EPCAM
0.881	1.06092	0.762	1.62442	0.993	0.77	2	ANXA2	ANXA2
0.879	1.49124	0.758	3.79407	0.82	0.12	2	PERP	PERP
0.876	1.27891	0.752	2.11453	0.953	0.524	2	ANXA3	ANXA3
0.875	1.19263	0.75	1.95034	0.959	0.572	2	PRDX5	PRDX5
0.875	1.62017	0.75	2.61221	0.933	0.234	2	WFDC2	WFDC2
0.872	1.10545	0.744	1.6583	0.996	0.839	2	S100A10	S100A10
0.869	1.5032	0.738	3.52458	0.821	0.176	2	PPP1R9A	PPP1R9A
0.868	1.37687	0.736	2.7226	0.879	0.329	2	WWC2	WWC2
0.868	1.38307	0.736	2.3564	0.933	0.52	2	GOLGA4	GOLGA4
0.865	1.41494	0.73	3.33855	0.821	0.173	2	DMD	DMD
0.865	1.38228	0.73	2.95597	0.85	0.269	2	LPIN2	LPIN2
0.865	1.42958	0.73	3.1533	0.839	0.199	2	CLIC5	CLIC5
0.865	1.34236	0.73	3.00266	0.839	0.159	2	PRR15L	PRR15L
0.858	1.41156	0.716	2.63837	0.874	0.286	2	MGST1	MGST1
0.857	1.67182	0.714	4.21794	0.766	0.087	2	SPOCK2	SPOCK2
0.856	1.15555	0.712	2.08939	0.918	0.492	2	CAPN2	CAPN2
0.855	1.04319	0.71	1.73095	0.952	0.66	2	SEPW1	SEPW1
0.853	1.26729	0.706	2.52236	0.864	0.275	2	ALCAM	ALCAM
0.851	1.38315	0.702	3.66186	0.769	0.119	2	GPM6A	GPM6A
0.848	1.635	0.696	4.81168	0.733	0.072	2	LOC105605335	LOC105615771
0.848	1.42244	0.696	2.28897	0.938	0.471	2	HOPX	HOPX
0.848	1.41994	0.696	4.48017	0.737	0.076	2	ANKRD29	ANKRD29
0.846	1.3286	0.692	3.86358	0.752	0.105	2	DSG2	DSG2
0.843	1.1576	0.686	2.10782	0.888	0.295	2	ALDH1A1	ALDH1A1
0.842	1.30534	0.684	2.19082	0.871	0.216	2	KRT18	KRT18
0.838	1.15611	0.676	2.24656	0.878	0.381	2	FGFR1	FGFR1
0.838	1.21621	0.676	3.13518	0.77	0.142	2	IRX1	IRX1
0.837	1.32463	0.674	3.91022	0.733	0.101	2	LOC105610494	MISP3
0.833	1.2967	0.666	3.2474	0.763	0.185	2	ADIPOR2	ADIPOR2
0.832	1.16108	0.664	2.39594	0.839	0.306	2	APBB2	APBB2
0.83	1.84362	0.66	3.52087	0.759	0.158	2	C14H19orf33	C14H19orf33
0.83	0.978335	0.66	1.61471	0.949	0.529	2	DSTN	DSTN
0.829	1.05012	0.658	1.88297	0.896	0.464	2	ALDH2	ALDH2
0.828	1.2097	0.656	2.67921	0.8	0.281	2	WNK1	WNK1
0.827	1.23855	0.654	3.66099	0.722	0.113	2	KRTCAP3	KRTCAP3
0.826	1.14776	0.652	2.27705	0.833	0.256	2	NPNT	NPNT
0.826	1.36129	0.652	2.72183	0.79	0.205	2	SELENBP1	SELENBP1
0.824	1.22319	0.648	3.27802	0.742	0.155	2	AGRN	AGRN
0.822	1.20206	0.644	2.99295	0.751	0.144	2	CDH1	CDH1
0.822	0.844607	0.644	1.27426	0.989	0.879	2	S100A11	S100A11
0.821	0.926844	0.642	1.61554	0.928	0.588	2	FERMT2	FERMT2
0.819	1.16268	0.638	3.15846	0.728	0.121	2	MATN4	MATN4
0.818	1.22757	0.636	3.2729	0.73	0.16	2	TP53BP2	TP53BP2
0.817	0.917026	0.634	1.6504	0.909	0.549	2	CTNNA1	CTNNA1
0.817	0.637441	0.634	0.940344	0.999	0.977	2	MYL6	MYL6
0.817	1.28153	0.634	3.87221	0.696	0.101	2	FZD2	FZD2
0.816	1.32614	0.632	3.98384	0.689	0.097	2	TM7SF2	TM7SF2
0.814	1.34668	0.628	3.98842	0.683	0.077	2	SEMA6D	SEMA6D
0.812	1.04751	0.624	2.13499	0.809	0.247	2	ID4	ID4
0.811	1.14006	0.622	2.91957	0.732	0.153	2	MAL2	MAL2
0.81	1.82404	0.62	5.20679	0.647	0.041	2	HSD17B13	HSD17B13
0.809	1.11147	0.618	2.6589	0.757	0.214	2	MAGI1	MAGI1
0.808	1.4694	0.616	3.49297	0.713	0.166	2	SLC26A2	SLC26A2
0.808	1.0847	0.616	1.89078	0.883	0.576	2	LOC105614854	name
0.808	1.31598	0.616	3.28517	0.704	0.12	2	LOC106991745	LOC106991745
0.808	1.1218	0.616	2.6875	0.752	0.241	2	KIF1C	KIF1C
0.807	1.23215	0.614	3.78962	0.676	0.102	2	VEGFA	VEGFA
0.807	0.961592	0.614	1.77373	0.881	0.496	2	NFE2L2	NFE2L2
0.807	1.03368	0.614	1.92873	0.857	0.413	2	CADM1	CADM1
0.805	1.25178	0.61	3.50465	0.689	0.12	2	LOXL3	LOXL3
0.805	0.936335	0.61	1.60082	0.915	0.505	2	LOC101114075	SULT1A1
0.804	1.09892	0.608	3.54073	0.678	0.113	2	PRKCZ	PRKCZ
0.804	1.01984	0.608	2.08727	0.825	0.388	2	GSK3B	GSK3B
0.803	1.17935	0.606	3.72276	0.669	0.093	2	ITGB6	ITGB6
0.803	1.11196	0.606	2.75899	0.729	0.2	2	BACE2	BACE2
0.801	1.44186	0.602	4.70211	0.633	0.042	2	SEMA3E	SEMA3E
0.798	1.04936	0.596	2.95034	0.702	0.154	2	TMOD1	TMOD1
0.796	1.06568	0.592	3.0183	0.694	0.158	2	MBOAT1	MBOAT1
0.796	1.0976	0.592	2.30685	0.786	0.312	2	TEAD1	TEAD1
0.794	1.35005	0.588	5.20419	0.613	0.038	2	RTKN2	RTKN2
0.794	1.19885	0.588	2.32235	0.738	0.193	2	SERPINE1	SERPINE1
0.794	1.23485	0.588	5.19866	0.61	0.031	2	INHA	INHA
0.792	1.08995	0.584	2.36692	0.758	0.256	2	LOC443411	FXYD6
0.791	1.13345	0.582	3.58872	0.652	0.102	2	PPL	PPL
0.791	1.17714	0.582	4.26456	0.627	0.073	2	SLC1A1	SLC1A1
0.79	1.14748	0.58	3.25	0.672	0.14	2	LOC101105356	POGLUT3
0.788	1.11282	0.576	2.74436	0.712	0.201	2	LAMA5	LAMA5
0.787	0.813264	0.574	1.5114	0.873	0.549	2	SMAP1	SMAP1
0.786	1.08804	0.572	2.49812	0.733	0.249	2	MYO9A	MYO9A
0.786	0.991803	0.572	2.17032	0.76	0.286	2	PAWR	PAWR
0.785	0.929611	0.57	1.90726	0.8	0.356	2	RHOBTB3	RHOBTB3
0.785	0.928924	0.57	1.84355	0.823	0.419	2	NDFIP2	NDFIP2
0.784	1.22088	0.568	4.09085	0.616	0.065	2	FLRT3	FLRT3
0.783	1.06058	0.566	2.74384	0.677	0.141	2	KLF5	KLF5
0.782	1.02943	0.564	2.38142	0.738	0.281	2	CUX1	CUX1
0.781	0.977695	0.562	2.53344	0.697	0.184	2	SGMS2	SGMS2
0.779	0.871516	0.558	1.56329	0.869	0.485	2	UTRN	UTRN
0.778	1.06058	0.556	4.00447	0.605	0.075	2	SAMD12	SAMD12
0.778	1.00602	0.556	2.84597	0.665	0.162	2	CYSTM1	CYSTM1
0.778	0.624297	0.556	0.965981	0.965	0.668	2	CD9	CD9
0.778	0.976467	0.556	3.02807	0.644	0.113	2	PARD6B	PARD6B
0.776	1.00595	0.552	2.67392	0.675	0.18	2	TSPAN15	TSPAN15
0.776	0.80344	0.552	1.51234	0.766	0.176	2	SFTA2	SFTA2
0.776	0.645144	0.552	1.02169	0.851	0.234	2	LOC101106871	CXCL17
0.774	0.988224	0.548	2.8302	0.657	0.157	2	NDRG2	NDRG2
0.774	0.981413	0.548	2.43094	0.701	0.215	2	MYOF	MYOF
0.774	1.08688	0.548	3.92912	0.598	0.07	2	PLA2R1	PLA2R1
0.774	1.07932	0.548	3.10231	0.639	0.12	2	NEBL	NEBL
0.773	0.893191	0.546	1.92276	0.75	0.253	2	GJA1	GJA1
0.773	0.854414	0.546	1.6669	0.828	0.485	2	PPP1CB	PPP1CB
0.772	0.746866	0.544	1.32662	0.903	0.63	2	CD164	CD164
0.772	0.772452	0.544	1.42425	0.824	0.368	2	TSTD1	TSTD1
0.771	0.969717	0.542	2.1491	0.698	0.192	2	LOC101117657	METTL7A
0.771	1.04272	0.542	3.71711	0.598	0.077	2	ITGB4	ITGB4
0.771	1.01362	0.542	3.07704	0.636	0.131	2	PTPRF	PTPRF
0.77	1.00538	0.54	3.34465	0.61	0.098	2	SCNN1B	SCNN1B
0.769	0.932817	0.538	1.80386	0.782	0.319	2	ALAS1	ALAS1
0.769	1.01682	0.538	2.62036	0.664	0.178	2	LGMN	LGMN
0.768	0.840255	0.536	1.62916	0.824	0.45	2	YPEL3	YPEL3
0.767	0.697344	0.534	1.16049	0.929	0.517	2	CAV2	CAV2
0.767	0.804344	0.534	1.53319	0.825	0.4	2	TSPAN13	TSPAN13
0.766	1.05931	0.532	2.97719	0.63	0.129	2	FADS3	FADS3
0.766	0.917375	0.532	1.77662	0.736	0.267	2	LOC105603284	LOC105605167
0.766	0.862612	0.532	1.95019	0.737	0.277	2	OCLN	OCLN
0.765	0.756709	0.53	1.25914	0.916	0.494	2	CAV1	CAV1
0.764	0.861496	0.528	1.88189	0.738	0.253	2	PTPRE	PTPRE
0.763	0.784125	0.526	1.42152	0.869	0.504	2	PLS3	PLS3
0.763	0.94766	0.526	2.59638	0.655	0.182	2	MPP5	MPP5
0.763	0.923395	0.526	1.98884	0.739	0.291	2	CGNL1	CGNL1
0.76	1.00923	0.52	2.98722	0.619	0.141	2	CYB5A	CYB5A
0.759	1.09582	0.518	3.03476	0.63	0.171	2	DDX47	DDX47
0.758	0.764455	0.516	1.21092	0.954	0.788	2	LOC101104348	LOC101104348
0.758	0.841573	0.516	1.50715	0.797	0.368	2	TPPP3	TPPP3
0.757	0.909119	0.514	2.35212	0.671	0.229	2	TMEM65	TMEM65
0.757	0.675918	0.514	1.19948	0.718	0.174	2	SLC34A2	SLC34A2
0.757	0.629132	0.514	1.12785	0.862	0.434	2	CTSH	CTSH
0.756	0.814979	0.512	1.65686	0.784	0.383	2	ADAM10	ADAM10
0.756	0.975473	0.512	3.48592	0.577	0.09	2	EPB41L5	EPB41L5
0.756	0.886053	0.512	2.17482	0.673	0.217	2	BLVRB	BLVRB
0.756	0.999165	0.512	2.08118	0.72	0.313	2	LOC101108851	IDI1
0.754	0.47476	0.508	0.690725	0.998	0.993	2	MT-CYTB	MT-CYTB
0.753	0.666508	0.506	1.15927	0.899	0.635	2	CLTB	CLTB
0.752	0.96281	0.504	2.75471	0.607	0.127	2	CLDN7	CLDN7
0.751	0.693095	0.502	1.2946	0.772	0.295	2	LGALS3	LGALS3
0.751	0.745676	0.502	1.40737	0.844	0.519	2	ZKSCAN1	ZKSCAN1
0.749	0.878205	0.498	2.7648	0.605	0.147	2	WDYHV1	WDYHV1
0.748	0.903383	0.496	3.03021	0.585	0.125	2	LRRC1	LRRC1
0.744	0.880547	0.488	2.78098	0.592	0.144	2	STXBP2	STXBP2
0.744	0.865712	0.488	2.25758	0.643	0.191	2	TNS3	TNS3
0.744	0.763858	0.488	1.47856	0.802	0.489	2	MDH1	MDH1
0.744	0.991572	0.488	4.32215	0.521	0.044	2	PLCE1	PLCE1
0.743	0.89948	0.486	2.82388	0.584	0.127	2	OSBPL3	OSBPL3
0.742	0.88962	0.484	2.25138	0.653	0.224	2	RAB11FIP2	RAB11FIP2
0.742	0.675309	0.484	1.11542	0.916	0.682	2	MIF	MIF
0.742	0.913021	0.484	2.12244	0.679	0.267	2	PVRL3	PVRL3
0.741	0.591205	0.482	1.04186	0.897	0.649	2	PTTG1IP	PTTG1IP
0.741	0.733427	0.482	1.61166	0.708	0.287	2	ATP13A3	ATP13A3
0.741	0.956585	0.482	2.30846	0.642	0.213	2	KIAA0754	KIAA0754
0.74	0.685322	0.48	1.21025	0.862	0.533	2	PHACTR2	PHACTR2
0.74	0.832444	0.48	2.05427	0.675	0.277	2	NFYC	NFYC
0.74	0.914039	0.48	3.49316	0.54	0.081	2	EXO5	EXO5
0.739	0.864858	0.478	2.11653	0.66	0.26	2	SOD1	SOD1
0.739	0.655012	0.478	1.12232	0.889	0.71	2	TMEM59	TMEM59
0.738	1.06032	0.476	3.6909	0.536	0.084	2	PRSS35	PRSS35
0.738	0.794108	0.476	1.69178	0.739	0.396	2	RAB21	RAB21
0.738	0.535144	0.476	0.941087	0.889	0.637	2	PSAP	PSAP
0.738	0.695312	0.476	1.09223	0.944	0.799	2	TXN	TXN
0.737	0.70103	0.474	1.39318	0.798	0.474	2	VAMP8	VAMP8
0.736	0.912664	0.472	2.86177	0.577	0.139	2	ATP11A	ATP11A
0.735	0.883629	0.47	2.8048	0.566	0.121	2	ANO1	ANO1
0.735	0.863908	0.47	3.21965	0.541	0.093	2	BCAM	BCAM
0.734	0.824871	0.468	2.65537	0.573	0.127	2	PRSS8	PRSS8
0.734	0.865608	0.468	3.6393	0.522	0.073	2	EPS8L1	EPS8L1
0.734	0.712903	0.468	1.62099	0.699	0.288	2	LOC101107036	CNN2
0.733	0.527988	0.466	0.816127	0.981	0.77	2	SPTBN1	SPTBN1
0.733	0.857322	0.466	2.83153	0.558	0.114	2	MPZL2	MPZL2
0.732	0.700348	0.464	1.30243	0.822	0.565	2	SYPL1	SYPL1
0.732	0.9021	0.464	2.42766	0.614	0.197	2	SUN1	SUN1
0.732	0.809841	0.464	2.30377	0.613	0.195	2	PI4KA	PI4KA
0.731	0.699032	0.462	1.45419	0.707	0.265	2	F2RL2	F2RL2
0.731	0.822464	0.462	2.5248	0.585	0.166	2	IDH1	IDH1
0.731	0.812186	0.462	1.86154	0.672	0.26	2	CAT	CAT
0.73	0.690975	0.46	1.13955	0.879	0.603	2	ID2	ID2
0.73	0.814944	0.46	2.17384	0.621	0.204	2	N4BP2L1	N4BP2L1
0.729	0.735395	0.458	1.66582	0.71	0.343	2	ATXN2	ATXN2
0.729	0.579728	0.458	1.10354	0.693	0.194	2	MME	MME
0.728	0.876763	0.456	3.89987	0.503	0.062	2	CGN	CGN
0.726	0.781424	0.452	1.73357	0.7	0.335	2	SECISBP2L	SECISBP2L
0.726	0.775541	0.452	2.06331	0.63	0.23	2	TWSG1	TWSG1
0.726	0.912277	0.452	2.2343	0.601	0.179	2	AOX1	AOX1
0.725	0.724712	0.45	1.78144	0.67	0.296	2	CBY1	CBY1
0.725	0.677571	0.45	1.36004	0.774	0.462	2	RALBP1	RALBP1
0.725	0.922938	0.45	3.3827	0.514	0.077	2	SEMA3B	SEMA3B
0.725	0.642606	0.45	1.11114	0.857	0.543	2	CD59	CD59
0.725	0.853064	0.45	2.59726	0.567	0.151	2	MAGI3	MAGI3
0.724	0.84627	0.448	2.36986	0.591	0.179	2	BMPR1A	BMPR1A
0.724	0.76942	0.448	1.99438	0.64	0.248	2	USP4	USP4
0.724	0.553998	0.448	0.900711	0.931	0.703	2	MACF1	MACF1
0.723	0.877209	0.446	2.91148	0.526	0.099	2	DSP	DSP
0.723	0.76514	0.446	2.45826	0.535	0.104	2	PRRG4	PRRG4
0.723	0.766439	0.446	2.18378	0.6	0.198	2	SLC25A24	SLC25A24
0.722	0.736348	0.444	1.85503	0.643	0.25	2	F11R	F11R
0.721	0.691452	0.442	1.65248	0.68	0.324	2	LOC101105123	MYL12B
0.721	0.723781	0.442	1.64185	0.681	0.293	2	TNS1	TNS1
0.721	0.798893	0.442	2.11633	0.61	0.213	2	PHLDB2	PHLDB2
0.72	0.851234	0.44	2.29697	0.593	0.2	2	EIF2AK4	EIF2AK4
0.72	0.785032	0.44	2.46093	0.564	0.164	2	CRYL1	CRYL1
0.72	0.733622	0.44	2.31433	0.561	0.136	2	RAB25	RAB25
0.719	0.781685	0.438	2.23706	0.588	0.194	2	PCYOX1	PCYOX1
0.719	0.744212	0.438	1.76382	0.655	0.27	2	CTTNBP2NL	CTTNBP2NL
0.718	0.530897	0.436	0.87497	0.923	0.76	2	BSG	BSG
0.718	0.738361	0.436	1.78539	0.65	0.271	2	ASAH1	ASAH1
0.717	0.796815	0.434	3.02108	0.51	0.095	2	FOXA2	FOXA2
0.717	0.77827	0.434	2.3227	0.548	0.129	2	SMIM5	SMIM5
0.716	0.712484	0.432	1.89048	0.623	0.246	2	STX7	STX7
0.716	0.725099	0.432	1.94655	0.617	0.241	2	CCDC6	CCDC6
0.716	0.805687	0.432	2.72769	0.531	0.122	2	EPB41L1	EPB41L1
0.715	0.912042	0.43	4.37876	0.462	0.044	2	DSC2	DSC2
0.715	0.856848	0.43	3.67486	0.48	0.065	2	FRMD3	FRMD3
0.715	0.812626	0.43	2.29294	0.561	0.154	2	TGFB2	TGFB2
0.715	0.826317	0.43	4.17715	0.466	0.048	2	C12H1orf116	C12H1orf116
0.714	0.584521	0.428	1.10598	0.805	0.502	2	SMC6	SMC6
0.714	0.685619	0.428	1.65741	0.649	0.254	2	NEDD4L	NEDD4L
0.714	0.771476	0.428	2.64143	0.524	0.113	2	LOC101122548	GALNT18
0.714	0.815605	0.428	3.05908	0.508	0.101	2	CC2D1B	CC2D1B
0.713	0.777404	0.426	2.67662	0.527	0.127	2	GATA6	GATA6
0.713	0.820123	0.426	3.4213	0.481	0.067	2	PHACTR1	PHACTR1
0.713	0.633196	0.426	1.0828	0.771	0.396	2	CYR61	CYR61
0.712	0.65314	0.424	1.24174	0.754	0.392	2	SYNE2	SYNE2
0.712	0.800486	0.424	3.09124	0.5	0.096	2	PON2	PON2
0.712	0.672029	0.424	1.48848	0.706	0.37	2	MBTPS1	MBTPS1
0.711	0.749996	0.422	2.11686	0.578	0.192	2	FAM63B	FAM63B
0.711	0.641419	0.422	1.35899	0.739	0.416	2	NFE2L1	NFE2L1
0.711	0.745882	0.422	2.65034	0.516	0.115	2	CXADR	CXADR
0.71	0.523074	0.42	0.917363	0.86	0.563	2	FLNA	FLNA
0.71	0.730812	0.42	2.17456	0.571	0.193	2	TMEM64	TMEM64
0.71	0.814325	0.42	2.6523	0.529	0.145	2	CMBL	CMBL
0.709	0.745323	0.418	2.57219	0.525	0.136	2	OSGIN2	OSGIN2
0.708	0.757712	0.416	2.54354	0.516	0.115	2	FHL2	FHL2
0.708	0.721759	0.416	2.63302	0.507	0.11	2	PRSS22	PRSS22
0.708	0.723622	0.416	2.26796	0.545	0.155	2	MARVELD2	MARVELD2
0.707	0.772159	0.414	4.03388	0.452	0.048	2	B3GNT8	B3GNT8
0.707	0.524636	0.414	0.924907	0.869	0.689	2	CAPNS1	CAPNS1
0.707	0.722558	0.414	1.99094	0.584	0.212	2	KPNA3	KPNA3
0.707	0.730375	0.414	3.3478	0.474	0.077	2	TMEM125	TMEM125
0.706	0.623803	0.412	1.5313	0.624	0.251	2	DIAPH1	DIAPH1
0.706	0.781808	0.412	2.87388	0.495	0.105	2	BICD1	BICD1
0.706	0.690658	0.412	1.86927	0.601	0.241	2	SNX4	SNX4
0.705	0.607584	0.41	1.26691	0.746	0.438	2	REEP5	REEP5
0.705	0.691553	0.41	1.7736	0.622	0.288	2	FDX1	FDX1
0.705	0.442971	0.41	0.695164	0.971	0.845	2	ITGB1	ITGB1
0.705	0.755318	0.41	3.28092	0.472	0.081	2	TLCD1	TLCD1
0.704	0.406401	0.408	0.593115	0.997	0.99	2	MT-ND4	MT-ND4
0.704	0.704576	0.408	1.92003	0.592	0.233	2	NPEPPS	NPEPPS
0.703	0.702054	0.406	1.74382	0.62	0.261	2	FAM234A	FAM234A
0.701	0.716363	0.402	1.91689	0.581	0.217	2	PDLIM2	PDLIM2

## Sheet: cluster3
myAUC	avg_diff	power	avg_log2FC	pct.1	pct.2	cluster	gene	genes_no_LOC
0.991	4.42859	0.982	6.50223	0.997	0.542	3	SFTPC	SFTPC
0.985	3.16092	0.97	5.1369	0.988	0.176	3	SFTPB	SFTPB
0.978	3.01062	0.956	4.94692	0.981	0.372	3	NPC2	NPC2
0.978	2.86441	0.956	5.92613	0.967	0.07	3	LAMP3	LAMP3
0.977	3.79379	0.954	6.10555	0.973	0.183	3	SFTPA1	SFTPA1
0.967	2.38601	0.934	4.2622	0.982	0.156	3	SLC34A2	SLC34A2
0.963	2.44529	0.926	4.71315	0.96	0.103	3	SFTPD	SFTPD
0.956	1.95679	0.912	3.6413	0.976	0.165	3	SFTA2	SFTA2
0.948	1.8972	0.896	3.90135	0.95	0.186	3	TLCD2	TLCD2
0.946	3.30094	0.892	5.3772	0.93	0.192	3	FABP5	FABP5
0.937	1.53473	0.874	2.67323	0.981	0.43	3	CTSH	CTSH
0.937	1.77379	0.874	2.77442	0.996	0.23	3	LOC101106871	CXCL17
0.933	1.77852	0.866	3.27507	0.963	0.174	3	MME	MME
0.922	1.67969	0.844	4.34716	0.891	0.093	3	TMEM229B	TMEM229B
0.922	1.79443	0.844	6.6707	0.854	0.017	3	MUC15	MUC15
0.917	1.87036	0.834	2.86824	0.923	0.178	3	VMO1	VMO1
0.909	1.03791	0.818	1.55003	0.998	0.936	3	LOC101115640	GNAS
0.906	2.12875	0.812	6.3193	0.826	0.036	3	NAPSA	NAPSA
0.89	3.38978	0.78	6.53362	0.804	0.063	3	TFF2	TFF2
0.879	1.21067	0.758	1.94361	0.967	0.246	3	WFDC2	WFDC2
0.878	1.05593	0.756	1.64368	0.98	0.838	3	LOC105606223	ATP5F1E
0.876	1.65683	0.752	2.76051	0.921	0.224	3	KRT18	KRT18
0.871	1.16801	0.742	2.21849	0.94	0.311	3	ALAS1	ALAS1
0.87	1.40859	0.74	2.21945	0.954	0.269	3	KRT8	KRT8
0.869	1.38048	0.738	5.75451	0.754	0.028	3	PLCXD1	PLCXD1
0.869	1.5612	0.738	4.57736	0.775	0.05	3	LOC101113398	CL43
0.865	1.42188	0.73	5.8385	0.748	0.027	3	PEBP4	PEBP4
0.864	1.36222	0.728	3.01797	0.837	0.127	3	FMO2	FMO2
0.86	1.09732	0.72	1.85126	0.963	0.266	3	TST	TST
0.856	1.21026	0.712	2.25321	0.916	0.347	3	ATP1B1	ATP1B1
0.855	1.10472	0.71	2.19957	0.915	0.355	3	LOC101107687	H2AJ
0.85	0.969374	0.7	2.00801	0.913	0.191	3	EPCAM	EPCAM
0.85	1.56602	0.7	3.50084	0.78	0.102	3	HHIP	HHIP
0.85	0.988981	0.7	1.65532	0.964	0.646	3	SERP1	SERP1
0.849	0.973087	0.698	1.59024	0.971	0.579	3	PRDX5	PRDX5
0.849	1.04932	0.698	2.72422	0.818	0.124	3	MUC1	MUC1
0.846	0.906678	0.692	1.83084	0.923	0.192	3	NKX2-1	NKX2-1
0.845	0.961535	0.69	1.72405	0.932	0.208	3	GSTT2B	GSTT2B
0.839	0.819966	0.678	1.1991	0.998	0.982	3	MT-COX1	MT-COX1
0.838	0.905945	0.676	1.47861	0.964	0.599	3	GPX1	GPX1
0.837	0.987724	0.674	1.64589	0.954	0.664	3	DBI	DBI
0.837	0.922912	0.674	1.47235	0.963	0.259	3	LOC101117946	KRT19
0.837	0.923646	0.674	1.68077	0.919	0.367	3	TSTD1	TSTD1
0.835	0.635824	0.67	1.00962	0.977	0.248	3	LOC101118990	name
0.835	1.27069	0.67	2.35475	0.838	0.252	3	CTSZ	CTSZ
0.835	0.988765	0.67	2.51857	0.824	0.204	3	TMEM97	TMEM97
0.833	1.1216	0.666	1.92126	0.923	0.348	3	NUPR1	NUPR1
0.832	0.905397	0.664	2.00511	0.861	0.171	3	PRR15L	PRR15L
0.83	0.934733	0.66	2.15033	0.853	0.273	3	TMEM50B	TMEM50B
0.829	1.02448	0.658	2.31041	0.851	0.245	3	LRRK2	LRRK2
0.829	1.01472	0.658	2.26183	0.849	0.249	3	CAT	CAT
0.827	0.876373	0.654	2.33134	0.798	0.126	3	MATN4	MATN4
0.826	0.880074	0.652	2.03606	0.802	0.14	3	CLDN4	CLDN4
0.826	1.05172	0.652	1.93568	0.898	0.316	3	SDC4	SDC4
0.823	0.929347	0.646	4.15456	0.688	0.046	3	SLC22A31	SLC22A31
0.822	1.08974	0.644	3.12829	0.746	0.126	3	INSIG1	INSIG1
0.821	1.07019	0.642	3.26399	0.724	0.096	3	SLC39A8	SLC39A8
0.819	0.679626	0.638	1.18833	0.902	0.215	3	PDPN	PDPN
0.814	0.803817	0.628	1.52401	0.929	0.487	3	TMEM256	TMEM256
0.811	0.948761	0.622	2.67049	0.738	0.117	3	PTPN13	PTPN13
0.811	0.81771	0.622	1.39717	0.959	0.509	3	LOC101114075	SULT1A1
0.811	1.32475	0.622	3.72956	0.696	0.089	3	LOC101109111	name
0.811	0.812764	0.622	2.47656	0.752	0.124	3	RAB25	RAB25
0.81	0.949734	0.62	3.69106	0.678	0.063	3	FGFR2	FGFR2
0.809	0.867686	0.618	2.71594	0.729	0.113	3	EPDR1	EPDR1
0.809	0.854627	0.618	2.64966	0.744	0.14	3	DRAM1	DRAM1
0.809	0.67014	0.618	1.0768	0.986	0.587	3	SPINT2	SPINT2
0.809	0.76795	0.618	1.27006	0.972	0.536	3	DSTN	DSTN
0.803	0.919082	0.606	3.24511	0.677	0.073	3	ANK3	ANK3
0.803	0.76652	0.606	1.96507	0.785	0.154	3	IRX1	IRX1
0.8	0.990536	0.6	4.23071	0.641	0.049	3	CDS1	CDS1
0.793	0.767371	0.586	2.2041	0.757	0.193	3	CARS2	CARS2
0.792	0.654022	0.584	1.36391	0.862	0.241	3	TMEM238	TMEM238
0.79	0.763362	0.58	1.2333	0.944	0.654	3	FTL	FTL
0.789	0.708235	0.578	2.24784	0.713	0.121	3	PRSS8	PRSS8
0.789	1.36951	0.578	6.01722	0.592	0.018	3	FABP3	FABP3
0.786	0.693843	0.572	1.42636	0.814	0.284	3	LOC101114959	name
0.786	0.505258	0.572	0.912438	0.828	0.174	3	CLDN18	CLDN18
0.783	0.734154	0.566	1.89195	0.772	0.21	3	LOC101111911	DDT
0.782	0.932825	0.564	2.55702	0.696	0.149	3	MID1IP1	MID1IP1
0.782	0.698476	0.564	1.85462	0.781	0.22	3	AGPAT2	AGPAT2
0.782	0.722189	0.564	1.72681	0.812	0.261	3	ASAH1	ASAH1
0.777	0.845965	0.554	4.58855	0.578	0.023	3	ACSL6	ACSL6
0.777	0.719545	0.554	1.90723	0.748	0.182	3	PKDCC	PKDCC
0.777	0.778228	0.554	2.92487	0.64	0.089	3	PDGFD	PDGFD
0.776	0.829208	0.552	2.56888	0.655	0.094	3	CLDN3	CLDN3
0.775	0.631633	0.55	1.64472	0.752	0.163	3	MAL2	MAL2
0.775	0.831234	0.55	3.50709	0.606	0.055	3	LOC105611951	LOC105611951
0.774	0.58871	0.548	1.12321	0.88	0.298	3	MGST1	MGST1
0.773	0.572539	0.546	0.832155	0.998	0.993	3	MT-COX3	MT-COX3
0.772	0.874414	0.544	2.91491	0.627	0.085	3	CPM	CPM
0.772	0.590893	0.544	1.4363	0.749	0.157	3	PLEKHB1	PLEKHB1
0.771	0.572049	0.542	1.06241	0.901	0.306	3	ALDH1A1	ALDH1A1
0.771	0.716284	0.542	2.04944	0.686	0.126	3	NEBL	NEBL
0.77	0.766358	0.54	1.89909	0.696	0.133	3	LOC106991745	LOC106991745
0.768	2.05615	0.536	6.21264	0.551	0.018	3	S100G	S100G
0.763	0.157186	0.526	0.264241	0.785	0.175	3	COL4A4	COL4A4
0.763	0.620425	0.526	1.26077	0.838	0.291	3	ALCAM	ALCAM
0.762	0.706231	0.524	2.66367	0.625	0.106	3	ABHD3	ABHD3
0.761	0.790604	0.522	5.88553	0.533	0.012	3	C5	C5
0.76	0.668749	0.52	4.64451	0.542	0.023	3	TMEM163	TMEM163
0.759	0.619396	0.518	1.68027	0.757	0.247	3	CCDC53	CCDC53
0.759	0.578956	0.518	0.984395	0.946	0.721	3	CLTA	CLTA
0.759	0.646708	0.518	1.44442	0.834	0.359	3	CERS2	CERS2
0.758	0.633786	0.516	1.41085	0.84	0.372	3	HIGD2A	HIGD2A
0.758	0.606889	0.516	2.416	0.624	0.098	3	AP1M2	AP1M2
0.757	0.669624	0.514	2.01817	0.681	0.162	3	LOC101116121	CYP4V2
0.757	0.633107	0.514	1.83137	0.669	0.13	3	CLDN7	CLDN7
0.757	0.709857	0.514	3.59141	0.556	0.04	3	KIAA1324	KIAA1324
0.756	0.71919	0.512	2.30428	0.646	0.137	3	SLC12A2	SLC12A2
0.756	0.661045	0.512	1.95391	0.696	0.184	3	WIPI1	WIPI1
0.755	0.742389	0.51	3.36083	0.555	0.042	3	ATP6V1C2	ATP6V1C2
0.755	0.642542	0.51	1.91382	0.653	0.126	3	SMIM5	SMIM5
0.755	0.589695	0.51	1.40135	0.783	0.25	3	MECOM	MECOM
0.754	0.535747	0.508	0.860063	0.966	0.791	3	ATP5G2	ATP5G2
0.754	0.634169	0.508	2.19612	0.648	0.141	3	ZDHHC3	ZDHHC3
0.753	0.527901	0.506	1.0213	0.774	0.206	3	KRT7	KRT7
0.753	0.664741	0.506	1.08241	0.955	0.742	3	PRDX1	PRDX1
0.749	0.586769	0.498	1.02134	0.948	0.635	3	CLTB	CLTB
0.748	0.525083	0.496	1.07309	0.815	0.271	3	NPNT	NPNT
0.747	0.604771	0.494	1.13084	0.812	0.301	3	LGALS3	LGALS3
0.747	0.688304	0.494	2.05802	0.661	0.172	3	AVPI1	AVPI1
0.747	0.640999	0.494	2.03707	0.633	0.124	3	ANO1	ANO1
0.747	0.461127	0.494	1.09104	0.721	0.171	3	MYH14	MYH14
0.746	0.651932	0.492	3.52673	0.537	0.045	3	TMEM243	TMEM243
0.746	0.55172	0.492	1.41543	0.695	0.164	3	CDH1	CDH1
0.746	0.507352	0.492	0.838546	0.957	0.779	3	SSR2	SSR2
0.745	0.637962	0.49	3.74726	0.527	0.036	3	FRRS1L	FRRS1L
0.745	0.693473	0.49	4.35099	0.518	0.03	3	GSS	GSS
0.744	0.568325	0.488	1.5116	0.742	0.248	3	GSTK1	GSTK1
0.744	0.418415	0.488	1.14849	0.671	0.138	3	PON3	PON3
0.743	0.525796	0.486	0.79202	0.979	0.915	3	GNB2L1	GNB2L1
0.74	0.578789	0.48	1.79309	0.661	0.173	3	PVRL2	PVRL2
0.739	0.593049	0.478	1.26956	0.816	0.377	3	HSDL2	HSDL2
0.738	0.568286	0.476	1.10289	0.685	0.182	3	CD24	CD24
0.738	1.36383	0.476	3.27101	0.549	0.076	3	AREG	AREG
0.737	0.569388	0.474	1.90563	0.614	0.117	3	MPZL2	MPZL2
0.736	0.496961	0.472	0.732259	0.997	0.968	3	MT-COX2	MT-COX2
0.735	0.577454	0.47	2.20406	0.592	0.113	3	HYI	HYI
0.734	0.487159	0.468	1.47688	0.637	0.136	3	KRTCAP3	KRTCAP3
0.734	0.606761	0.468	3.45135	0.511	0.041	3	SEC14L2	SEC14L2
0.733	0.483762	0.466	0.774689	0.965	0.797	3	SSR4	SSR4
0.733	1.02544	0.466	5.17919	0.486	0.021	3	PLA2G10	PLA2G10
0.733	0.528329	0.466	1.3352	0.711	0.223	3	BLVRB	BLVRB
0.732	0.570007	0.464	1.14149	0.833	0.41	3	RNASE4	RNASE4
0.732	0.591332	0.464	1.30475	0.804	0.376	3	CALM3	CALM3
0.731	0.619512	0.462	2.38935	0.545	0.078	3	KCNN3	KCNN3
0.73	0.378381	0.46	0.554414	0.999	0.975	3	LOC101123279	RPL27A
0.729	0.602757	0.458	2.61791	0.535	0.069	3	RASEF	RASEF
0.729	0.657104	0.458	3.99513	0.488	0.03	3	ETV5	ETV5
0.728	0.66828	0.456	5.1897	0.469	0.014	3	LOC101115343	SYT15
0.728	0.573905	0.456	1.80336	0.62	0.158	3	ACSL5	ACSL5
0.728	0.441443	0.456	0.728705	0.768	0.296	3	S100A2	S100A2
0.726	0.51749	0.452	1.24647	0.76	0.304	3	EML4	EML4
0.725	0.66781	0.45	3.14039	0.508	0.057	3	GALNT5	GALNT5
0.725	0.510967	0.45	1.41162	0.697	0.225	3	MBIP	MBIP
0.723	0.579962	0.446	1.87436	0.612	0.165	3	ST6GALNAC4	ST6GALNAC4
0.721	0.565919	0.442	1.96636	0.585	0.136	3	RNF145	RNF145
0.721	0.530347	0.442	1.11099	0.842	0.449	3	PGLS	PGLS
0.721	0.515655	0.442	1.51489	0.642	0.18	3	MITF	MITF
0.721	0.508934	0.442	1.40079	0.695	0.238	3	SNX4	SNX4
0.72	0.513445	0.44	1.87405	0.588	0.139	3	LOC101117755	RAB3D
0.72	0.528364	0.44	2.22124	0.542	0.093	3	DOK4	DOK4
0.72	0.519202	0.44	1.91134	0.587	0.139	3	LOC101123395	MTARC2
0.719	0.560525	0.438	1.36073	0.742	0.299	3	ATP1A1	ATP1A1
0.718	0.544247	0.436	1.82023	0.569	0.116	3	ELF3	ELF3
0.717	0.407512	0.434	0.594672	0.999	0.99	3	MT-ND4	MT-ND4
0.717	0.507535	0.434	1.25132	0.702	0.245	3	LOC101103156	C6H4orf48
0.717	0.486312	0.434	1.81477	0.564	0.112	3	PRSS22	PRSS22
0.717	0.509584	0.434	1.63333	0.59	0.131	3	PARD6B	PARD6B
0.716	0.510939	0.432	3.46201	0.473	0.041	3	C1H1orf210	C1H1orf210
0.715	0.556567	0.43	1.88454	0.575	0.137	3	SQLE	SQLE
0.714	0.526477	0.428	1.89967	0.565	0.128	3	PRRG1	PRRG1
0.714	0.387446	0.428	0.667135	0.912	0.565	3	LOC101122294	CD46
0.714	0.702488	0.428	4.71259	0.444	0.017	3	KCNJ15	KCNJ15
0.714	0.588603	0.428	2.49335	0.508	0.07	3	PODN	PODN
0.713	0.303644	0.426	0.510598	0.93	0.467	3	LOC105616898	BCAM
0.713	0.405798	0.426	0.86833	0.731	0.281	3	ERRFI1	ERRFI1
0.712	0.401869	0.424	0.966063	0.63	0.161	3	NOXO1	NOXO1
0.712	0.460058	0.424	0.941589	0.871	0.469	3	CUTA	CUTA
0.711	0.560036	0.422	2.42162	0.523	0.099	3	PHYH	PHYH
0.71	0.527057	0.42	3.73361	0.451	0.032	3	ACSS2	ACSS2
0.71	0.587713	0.42	3.05014	0.46	0.035	3	SLC16A6	SLC16A6
0.709	0.51439	0.418	2.69058	0.487	0.065	3	MAP7	MAP7
0.709	0.173223	0.418	0.31238	0.704	0.213	3	GSTA1-1	GSTA1-1
0.709	0.347684	0.418	0.541454	0.965	0.608	3	ANXA1	ANXA1
0.709	0.467479	0.418	1.75287	0.539	0.103	3	CCDC190	CCDC190
0.708	0.439718	0.416	1.51156	0.603	0.167	3	SMPD2	SMPD2
0.708	0.476417	0.416	1.61939	0.6	0.172	3	NOL10	NOL10
0.708	0.495033	0.416	1.09416	0.802	0.396	3	LOC101102122	RPLP1
0.708	0.560188	0.416	2.16965	0.517	0.093	3	FBP1	FBP1
0.707	0.380089	0.414	0.778992	0.688	0.211	3	GPRC5A	GPRC5A
0.707	0.493101	0.414	1.4731	0.625	0.194	3	LTA4H	LTA4H
0.707	0.51586	0.414	1.72307	0.553	0.125	3	SYTL2	SYTL2
0.707	0.468334	0.414	0.784071	0.948	0.737	3	SSR3	SSR3
0.706	0.460806	0.412	0.804948	0.923	0.672	3	P4HB	P4HB
0.706	0.456847	0.412	1.68151	0.552	0.119	3	CXADR	CXADR
0.705	0.387933	0.41	0.9425	0.67	0.219	3	NT5E	NT5E
0.705	0.492393	0.41	1.37735	0.633	0.204	3	EIF2AK4	EIF2AK4
0.705	0.473862	0.41	2.68399	0.473	0.058	3	LOC106991591	LOC106991591
0.704	0.510813	0.408	2.11802	0.509	0.089	3	IRX5	IRX5
0.703	0.344681	0.406	0.688291	0.823	0.381	3	GLRX5	GLRX5
0.703	0.438311	0.406	0.796687	0.926	0.619	3	KRTCAP2	KRTCAP2
0.702	0.38868	0.404	0.564476	0.999	0.995	3	MT-ATP6	MT-ATP6
0.702	0.460181	0.404	2.14172	0.49	0.073	3	LOC105609630	PPP1R14C
0.701	0.501464	0.402	1.93072	0.514	0.098	3	CCDC141	CCDC141
0.701	0.486841	0.402	3.34619	0.443	0.039	3	HPN	HPN
0.701	0.489438	0.402	2.06582	0.505	0.092	3	IRX3	IRX3

## Sheet: cluster4
myAUC	avg_diff	power	avg_log2FC	pct.1	pct.2	cluster	gene	genes_no_LOC
0.991	3.42671	0.982	5.71831	0.995	0.108	4	CA3	CA3
0.987	2.58744	0.974	3.81493	1	0.362	4	APOE	APOE
0.984	2.66915	0.968	4.62091	0.995	0.175	4	OGN	OGN
0.974	2.75487	0.948	5.97818	0.963	0.065	4	TCF21	TCF21
0.962	2.64684	0.924	4.97971	0.956	0.221	4	GSTM3	GSTM3
0.948	2.04686	0.896	3.82814	0.958	0.163	4	COL6A3	COL6A3
0.945	2.22745	0.89	6.71144	0.9	0.026	4	SPON1	SPON1
0.944	2.11217	0.888	4.81499	0.919	0.071	4	GPC3	GPC3
0.944	2.01742	0.888	3.2843	0.982	0.282	4	PPP1R14A	PPP1R14A
0.937	1.7087	0.874	2.89346	0.97	0.39	4	GSN	GSN
0.932	2.0022	0.864	5.12491	0.89	0.062	4	COLEC12	COLEC12
0.928	1.67556	0.856	2.80921	0.984	0.248	4	COL6A1	COL6A1
0.924	1.74708	0.848	2.87487	0.972	0.373	4	LIMCH1	LIMCH1
0.923	1.93152	0.846	3.50485	0.93	0.257	4	FN1	FN1
0.918	1.67662	0.836	2.43243	1	0.48	4	MGP	MGP
0.912	1.15955	0.824	1.80851	0.99	0.853	4	LAPTM4A	LAPTM4A
0.911	1.8841	0.822	4.42143	0.867	0.097	4	CAMK2N1	CAMK2N1
0.909	1.4509	0.818	2.34424	0.937	0.181	4	COL1A2	COL1A2
0.909	1.57817	0.818	2.42877	0.982	0.268	4	COL3A1	COL3A1
0.907	2.03933	0.814	4.96907	0.848	0.117	4	LOC101108092	GSTM1
0.906	2.05486	0.812	5.13056	0.844	0.1	4	LOC101108705	GSTM1
0.903	1.92494	0.806	3.08822	0.94	0.243	4	PLAC9	PLAC9
0.902	1.28903	0.804	1.91109	0.999	0.591	4	IGF2	IGF2
0.9	1.75763	0.8	3.32921	0.889	0.153	4	NEXN	NEXN
0.898	1.30371	0.796	2.14888	0.927	0.187	4	COL1A1	COL1A1
0.885	1.3341	0.77	1.99504	0.995	0.389	4	ELN	ELN
0.876	1.73535	0.752	4.43138	0.798	0.104	4	LOC101107401	GSTM1
0.872	1.98486	0.744	4.02202	0.797	0.069	4	CCDC80	CCDC80
0.871	2.30014	0.742	7.27214	0.751	0.017	4	LOC101122683	OVOS2
0.866	1.35426	0.732	2.14443	0.961	0.714	4	MACF1	MACF1
0.865	1.83131	0.73	6.7763	0.74	0.017	4	ITGA8	ITGA8
0.861	1.46669	0.722	2.78857	0.861	0.279	4	MYH10	MYH10
0.858	1.22501	0.716	1.89451	0.933	0.213	4	DCN	DCN
0.855	1.11138	0.71	1.93404	0.929	0.362	4	FSTL1	FSTL1
0.849	1.38502	0.698	3.36625	0.779	0.121	4	COL6A2	COL6A2
0.847	1.34225	0.694	2.68994	0.818	0.16	4	PCOLCE	PCOLCE
0.836	1.49007	0.672	4.66344	0.706	0.057	4	MFAP4	MFAP4
0.834	1.16451	0.668	2.25436	0.821	0.257	4	TIMP2	TIMP2
0.833	1.47897	0.666	4.28771	0.71	0.07	4	NID2	NID2
0.832	1.64219	0.664	6.80099	0.674	0.017	4	PHEX	PHEX
0.831	1.19544	0.662	2.11973	0.886	0.329	4	ALDH1A1	ALDH1A1
0.83	1.05805	0.66	1.79618	0.919	0.37	4	NUPR1	NUPR1
0.827	1.25966	0.654	2.46653	0.825	0.378	4	LIMS1	LIMS1
0.827	1.48786	0.654	5.97087	0.668	0.022	4	COL13A1	COL13A1
0.824	1.09152	0.648	1.96559	0.888	0.515	4	ZYX	ZYX
0.819	1.34354	0.638	2.64214	0.79	0.23	4	PLPP3	PLPP3
0.816	1.36474	0.632	3.47304	0.711	0.143	4	PLXDC2	PLXDC2
0.814	1.46301	0.628	4.13861	0.674	0.08	4	CFH	CFH
0.813	1.19188	0.626	2.51344	0.775	0.24	4	PKIG	PKIG
0.807	1.22879	0.614	2.35774	0.784	0.239	4	SELENBP1	SELENBP1
0.805	1.18595	0.61	2.77165	0.714	0.132	4	DKK3	DKK3
0.804	1.14224	0.608	2.30656	0.794	0.337	4	LOC101109941	LY75
0.802	1.14346	0.604	2.20351	0.816	0.365	4	LAMC1	LAMC1
0.799	1.26364	0.598	3.26081	0.67	0.084	4	FIBIN	FIBIN
0.798	0.986614	0.596	1.58456	0.937	0.653	4	SEPP1	SEPP1
0.794	0.930667	0.588	1.72942	0.812	0.241	4	F2R	F2R
0.793	1.28107	0.586	2.82003	0.709	0.194	4	ECM2	ECM2
0.792	0.830372	0.584	1.30584	0.962	0.54	4	SPARC	SPARC
0.786	1.02063	0.572	1.96937	0.791	0.293	4	NPNT	NPNT
0.785	1.54997	0.57	3.98754	0.614	0.053	4	APOC2	APOC2
0.783	0.928368	0.566	1.67598	0.804	0.279	4	COL5A2	COL5A2
0.782	1.2684	0.564	4.11644	0.606	0.058	4	CDH11	CDH11
0.782	1.20357	0.564	3.52035	0.625	0.077	4	REM1	REM1
0.769	0.964264	0.538	2.00175	0.714	0.189	4	BGN	BGN
0.768	1.16422	0.536	3.35817	0.614	0.121	4	GPM6B	GPM6B
0.768	1.18272	0.536	3.45452	0.593	0.068	4	ITIH5	ITIH5
0.767	0.392988	0.534	0.622714	0.95	0.523	4	CALD1	CALD1
0.765	1.08526	0.53	2.48279	0.67	0.199	4	AOX1	AOX1
0.765	1.17413	0.53	3.81304	0.579	0.064	4	TMEM119	TMEM119
0.763	1.01964	0.526	2.58148	0.63	0.122	4	FHL1	FHL1
0.763	1.02289	0.526	1.92175	0.784	0.421	4	REV3L	REV3L
0.762	1.22844	0.524	2.55182	0.643	0.14	4	GPX3	GPX3
0.762	1.09898	0.524	3.35159	0.592	0.088	4	WASF3	WASF3
0.761	1.28798	0.522	4.81436	0.542	0.024	4	C7	C7
0.76	1.08177	0.52	2.46539	0.675	0.251	4	DHRS7	DHRS7
0.755	1.0095	0.51	2.72984	0.611	0.123	4	MMP23B	MMP23B
0.752	1.16447	0.504	5.77472	0.516	0.018	4	SPOCK1	SPOCK1
0.75	1.09916	0.5	2.95675	0.597	0.135	4	COL4A5	COL4A5
0.75	0.99351	0.5	2.15104	0.682	0.244	4	LAMA4	LAMA4
0.75	1.25064	0.5	4.67827	0.525	0.031	4	FGF7	FGF7
0.747	1.14369	0.494	3.74606	0.545	0.074	4	LOC101114941	CFHR3
0.747	1.5481	0.494	4.79817	0.52	0.033	4	IGFBP2	IGFBP2
0.746	0.997636	0.492	2.23737	0.659	0.213	4	NID1	NID1
0.74	1.13555	0.48	4.35589	0.511	0.036	4	TNFAIP8L3	TNFAIP8L3
0.739	0.856708	0.478	1.85754	0.695	0.312	4	LOC101107036	CNN2
0.738	0.944152	0.476	2.08425	0.679	0.34	4	YPEL5	YPEL5
0.738	0.785845	0.476	1.69845	0.652	0.171	4	PID1	PID1
0.737	0.661142	0.474	1.06663	0.854	0.428	4	GTL2	GTL2
0.737	0.922183	0.474	2.35031	0.61	0.181	4	LOXL1	LOXL1
0.733	0.88818	0.466	1.88304	0.65	0.22	4	EDNRA	EDNRA
0.732	0.853424	0.464	1.95325	0.644	0.217	4	MXRA7	MXRA7
0.729	1.11016	0.458	3.49139	0.514	0.068	4	ANGPT1	ANGPT1
0.729	0.931471	0.458	2.26465	0.627	0.262	4	ADAM9	ADAM9
0.727	0.737669	0.454	1.26508	0.838	0.592	4	S100A13	S100A13
0.726	0.850679	0.452	1.84353	0.673	0.317	4	TNS1	TNS1
0.726	0.888665	0.452	1.63965	0.768	0.496	4	S100A16	S100A16
0.725	1.04367	0.45	3.53934	0.501	0.061	4	SLIT3	SLIT3
0.725	1.07276	0.45	2.82418	0.543	0.124	4	GYG1	GYG1
0.725	0.835368	0.45	2.03298	0.579	0.129	4	ROBO2	ROBO2
0.724	0.633994	0.448	1.086	0.858	0.533	4	LOC101114075	SULT1A1
0.724	1.04964	0.448	3.54148	0.504	0.074	4	PTPRD	PTPRD
0.722	0.74906	0.444	1.29581	0.805	0.54	4	FKBP5	FKBP5
0.719	1.03649	0.438	5.14982	0.454	0.02	4	SVEP1	SVEP1
0.719	0.418347	0.438	0.626742	0.97	0.658	4	RGCC	RGCC
0.717	0.363386	0.434	0.533125	0.999	0.973	4	LOC101103316	RPS28
0.715	1.02184	0.43	3.56423	0.487	0.078	4	LBH	LBH
0.714	0.983193	0.428	2.54635	0.55	0.155	4	LAMB1	LAMB1
0.714	0.870727	0.428	2.33469	0.526	0.103	4	KCNJ8	KCNJ8
0.714	1.2305	0.428	7.34632	0.433	0.007	4	HTRA4	HTRA4
0.714	0.810817	0.428	1.94257	0.547	0.128	4	RBP4	RBP4
0.714	0.917829	0.428	3.10972	0.5	0.09	4	RNF112	RNF112
0.712	1.04163	0.424	3.12357	0.512	0.126	4	GLCE	GLCE
0.711	0.832643	0.422	2.06075	0.566	0.162	4	ANTXR1	ANTXR1
0.71	0.783203	0.42	1.53365	0.73	0.508	4	AP2S1	AP2S1
0.71	0.461759	0.42	0.793987	0.821	0.445	4	EPHX1	EPHX1
0.71	0.915871	0.42	3.08612	0.459	0.038	4	PCOLCE2	PCOLCE2
0.709	1.05524	0.418	3.44223	0.487	0.094	4	LOC105610454	LBH
0.709	0.886118	0.418	2.12505	0.566	0.184	4	TGM2	TGM2
0.707	0.547643	0.414	0.942217	0.621	0.224	4	TFPI2	TFPI2
0.706	0.636082	0.412	1.19476	0.782	0.574	4	SPPL2A	SPPL2A
0.705	0.740672	0.41	1.80354	0.538	0.123	4	COL14A1	COL14A1
0.705	0.986006	0.41	5.27542	0.425	0.018	4	MEOX2	MEOX2
0.705	0.812387	0.41	2.16197	0.559	0.203	4	ST3GAL4	ST3GAL4
0.704	0.893232	0.408	3.11918	0.473	0.079	4	ADAMTS2	ADAMTS2
0.703	0.750116	0.406	1.71837	0.573	0.192	4	FBN1	FBN1
0.702	1.07325	0.404	6.85488	0.409	0.007	4	FIGF	FIGF
0.702	0.484105	0.404	0.786062	0.919	0.79	4	LOC105609918	LOC105609918
0.702	0.60324	0.404	1.05967	0.812	0.556	4	PHACTR2	PHACTR2
0.702	0.901158	0.404	2.49157	0.532	0.178	4	FHOD1	FHOD1
0.701	1.04986	0.402	3.16487	0.453	0.053	4	ASPN	ASPN
0.701	0.40271	0.402	0.606424	0.99	0.97	4	SERF2	SERF2

## Sheet: cluster5
myAUC	avg_diff	power	avg_log2FC	pct.1	pct.2	cluster	gene	genes_no_LOC
0.983	3.1572	0.966	4.87432	0.993	0.581	5	TPM1	TPM1
0.979	3.05019	0.958	4.86905	0.99	0.152	5	TPM2	TPM2
0.979	2.9589	0.958	4.53124	0.995	0.251	5	TAGLN	TAGLN
0.972	3.06444	0.944	4.66182	0.99	0.171	5	ACTA2	ACTA2
0.971	2.23177	0.942	4.04149	0.982	0.266	5	IGFBP7	IGFBP7
0.971	3.12812	0.942	5.92087	0.957	0.074	5	MYH11	MYH11
0.97	2.04563	0.94	3.14136	0.999	0.529	5	CALD1	CALD1
0.941	1.86246	0.882	2.862	0.991	0.675	5	CST3	CST3
0.941	2.32181	0.882	4.17791	0.945	0.217	5	MYLK	MYLK
0.918	1.68637	0.836	2.72419	0.975	0.295	5	PPP1R14A	PPP1R14A
0.914	1.10046	0.828	1.61661	0.999	0.978	5	MYL6	MYL6
0.905	2.00232	0.81	4.86178	0.841	0.045	5	PLN	PLN
0.895	1.59369	0.79	2.67893	0.95	0.367	5	LGALS1	LGALS1
0.889	1.39764	0.778	2.43759	0.943	0.543	5	PPP1R12A	PPP1R12A
0.887	1.79394	0.774	4.96857	0.806	0.052	5	CCDC3	CCDC3
0.884	2.61847	0.768	5.11758	0.792	0.036	5	ACTG2	ACTG2
0.88	1.45131	0.76	2.22148	0.967	0.408	5	WFDC1	WFDC1
0.877	1.73095	0.754	2.62189	0.974	0.519	5	C15H11orf96	C15H11orf96
0.861	1.38745	0.722	2.68549	0.793	0.084	5	DES	DES
0.853	1.29923	0.706	3.2712	0.797	0.16	5	SMARCD3	SMARCD3
0.847	1.78892	0.694	3.33266	0.768	0.085	5	CNN1	CNN1
0.842	2.60692	0.684	5.31054	0.732	0.094	5	MUSTN1	MUSTN1
0.842	1.35079	0.684	3.74004	0.75	0.106	5	MFGE8	MFGE8
0.837	1.30537	0.674	2.17748	0.921	0.582	5	FLNA	FLNA
0.832	0.856012	0.664	1.24291	0.995	0.49	5	MGP	MGP
0.831	1.37452	0.662	3.59387	0.739	0.132	5	SEPT4	SEPT4
0.83	1.55623	0.66	3.28476	0.764	0.172	5	MAP1B	MAP1B
0.829	1.08044	0.658	2.02719	0.878	0.414	5	CHCHD10	CHCHD10
0.827	1.00429	0.654	1.67022	0.958	0.528	5	RARRES2	RARRES2
0.826	1.13441	0.652	2.3628	0.822	0.248	5	PKIG	PKIG
0.824	2.01094	0.648	3.96286	0.72	0.109	5	PTN	PTN
0.822	1.31471	0.644	4.30803	0.68	0.045	5	GUCY1B3	GUCY1B3
0.822	1.39057	0.644	6.68468	0.653	0.014	5	EFHD1	EFHD1
0.818	1.39871	0.636	4.88067	0.661	0.035	5	NOTCH3	NOTCH3
0.817	1.08645	0.634	2.07711	0.802	0.171	5	NEXN	NEXN
0.815	1.3793	0.63	5.55784	0.649	0.029	5	PARM1	PARM1
0.807	1.26898	0.614	4.90638	0.643	0.046	5	ITGA7	ITGA7
0.806	1.21251	0.612	3.45664	0.682	0.088	5	SH3BGR	SH3BGR
0.804	1.37241	0.608	2.18714	0.845	0.397	5	CRYAB	CRYAB
0.804	1.14369	0.608	3.2407	0.694	0.112	5	LOC101115476	FXYD1
0.795	1.107	0.59	2.60787	0.726	0.189	5	RAMP1	RAMP1
0.79	1.00049	0.58	2.02121	0.795	0.295	5	FILIP1	FILIP1
0.79	0.91503	0.58	1.94621	0.795	0.274	5	LHFP	LHFP
0.789	1.08606	0.578	2.55916	0.723	0.217	5	PDLIM7	PDLIM7
0.788	0.331997	0.576	0.491051	0.993	0.966	5	FTH1	FTH1
0.788	0.979226	0.576	2.33521	0.734	0.222	5	SERPING1	SERPING1
0.786	1.22785	0.572	2.27254	0.814	0.486	5	PSMD1	PSMD1
0.785	1.08786	0.57	1.82672	0.893	0.594	5	S100A13	S100A13
0.785	0.439034	0.57	0.662928	0.96	0.402	5	ELN	ELN
0.782	1.86742	0.564	3.45471	0.638	0.099	5	IGFBP5	IGFBP5
0.781	1.11731	0.562	4.59083	0.588	0.03	5	MRVI1	MRVI1
0.773	1.00097	0.546	2.85312	0.647	0.119	5	PRKG1	PRKG1
0.772	1.01381	0.544	2.17033	0.649	0.115	5	CXCL12	CXCL12
0.771	1.32051	0.542	2.12719	0.891	0.497	5	TIMP1	TIMP1
0.771	1.01991	0.542	2.10723	0.734	0.223	5	EDNRA	EDNRA
0.769	1.76608	0.538	6.97372	0.55	0.017	5	TCAP	TCAP
0.767	1.08971	0.534	3.10232	0.627	0.123	5	SMTN	SMTN
0.765	0.550161	0.53	0.814961	0.918	0.378	5	APOE	APOE
0.761	0.961908	0.522	3.95327	0.558	0.036	5	KCNMB1	KCNMB1
0.76	0.800395	0.52	1.76712	0.714	0.207	5	SDC2	SDC2
0.756	0.535619	0.512	0.862588	0.969	0.831	5	UQCRH	UQCRH
0.755	0.507949	0.51	0.780947	0.987	0.901	5	NACA	NACA
0.751	0.896188	0.502	2.27847	0.655	0.192	5	ARHGAP10	ARHGAP10
0.75	0.941487	0.5	2.06813	0.712	0.329	5	SLC25A4	SLC25A4
0.748	1.11248	0.496	3.44604	0.563	0.077	5	SEMA5A	SEMA5A
0.746	1.43988	0.492	2.48876	0.733	0.382	5	ADIRF	ADIRF
0.741	0.735434	0.482	1.55087	0.697	0.2	5	BGN	BGN
0.741	0.87048	0.482	1.6936	0.75	0.335	5	GLIPR2	GLIPR2
0.74	0.969637	0.48	3.16313	0.551	0.079	5	PRRX2	PRRX2
0.738	0.869882	0.476	1.58414	0.762	0.355	5	SDC4	SDC4
0.737	0.717873	0.474	1.46962	0.753	0.369	5	LPP	LPP
0.736	0.83011	0.472	1.58961	0.78	0.44	5	ACTN1	ACTN1
0.736	0.997692	0.472	2.36718	0.624	0.208	5	CSRP2	CSRP2
0.736	0.798761	0.472	1.77251	0.709	0.302	5	LOC101111776	MAP3K20
0.733	0.871075	0.466	1.94411	0.681	0.284	5	MAPRE2	MAPRE2
0.733	0.747411	0.466	1.49938	0.735	0.293	5	ID4	ID4
0.731	0.771005	0.462	1.60037	0.724	0.289	5	ZEB2	ZEB2
0.731	1.32438	0.462	2.99884	0.576	0.157	5	CKB	CKB
0.731	0.735879	0.462	1.64311	0.635	0.183	5	FAM129A	FAM129A
0.729	0.721546	0.458	1.28049	0.822	0.464	5	PRKCDBP	PRKCDBP
0.729	1.11824	0.458	3.44353	0.492	0.035	5	LOC101102327	COX4I2
0.728	0.811302	0.456	1.86969	0.655	0.221	5	MEF2C	MEF2C
0.727	0.636645	0.454	1.05869	0.913	0.715	5	LOC101119757	PPIA
0.726	0.957324	0.452	2.72175	0.564	0.148	5	SYTL2	SYTL2
0.726	0.604211	0.452	1.00785	0.916	0.674	5	CLIC4	CLIC4
0.725	0.735532	0.45	1.20855	0.875	0.565	5	DSTN	DSTN
0.724	0.524064	0.448	0.830674	0.953	0.548	5	SPARC	SPARC
0.724	1.17076	0.448	5.22588	0.468	0.028	5	RCAN2	RCAN2
0.723	0.49188	0.446	0.797345	0.955	0.79	5	LOC105609918	LOC105609918
0.723	0.574287	0.446	0.994846	0.894	0.695	5	SLC25A3	SLC25A3
0.723	0.44673	0.446	0.709017	0.968	0.857	5	LAPTM4A	LAPTM4A
0.722	0.676543	0.444	1.41262	0.754	0.427	5	DBNDD2	DBNDD2
0.722	0.597616	0.444	1.14567	0.747	0.316	5	PMEPA1	PMEPA1
0.721	0.762635	0.442	2.20172	0.581	0.163	5	MSRB3	MSRB3
0.72	0.919697	0.44	2.6835	0.553	0.144	5	CASK	CASK
0.72	0.898777	0.44	1.35679	0.841	0.502	5	FOS	FOS
0.72	0.925379	0.44	7.40258	0.443	0.004	5	KCNA5	KCNA5
0.718	0.605835	0.436	1.07964	0.858	0.629	5	TLN1	TLN1
0.716	0.79855	0.432	1.73652	0.681	0.34	5	ZFHX3	ZFHX3
0.714	0.828636	0.428	2.79615	0.498	0.069	5	SLIT3	SLIT3
0.713	0.531652	0.426	0.799214	0.985	0.771	5	COL4A1	COL4A1
0.712	0.771021	0.424	2.33585	0.546	0.141	5	LOC101121285	COX7A1
0.712	0.93118	0.424	2.96865	0.502	0.092	5	COL18A1	COL18A1
0.712	1.03542	0.424	3.72558	0.444	0.022	5	COL8A1	COL8A1
0.711	0.933261	0.422	3.141	0.487	0.072	5	SYNPO2	SYNPO2
0.711	0.799482	0.422	3.96451	0.45	0.03	5	CPE	CPE
0.71	0.523717	0.42	0.881572	0.916	0.727	5	HYPK	HYPK
0.709	0.660119	0.418	1.4758	0.657	0.254	5	LAMA4	LAMA4
0.709	1.01781	0.418	1.65096	0.757	0.453	5	BTG2	BTG2
0.708	0.359824	0.416	0.527097	1	0.977	5	LOC101123279	RPL27A
0.708	0.793927	0.416	2.27594	0.553	0.176	5	PDLIM5	PDLIM5
0.708	0.55266	0.416	0.839321	0.924	0.684	5	JUNB	JUNB
0.708	0.655349	0.416	1.22796	0.818	0.582	5	ISCU	ISCU
0.707	0.80775	0.414	1.76953	0.62	0.247	5	NET1	NET1
0.707	0.868212	0.414	4.39618	0.436	0.024	5	HEYL	HEYL
0.706	0.715876	0.412	1.38378	0.726	0.387	5	TUBB6	TUBB6
0.706	0.84637	0.412	3.23693	0.45	0.039	5	GUCY1A3	GUCY1A3
0.706	0.735522	0.412	2.70516	0.488	0.079	5	AXL	AXL
0.705	0.846785	0.41	2.30362	0.538	0.146	5	COL4A5	COL4A5
0.704	0.813249	0.408	3.41697	0.458	0.053	5	SLC8A1	SLC8A1
0.704	0.780154	0.408	2.76757	0.504	0.128	5	GCSH	GCSH
0.704	0.505297	0.408	0.806109	0.958	0.798	5	LOC105609544	LOC105609544
0.702	0.470351	0.404	0.696143	0.985	0.887	5	HSPB1	HSPB1
0.701	0.676326	0.402	1.37748	0.733	0.444	5	CAPN12	CAPN12

## Sheet: cluster6
myAUC	avg_diff	power	avg_log2FC	pct.1	pct.2	cluster	gene	genes_no_LOC
0.992	4.89697	0.984	7.6678	0.991	0.102	6	LOC101103771	S100A12
0.989	4.54913	0.978	7.62208	0.984	0.056	6	S100A8	S100A8
0.989	4.63897	0.978	7.39706	0.986	0.081	6	S100A9	S100A9
0.988	3.04109	0.976	5.41697	0.99	0.168	6	LCP1	LCP1
0.982	3.5472	0.964	5.29157	0.996	0.372	6	SRGN	SRGN
0.979	3.76259	0.958	6.70299	0.971	0.047	6	LOC101114790	CCL15
0.978	3.38762	0.956	6.20981	0.97	0.059	6	PLEK	PLEK
0.978	4.31168	0.956	7.03715	0.966	0.071	6	SDS	SDS
0.976	2.65754	0.952	4.98849	0.975	0.19	6	COTL1	COTL1
0.975	2.78275	0.95	5.24708	0.975	0.052	6	TYROBP	TYROBP
0.974	2.89116	0.948	4.71873	0.984	0.398	6	SOD2	SOD2
0.972	3.22959	0.944	6.87325	0.952	0.052	6	UPP1	UPP1
0.971	3.00126	0.942	6.57731	0.952	0.039	6	MS4A8	MS4A8
0.968	3.06497	0.936	6.91034	0.944	0.037	6	C5AR1	C5AR1
0.966	2.70212	0.932	4.77432	0.965	0.287	6	PNP	PNP
0.966	3.1725	0.932	6.25208	0.947	0.074	6	TLR2	TLR2
0.964	2.80692	0.928	5.42977	0.951	0.08	6	CORO1A	CORO1A
0.96	2.70295	0.92	4.98082	0.956	0.201	6	BASP1	BASP1
0.96	4.01451	0.92	6.74532	0.938	0.136	6	G0S2	G0S2
0.96	2.63221	0.92	4.98827	0.952	0.075	6	SAMSN1	SAMSN1
0.957	2.40405	0.914	4.702	0.951	0.088	6	IL2RG	IL2RG
0.956	2.42785	0.912	5.01942	0.94	0.066	6	FCER1G	FCER1G
0.953	2.14937	0.906	3.41666	0.971	0.593	6	GAPDH	GAPDH
0.952	1.90626	0.904	3.26739	0.972	0.433	6	LOC101106452	CYBA
0.947	2.44676	0.894	3.88525	0.975	0.5	6	NFKBIA	NFKBIA
0.946	2.1203	0.892	3.16422	0.996	0.704	6	SAT1	SAT1
0.946	3.0614	0.892	4.64957	0.942	0.148	6	CXCL8	CXCL8
0.945	3.63574	0.89	6.52997	0.912	0.068	6	IL1RN	IL1RN
0.94	1.94068	0.88	3.42917	0.959	0.423	6	VASP	VASP
0.938	2.40916	0.876	5.23661	0.905	0.068	6	CD53	CD53
0.936	3.47725	0.872	5.76867	0.906	0.114	6	PTX3	PTX3
0.935	2.52419	0.87	7.59424	0.876	0.018	6	CXCR2	CXCR2
0.931	2.36557	0.862	6.925	0.871	0.03	6	LOC101117971	CCR1
0.931	2.36114	0.862	4.37211	0.919	0.169	6	TNFRSF1B	TNFRSF1B
0.93	2.0618	0.86	4.31448	0.906	0.078	6	PTPRC	PTPRC
0.929	2.65928	0.858	7.64164	0.864	0.025	6	IGSF6	IGSF6
0.92	2.52014	0.84	6.65718	0.852	0.045	6	GPR84	GPR84
0.917	2.13448	0.834	5.50822	0.858	0.087	6	TMEM154	TMEM154
0.917	2.32598	0.834	5.88119	0.853	0.061	6	EMB	EMB
0.917	1.77158	0.834	2.75558	0.982	0.773	6	MCL1	MCL1
0.916	2.28408	0.832	7.08653	0.84	0.022	6	CSF3R	CSF3R
0.915	1.12062	0.83	1.70382	0.995	0.914	6	OAZ1	OAZ1
0.913	2.0499	0.826	5.22836	0.852	0.086	6	FGR	FGR
0.908	1.97223	0.816	3.2666	0.929	0.362	6	BIRC3	BIRC3
0.907	2.19516	0.814	3.40562	0.962	0.632	6	MARCKS	MARCKS
0.902	1.92685	0.804	3.19571	0.939	0.597	6	PTP4A2	PTP4A2
0.899	1.70547	0.798	2.96346	0.927	0.506	6	PICALM	PICALM
0.898	2.74339	0.796	5.90565	0.816	0.04	6	TNFAIP6	TNFAIP6
0.898	2.03451	0.796	5.08583	0.825	0.058	6	PSTPIP1	PSTPIP1
0.896	1.87568	0.792	6.25731	0.804	0.027	6	NFAM1	NFAM1
0.896	2.11604	0.792	5.9477	0.808	0.034	6	CLEC4A	CLEC4A
0.896	2.18009	0.792	4.95544	0.833	0.136	6	MXD1	MXD1
0.896	1.44651	0.792	2.44916	0.954	0.34	6	LAPTM5	LAPTM5
0.896	1.27782	0.792	2.04309	0.965	0.768	6	ARPC2	ARPC2
0.894	1.97644	0.788	5.02397	0.819	0.06	6	LCP2	LCP2
0.894	1.86665	0.788	3.40447	0.89	0.272	6	PDE4B	PDE4B
0.892	2.39535	0.784	6.44565	0.8	0.047	6	EEPD1	EEPD1
0.89	1.69123	0.78	2.51013	0.96	0.803	6	IFITM3	IFITM3
0.89	1.85839	0.78	3.7469	0.859	0.254	6	EFHD2	EFHD2
0.89	1.96222	0.78	5.91071	0.797	0.042	6	HCLS1	HCLS1
0.889	2.1624	0.778	6.51316	0.79	0.023	6	CLEC4D	CLEC4D
0.887	1.77174	0.774	3.42339	0.862	0.313	6	TSPO	TSPO
0.887	1.17158	0.774	1.86564	0.973	0.769	6	ARPC1B	ARPC1B
0.886	1.78583	0.772	3.5614	0.863	0.261	6	STX11	STX11
0.884	2.20247	0.768	6.03397	0.78	0.021	6	FCN1	FCN1
0.883	1.74641	0.766	3.99677	0.831	0.194	6	RNF149	RNF149
0.883	1.46225	0.766	2.22299	0.98	0.628	6	ANXA1	ANXA1
0.883	1.94197	0.766	5.78745	0.783	0.037	6	SPI1	SPI1
0.882	1.32411	0.764	2.29804	0.931	0.589	6	ACTR3	ACTR3
0.879	2.20578	0.758	4.04443	0.852	0.325	6	NRIP1	NRIP1
0.879	1.45812	0.758	2.52602	0.918	0.534	6	SARS	SARS
0.878	2.01016	0.756	4.79786	0.789	0.054	6	FYB	FYB
0.877	1.59478	0.754	2.3843	0.94	0.681	6	LOC101105867	IFITM1
0.874	1.93438	0.748	5.61027	0.77	0.041	6	SLC2A6	SLC2A6
0.874	1.97058	0.748	5.97887	0.767	0.045	6	PSTPIP2	PSTPIP2
0.873	1.86442	0.746	5.53788	0.769	0.056	6	TLR4	TLR4
0.87	1.28784	0.74	2.05805	0.959	0.621	6	GPX1	GPX1
0.87	1.70685	0.74	3.68922	0.819	0.216	6	RHOG	RHOG
0.869	1.93493	0.738	3.8465	0.832	0.273	6	TNIP1	TNIP1
0.869	1.882	0.738	4.85787	0.775	0.086	6	SIRPA	SIRPA
0.868	1.30834	0.736	2.26071	0.922	0.576	6	SDCBP	SDCBP
0.868	1.46044	0.736	2.49423	0.902	0.484	6	LDHA	LDHA
0.867	2.12862	0.734	4.08592	0.816	0.214	6	DUSP6	DUSP6
0.866	1.5942	0.732	3.60596	0.807	0.2	6	FAM49B	FAM49B
0.866	1.17471	0.732	1.97201	0.933	0.657	6	ALDOA	ALDOA
0.863	1.81964	0.726	4.96393	0.755	0.053	6	RAC2	RAC2
0.863	2.28858	0.726	6.09361	0.742	0.032	6	IRG1	IRG1
0.861	2.27251	0.722	4.03026	0.808	0.206	6	CD24	CD24
0.861	1.76307	0.722	3.4735	0.829	0.287	6	GRN	GRN
0.86	1.93256	0.72	6.67103	0.73	0.026	6	C1H1orf162	C1H1orf162
0.858	1.56042	0.716	3.1678	0.826	0.334	6	R3HDM4	R3HDM4
0.858	1.70368	0.716	3.23233	0.841	0.349	6	NFAT5	NFAT5
0.857	1.24188	0.714	2.18048	0.904	0.576	6	CAP1	CAP1
0.856	2.04987	0.712	6.00549	0.727	0.027	6	MEFV	MEFV
0.855	2.03229	0.71	7.80274	0.715	0.01	6	CXCR1	CXCR1
0.852	1.3984	0.704	2.79245	0.835	0.368	6	SH3BGRL	SH3BGRL
0.852	1.7302	0.704	4.86528	0.741	0.088	6	RAB31	RAB31
0.852	1.84256	0.704	4.57538	0.752	0.105	6	PLAUR	PLAUR
0.851	1.92519	0.702	5.35274	0.729	0.057	6	PIK3AP1	PIK3AP1
0.851	1.88704	0.702	6.00462	0.719	0.029	6	LST1	LST1
0.85	2.12141	0.7	4.34123	0.741	0.063	6	IL1A	IL1A
0.85	1.81853	0.7	3.77611	0.79	0.225	6	SLC40A1	SLC40A1
0.848	1.30082	0.696	2.26873	0.885	0.38	6	ARHGDIB	ARHGDIB
0.848	1.56024	0.696	3.07386	0.819	0.31	6	PTPN1	PTPN1
0.846	1.70421	0.692	6.06534	0.706	0.029	6	HK3	HK3
0.845	1.57211	0.69	2.94089	0.837	0.372	6	HIF1A	HIF1A
0.844	1.42691	0.688	2.71481	0.834	0.389	6	TARS	TARS
0.843	1.53556	0.686	3.57547	0.765	0.155	6	GPSM3	GPSM3
0.84	1.75418	0.68	4.6254	0.719	0.063	6	FAM65B	FAM65B
0.839	1.34571	0.678	2.54746	0.846	0.411	6	IFNGR2	IFNGR2
0.837	1.70616	0.674	4.83598	0.715	0.104	6	GSR	GSR
0.836	1.51231	0.672	2.8227	0.823	0.391	6	SERPINB1	SERPINB1
0.834	1.20806	0.668	2.05273	0.904	0.497	6	ADGRE5	ADGRE5
0.834	1.79613	0.668	4.39149	0.723	0.12	6	CYTIP	CYTIP
0.832	2.1173	0.664	7.05403	0.674	0.024	6	IL1R2	IL1R2
0.831	1.62059	0.662	2.97476	0.793	0.273	6	METRNL	METRNL
0.83	1.56502	0.66	4.04092	0.718	0.116	6	ARG2	ARG2
0.83	1.58286	0.66	4.19097	0.717	0.122	6	PDXK	PDXK
0.829	1.76092	0.658	5.60657	0.675	0.026	6	BCL2L15	BCL2L15
0.826	1.40143	0.652	2.9903	0.776	0.273	6	DIAPH1	DIAPH1
0.826	1.41044	0.652	2.92153	0.761	0.178	6	FAM129A	FAM129A
0.826	1.70919	0.652	6.44635	0.665	0.029	6	NCF2	NCF2
0.826	1.55332	0.652	3.33191	0.764	0.259	6	BACH1	BACH1
0.825	1.77098	0.65	3.57015	0.761	0.252	6	PELI1	PELI1
0.825	1.65414	0.65	4.65104	0.694	0.089	6	PTPRJ	PTPRJ
0.824	1.82844	0.648	6.46172	0.661	0.027	6	NCF1	NCF1
0.824	1.63519	0.648	6.04013	0.662	0.029	6	EVI2B	EVI2B
0.824	0.953566	0.648	1.431	0.986	0.888	6	S100A11	S100A11
0.823	1.71016	0.646	7.50945	0.653	0.014	6	LOC101106242	SIGLEC14
0.822	1.60865	0.644	3.77368	0.724	0.178	6	FGD4	FGD4
0.821	1.7475	0.642	3.3394	0.749	0.19	6	TNFAIP3	TNFAIP3
0.821	1.21958	0.642	2.23648	0.835	0.333	6	CD44	CD44
0.821	1.45018	0.642	3.73338	0.711	0.124	6	IL6R	IL6R
0.82	1.32234	0.64	1.92867	0.993	0.972	6	HSP90AA1	HSP90AA1
0.82	1.20078	0.64	2.01603	0.907	0.525	6	UCP2	UCP2
0.82	1.55137	0.64	4.41175	0.677	0.057	6	APBB1IP	APBB1IP
0.814	1.43551	0.628	2.68226	0.807	0.395	6	N4BP1	N4BP1
0.813	1.45173	0.626	3.31246	0.718	0.162	6	TNNI2	TNNI2
0.812	1.18532	0.624	2.2431	0.814	0.333	6	GLIPR2	GLIPR2
0.812	1.50368	0.624	4.25116	0.669	0.089	6	CHI3L1	CHI3L1
0.807	1.69117	0.614	4.03495	0.692	0.165	6	GSAP	GSAP
0.807	1.49671	0.614	3.7791	0.689	0.155	6	LOC105601854	GLRX1
0.806	1.3508	0.612	3.3499	0.706	0.198	6	NADK	NADK
0.805	1.38366	0.61	3.28126	0.697	0.144	6	GMFG	GMFG
0.804	1.52897	0.608	2.67848	0.827	0.524	6	RNF19A	RNF19A
0.803	1.61226	0.606	6.38799	0.617	0.019	6	ADGRE1	ADGRE1
0.802	1.99725	0.604	6.63669	0.616	0.021	6	P2RY13	P2RY13
0.801	1.56648	0.602	5.8019	0.62	0.029	6	LOC105605819	LOC106990827
0.8	1.9231	0.6	4.96104	0.633	0.049	6	TAGAP	TAGAP
0.8	1.25393	0.6	2.4928	0.775	0.368	6	CPD	CPD
0.797	1.23932	0.594	2.60286	0.741	0.235	6	C25H10orf54	C25H10orf54
0.796	0.954306	0.592	1.7565	0.761	0.169	6	TGFBI	TGFBI
0.796	1.49283	0.592	3.78187	0.669	0.149	6	ME2	ME2
0.794	2.00769	0.588	3.55837	0.625	0.046	6	LOC101114535	CCL3
0.794	1.09773	0.588	1.92688	0.852	0.508	6	ETS2	ETS2
0.793	1.27585	0.586	2.74677	0.726	0.268	6	RAB8B	RAB8B
0.793	1.42839	0.586	5.35255	0.608	0.036	6	ICAM3	ICAM3
0.792	1.53718	0.584	5.22909	0.609	0.043	6	PTPN6	PTPN6
0.792	1.43105	0.584	5.60605	0.601	0.025	6	HCK	HCK
0.79	1.49387	0.58	3.64764	0.67	0.177	6	FEM1C	FEM1C
0.79	1.61371	0.58	6.91713	0.588	0.014	6	RGS18	RGS18
0.789	2.1515	0.578	4.65496	0.645	0.136	6	CSF1	CSF1
0.787	1.40109	0.574	2.84791	0.729	0.292	6	ANTXR2	ANTXR2
0.787	0.721752	0.574	1.0592	0.996	0.988	6	ACTG1	ACTG1
0.786	0.905641	0.572	1.58446	0.855	0.644	6	ARPC5	ARPC5
0.785	1.32352	0.57	2.65926	0.732	0.365	6	LOC101105553	RIDA
0.785	1.1671	0.57	2.06709	0.784	0.332	6	LGALS3	LGALS3
0.785	1.76097	0.57	3.28519	0.725	0.31	6	RASGEF1B	RASGEF1B
0.785	1.48878	0.57	3.64227	0.647	0.129	6	GYG1	GYG1
0.784	1.52743	0.568	4.71019	0.597	0.044	6	CYBB	CYBB
0.782	1.54224	0.564	5.03097	0.591	0.042	6	VNN2	VNN2
0.782	1.36706	0.564	3.89964	0.627	0.11	6	IL4R	IL4R
0.782	1.47322	0.564	4.22427	0.613	0.083	6	MCTP2	MCTP2
0.782	1.58968	0.564	7.32744	0.571	0.012	6	TCN1	TCN1
0.781	1.79385	0.562	5.64315	0.583	0.03	6	RHOH	RHOH
0.781	1.37323	0.562	3.56604	0.642	0.14	6	LYST	LYST
0.78	1.60573	0.56	6.98767	0.569	0.014	6	MCEMP1	MCEMP1
0.779	1.42584	0.558	3.48882	0.651	0.178	6	UHRF1BP1L	UHRF1BP1L
0.778	1.12605	0.556	2.34254	0.725	0.272	6	LYN	LYN
0.778	1.2708	0.556	3.50377	0.634	0.139	6	EIF4E3	EIF4E3
0.775	1.52889	0.55	4.20464	0.609	0.105	6	LOC105607710	PLEKHO2
0.774	1.3255	0.548	2.90815	0.683	0.249	6	NIN	NIN
0.77	1.51045	0.54	3.35978	0.647	0.191	6	MAP3K8	MAP3K8
0.769	1.26241	0.538	2.59783	0.687	0.236	6	NFKBIZ	NFKBIZ
0.768	1.43749	0.536	3.72875	0.616	0.145	6	ELOVL5	ELOVL5
0.767	1.31814	0.534	2.96881	0.653	0.188	6	LOC101106689	GNG2
0.766	1.42027	0.532	3.41364	0.632	0.178	6	LOC105606118	LOC106991941
0.766	0.976172	0.532	1.71876	0.757	0.287	6	SLC2A3	SLC2A3
0.765	1.36382	0.53	3.78798	0.601	0.126	6	LMNB1	LMNB1
0.764	1.31026	0.528	4.75701	0.55	0.028	6	CFP	CFP
0.764	0.84784	0.528	1.27304	0.98	0.93	6	UBC	UBC
0.763	1.75532	0.526	5.09317	0.543	0.019	6	IL1B	IL1B
0.763	1.14173	0.526	2.06177	0.717	0.292	6	CTSZ	CTSZ
0.762	1.0075	0.524	1.86309	0.772	0.513	6	LOC101110145	PARP6
0.762	1.05174	0.524	2.11423	0.715	0.324	6	NFKB1	NFKB1
0.762	0.823665	0.524	1.3693	0.889	0.644	6	JMJD1C	JMJD1C
0.762	2.11985	0.524	8.71666	0.527	0.005	6	LOC101103862	LOC101103862
0.762	1.40381	0.524	6.18424	0.537	0.023	6	ALPL	ALPL
0.762	1.8144	0.524	3.88923	0.631	0.209	6	MARCKSL1	MARCKSL1
0.761	1.49919	0.522	5.6531	0.542	0.033	6	DMXL2	DMXL2
0.761	1.33734	0.522	4.31638	0.567	0.077	6	KLHL8	KLHL8
0.761	1.0711	0.522	2.00466	0.775	0.494	6	RBPJ	RBPJ
0.761	1.31988	0.522	5.9694	0.535	0.023	6	PIK3CD	PIK3CD
0.761	1.35327	0.522	5.55827	0.537	0.022	6	ALOX5AP	ALOX5AP
0.76	1.24818	0.52	3.12283	0.625	0.191	6	PYGL	PYGL
0.759	1.18776	0.518	2.87022	0.639	0.206	6	ABHD2	ABHD2
0.758	1.87163	0.516	8.29657	0.52	0.006	6	LOC101104114	LOC101104114
0.758	1.14561	0.516	2.06302	0.73	0.29	6	EMP3	EMP3
0.754	0.930951	0.508	1.7476	0.775	0.525	6	ACTR2	ACTR2
0.754	1.26327	0.508	4.91253	0.533	0.036	6	SUSD3	SUSD3
0.753	1.09464	0.506	2.44045	0.673	0.287	6	ELF1	ELF1
0.751	1.27668	0.502	2.64349	0.672	0.301	6	HMGB2	HMGB2
0.75	0.887449	0.5	1.52558	0.847	0.606	6	PNRC1	PNRC1
0.75	1.41196	0.5	6.07542	0.512	0.016	6	CLEC5A	CLEC5A
0.75	1.25852	0.5	3.58045	0.57	0.107	6	FAM49A	FAM49A
0.749	1.25997	0.498	4.09042	0.554	0.094	6	MKNK1	MKNK1
0.746	1.09847	0.492	2.30463	0.672	0.281	6	CSRNP1	CSRNP1
0.745	1.50057	0.49	2.66835	0.692	0.339	6	SGK1	SGK1
0.745	1.19897	0.49	3.13715	0.581	0.138	6	DENND4A	DENND4A
0.74	1.07977	0.48	2.5489	0.615	0.211	6	CD55	CD55
0.74	1.49459	0.48	5.10001	0.509	0.048	6	MB21D2	MB21D2
0.738	1.10418	0.476	2.57084	0.626	0.277	6	PGD	PGD
0.736	0.776136	0.472	1.41607	0.792	0.528	6	ZYX	ZYX
0.736	0.925534	0.472	1.64401	0.801	0.583	6	KMT2E	KMT2E
0.736	1.33386	0.472	5.22778	0.496	0.039	6	GCA	GCA
0.735	1.31173	0.47	6.89243	0.479	0.013	6	ANKRD22	ANKRD22
0.735	1.05817	0.47	2.52848	0.612	0.207	6	WIPF1	WIPF1
0.735	1.50267	0.47	3.31464	0.597	0.216	6	ZC3H12C	ZC3H12C
0.733	1.21559	0.466	4.22184	0.511	0.07	6	NCAPD2	NCAPD2
0.733	1.52691	0.466	4.4054	0.489	0.028	6	TNF	TNF
0.731	1.29792	0.462	4.65015	0.497	0.054	6	SEMA4D	SEMA4D
0.731	1.14992	0.462	2.48982	0.604	0.205	6	CREM	CREM
0.731	1.30436	0.462	3.04015	0.59	0.214	6	C1H21orf91	C1H21orf91
0.73	1.02178	0.46	2.3742	0.634	0.299	6	ATP6AP1	ATP6AP1
0.73	1.05859	0.46	2.40089	0.63	0.282	6	STK38	STK38
0.729	1.23866	0.458	6.54053	0.467	0.015	6	F5	F5
0.728	0.921729	0.456	1.83418	0.697	0.383	6	FKBP11	FKBP11
0.727	1.26755	0.454	4.63415	0.49	0.056	6	LOC101120270	LOC101120270
0.727	1.15699	0.454	4.84946	0.48	0.038	6	SORL1	SORL1
0.727	0.515495	0.454	0.755235	0.995	0.987	6	UBB	UBB
0.726	1.11401	0.452	4.4668	0.481	0.04	6	LOC101115509	CSF2RA
0.726	0.674409	0.452	1.1597	0.853	0.671	6	IQGAP1	IQGAP1
0.725	1.55423	0.45	4.7077	0.488	0.057	6	NFKBID	NFKBID
0.725	1.38111	0.45	6.77554	0.458	0.01	6	SLAMF6	SLAMF6
0.724	1.05759	0.448	2.19504	0.663	0.363	6	ZCCHC6	ZCCHC6
0.723	1.09033	0.446	2.54464	0.601	0.251	6	MAPK6	MAPK6
0.722	0.67663	0.444	1.19834	0.822	0.632	6	TLN1	TLN1
0.722	1.8267	0.444	6.53284	0.456	0.018	6	LOC101102014	CAR2
0.722	0.694278	0.444	1.08787	0.923	0.777	6	KLF6	KLF6
0.721	1.09653	0.442	4.75422	0.467	0.035	6	NCF4	NCF4
0.72	1.03346	0.44	2.08761	0.652	0.327	6	LOC101112306	SAMD9
0.718	1.09464	0.436	2.66302	0.573	0.212	6	ST3GAL6	ST3GAL6
0.716	1.23433	0.432	4.1476	0.482	0.076	6	TMEM164	TMEM164
0.716	1.13722	0.432	3.59667	0.504	0.112	6	LIMK2	LIMK2
0.715	0.997696	0.43	3.83352	0.466	0.043	6	CD37	CD37
0.715	1.04428	0.43	3.10152	0.523	0.14	6	CDS2	CDS2
0.715	0.634672	0.43	1.0763	0.842	0.667	6	CSTB	CSTB
0.714	1.14831	0.428	2.4456	0.588	0.224	6	PMAIP1	PMAIP1
0.714	0.718399	0.428	1.15658	0.894	0.779	6	ANKRD12	ANKRD12
0.714	1.12419	0.428	2.99447	0.535	0.166	6	NFKB2	NFKB2
0.713	1.05145	0.426	3.74216	0.466	0.047	6	PARVG	PARVG
0.712	0.79774	0.424	1.46442	0.775	0.578	6	GNB1	GNB1
0.712	1.12109	0.424	3.14828	0.511	0.128	6	ZC3H12A	ZC3H12A
0.711	1.1899	0.422	2.60975	0.555	0.181	6	PRDM1	PRDM1
0.711	1.08845	0.422	3.24405	0.496	0.106	6	TNFAIP8	TNFAIP8
0.711	0.911174	0.422	1.93779	0.647	0.359	6	PTBP3	PTBP3
0.711	0.961284	0.422	1.8941	0.676	0.42	6	ATP2A2	ATP2A2
0.711	1.05874	0.422	3.20786	0.51	0.134	6	RSPRY1	RSPRY1
0.709	0.818529	0.418	1.69856	0.682	0.431	6	DAZAP2	DAZAP2
0.709	1.03553	0.418	3.22483	0.507	0.133	6	UBAP1	UBAP1
0.708	1.08881	0.416	2.32714	0.589	0.227	6	CLEC2D	CLEC2D
0.708	0.855437	0.416	2.00212	0.588	0.243	6	REL	REL
0.707	1.03453	0.414	4.49913	0.441	0.036	6	WAS	WAS
0.707	1.04374	0.414	3.12528	0.506	0.141	6	TANK	TANK
0.707	1.06493	0.414	5.12484	0.433	0.024	6	SELPLG	SELPLG
0.706	1.04701	0.412	4.34662	0.44	0.035	6	ITGB7	ITGB7
0.706	0.863044	0.412	1.93005	0.627	0.333	6	CORO1C	CORO1C
0.706	1.10857	0.412	3.57992	0.469	0.076	6	CD68	CD68
0.705	0.841342	0.41	1.56659	0.729	0.539	6	CCPG1	CCPG1
0.705	1.02959	0.41	3.32311	0.49	0.119	6	ELL	ELL
0.705	0.8024	0.41	1.66488	0.668	0.42	6	MOB1A	MOB1A
0.705	1.04087	0.41	2.68301	0.548	0.212	6	CYLD	CYLD
0.704	1.02435	0.408	4.12594	0.439	0.038	6	BIN2	BIN2
0.704	1.0645	0.408	2.56531	0.554	0.219	6	RASA2	RASA2
0.703	1.13957	0.406	3.36068	0.496	0.138	6	OXSR1	OXSR1
0.702	0.866266	0.404	2.08236	0.575	0.24	6	SKAP2	SKAP2
0.702	0.896409	0.404	1.9876	0.617	0.328	6	ARHGEF2	ARHGEF2
0.701	1.15193	0.402	4.44046	0.443	0.061	6	SESN2	SESN2

## Sheet: cluster7
myAUC	avg_diff	power	avg_log2FC	pct.1	pct.2	cluster	gene	genes_no_LOC
0.924	3.97765	0.848	7.54164	0.864	0.071	7	TFF3	TFF3
0.915	5.01159	0.83	8.28944	0.859	0.128	7	LOC101110371	SCGB2A2
0.887	2.67104	0.774	4.04223	0.878	0.226	7	VMO1	VMO1
0.869	1.65166	0.738	2.92034	0.881	0.236	7	KRT7	KRT7
0.857	2.07943	0.714	3.27188	0.898	0.319	7	S100A2	S100A2
0.854	1.48839	0.708	2.32482	0.918	0.304	7	LOC101117946	KRT19
0.853	1.49229	0.706	2.30394	0.894	0.282	7	LOC101106871	CXCL17
0.831	1.37538	0.662	3.11303	0.767	0.166	7	PON3	PON3
0.83	1.63363	0.66	3.37829	0.769	0.182	7	CLDN4	CLDN4
0.827	1.28045	0.654	2.02643	0.891	0.293	7	WFDC2	WFDC2
0.826	2.35137	0.652	6.56499	0.671	0.04	7	CLDN10	CLDN10
0.819	1.21253	0.638	2.54206	0.775	0.179	7	FAM129A	FAM129A
0.811	1.00437	0.622	1.78136	0.881	0.402	7	TSTD1	TSTD1
0.801	1.31137	0.602	2.6544	0.769	0.23	7	LOC101117657	METTL7A
0.797	0.831294	0.594	1.29537	0.818	0.233	7	SFTPB	SFTPB
0.797	1.25779	0.594	2.2336	0.788	0.23	7	MME	MME
0.795	1.13406	0.59	2.85801	0.714	0.156	7	PTPN13	PTPN13
0.792	0.878925	0.584	1.46126	0.848	0.27	7	KRT18	KRT18
0.78	0.976173	0.56	1.75205	0.739	0.165	7	SFTPD	SFTPD
0.777	4.53496	0.554	8.23816	0.624	0.118	7	SCGB3A2	SCGB3A2
0.774	0.905149	0.548	1.51492	0.851	0.314	7	TST	TST
0.774	1.0901	0.548	3.30128	0.623	0.095	7	C24H16orf89	C24H16orf89
0.769	0.775975	0.538	1.2257	0.858	0.315	7	KRT8	KRT8
0.768	1.0635	0.536	4.40233	0.575	0.051	7	EHF	EHF
0.768	0.910801	0.536	1.95943	0.711	0.176	7	FMO2	FMO2
0.76	0.970244	0.52	2.30118	0.678	0.184	7	KLF5	KLF5
0.756	0.979756	0.512	3.79807	0.565	0.065	7	CDO1	CDO1
0.755	0.782118	0.51	1.30396	0.907	0.668	7	SERP1	SERP1
0.753	0.722074	0.506	1.34049	0.818	0.336	7	MGST1	MGST1
0.747	0.908345	0.494	1.72773	0.72	0.239	7	GPRC5A	GPRC5A
0.745	1.13718	0.49	3.39821	0.568	0.097	7	BMP3	BMP3
0.744	1.31389	0.488	2.18483	0.833	0.547	7	HERPUD1	HERPUD1
0.742	0.696684	0.484	1.12559	0.922	0.757	7	PRDX1	PRDX1
0.741	0.793435	0.482	1.87647	0.67	0.197	7	CDH1	CDH1
0.741	0.928722	0.482	4.4532	0.503	0.021	7	SOX2	SOX2
0.737	0.679141	0.474	1.11798	0.898	0.566	7	DSTN	DSTN
0.737	0.849789	0.474	2.46497	0.604	0.142	7	ELF3	ELF3
0.736	0.71077	0.472	1.33909	0.684	0.213	7	CD24	CD24
0.735	0.79497	0.47	2.94583	0.557	0.097	7	MET	MET
0.735	0.905954	0.47	1.53536	0.81	0.439	7	LOC101113728	CLU
0.735	0.492323	0.47	0.792293	0.924	0.614	7	SPINT2	SPINT2
0.733	0.515049	0.466	0.753759	0.993	0.977	7	LOC101123279	RPL27A
0.733	1.34717	0.466	6.23293	0.478	0.015	7	FXYD3	FXYD3
0.731	0.877357	0.462	2.29636	0.572	0.103	7	LOC101113398	CL43
0.73	0.950841	0.46	2.64289	0.575	0.132	7	CLDN3	CLDN3
0.729	0.604278	0.458	1.47934	0.662	0.185	7	PERP	PERP
0.728	0.638879	0.456	1.59754	0.665	0.203	7	MAL2	MAL2
0.728	0.638372	0.456	1.0291	0.922	0.673	7	FTL	FTL
0.727	0.181312	0.454	0.294012	0.809	0.417	7	NPC2	NPC2
0.725	0.786551	0.45	2.08676	0.607	0.166	7	CLDN7	CLDN7
0.724	0.583996	0.448	1.09338	0.687	0.212	7	TACSTD2	TACSTD2
0.723	0.679241	0.446	2.28551	0.579	0.145	7	PLPP2	PLPP2
0.722	0.716172	0.444	1.61624	0.709	0.286	7	MECOM	MECOM
0.72	0.594823	0.44	0.87514	0.958	0.972	7	MT-COX2	MT-COX2
0.72	0.865671	0.44	4.60844	0.47	0.037	7	PDZK1IP1	PDZK1IP1
0.719	0.769745	0.438	1.79969	0.67	0.285	7	CDC42EP5	CDC42EP5
0.719	0.621163	0.438	1.84331	0.613	0.168	7	RAB25	RAB25
0.717	0.844279	0.434	1.53752	0.75	0.358	7	SDC4	SDC4
0.717	1.09007	0.434	7.32023	0.439	0.005	7	LOC101118202	LGALS9
0.716	0.695582	0.432	1.78063	0.608	0.176	7	MUC1	MUC1
0.715	0.57735	0.43	0.921314	0.916	0.804	7	ATP5G2	ATP5G2
0.715	1.02143	0.43	6.37174	0.437	0.008	7	KNG1	KNG1
0.714	0.957885	0.428	2.71058	0.564	0.164	7	GMNN	GMNN
0.711	1.16533	0.422	3.93085	0.44	0.016	7	AQP4	AQP4
0.711	0.461878	0.422	0.689458	0.984	0.936	7	HSP90AB1	HSP90AB1
0.71	0.643285	0.42	1.41303	0.735	0.367	7	LOC105608205	LOC105608205
0.709	0.576871	0.418	1.1169	0.769	0.357	7	ALAS1	ALAS1
0.709	0.692097	0.418	1.13121	0.909	0.701	7	MIF	MIF
0.708	3.91621	0.416	8.62775	0.433	0.024	7	SCGB1A1	SCGB1A1
0.708	0.606596	0.416	1.89315	0.568	0.15	7	MPZL2	MPZL2
0.707	0.870638	0.414	3.27548	0.481	0.077	7	ATP6V1C2	ATP6V1C2
0.707	0.667232	0.414	2.19662	0.554	0.14	7	PRSS22	PRSS22
0.706	0.472436	0.412	1.00905	0.707	0.244	7	EPCAM	EPCAM
0.705	0.523397	0.41	0.834058	0.942	0.8	7	LOC105609544	LOC105609544
0.704	0.483121	0.408	0.790691	0.935	0.782	7	PABPC1	PABPC1
0.704	0.624272	0.408	2.91252	0.478	0.075	7	NFE2L3	NFE2L3
0.703	0.470236	0.406	0.750644	0.946	0.808	7	SSR4	SSR4
0.703	0.413591	0.406	0.627891	0.934	0.707	7	SAT1	SAT1
0.703	0.715693	0.406	2.16965	0.541	0.133	7	DSP	DSP
0.701	1.03025	0.402	3.83579	0.44	0.042	7	LOC105609355	LOC105609355
0.701	0.591545	0.402	1.10737	0.665	0.229	7	SFTA2	SFTA2

[truncated: 11 more sheets: cluster8, cluster9, cluster10, cluster11, cluster12, cluster13, cluster14, cluster15, cluster16, cluster17, cluster18]
