# Supplementary material for: Cellular imbalance in proximal and distal lung of CFTR−/− sheep in utero and at birth
Source: Mol Med. 2025 Jun 11;31:231. doi: 10.1186/s10020-025-01266-7 (PMC12153128; doi:10.1186/s10020-025-01266-7)
Supplement: Supplementary file 6 — Supplementary Material 6. [file 10020_2025_1266_MOESM6_ESM.xlsx]

## Sheet: Sheet1
TABLE S4 Proximal Lung 120 days Res 0.1 Cluster marker genes

## Sheet: Sheet2
	Cluster_0	Cluster_1	Cluster_2	Cluster_3	Cluster_4	Cluster_5	Cluster_6	Cluster_7	Cluster_8	Cluster_9	Cluster_10	Cluster_11	Cluster_12	Cluster_13	Cluster_14	Cluster_15	Cluster_16	Cluster_17	Sample_total
axh043	658	495	371	143	80	121	125	103	70	89	38	97	23	44	27	24	9	9	2526
axh044	686	597	552	189	167	150	132	84	98	116	19	75	41	60	21	20	14	6	3027
axh071	1755	1734	920	1081	492	254	452	416	465	352	357	179	133	114	140	83	84	21	9032
axh072	1779	1807	884	799	381	242	367	273	358	259	208	108	132	125	132	70	15	25	7964
axh077	1174	1076	678	483	287	189	145	328	116	261	189	86	146	60	118	109	44	13	5502
axh078	1201	1118	732	491	294	207	158	373	132	238	184	82	139	70	98	116	42	15	5690
axh125	772	497	635	327	170	235	117	48	148	53	44	29	56	84	47	23	17	0	3302
axh126	581	142	608	175	109	354	103	15	29	84	157	69	72	71	30	41	25	0	2665
axh129	855	217	772	158	138	232	134	23	42	33	5	74	86	107	57	62	7	1	3003
axh134	540	658	874	348	321	116	133	86	151	80	39	108	99	73	46	58	13	1	3744
axh135	374	566	785	321	281	82	125	44	75	65	18	136	65	68	28	36	6	1	3076

## Sheet: cluster0
myAUC	avg_diff	power	avg_log2FC	pct.1	pct.2	cluster	gene	genes_no_LOC
0.973	2.72894	0.946	4.95198	0.973	0.153	0	SLC34A2	SLC34A2
0.967	1.52335	0.934	2.23203	1	0.978	0	LOC101115640	GNAS
0.966	4.03841	0.932	5.98903	0.976	0.463	0	SFTPC	SFTPC
0.948	2.38532	0.896	3.95098	0.968	0.422	0	NPC2	NPC2
0.939	2.63775	0.878	5.62608	0.899	0.064	0	LAMP3	LAMP3
0.938	2.17453	0.876	4.35424	0.923	0.097	0	SFTPD	SFTPD
0.935	2.57672	0.87	4.86974	0.909	0.101	0	SFTPB	SFTPB
0.934	1.89878	0.868	4.39665	0.91	0.086	0	PEBP4	PEBP4
0.931	1.84546	0.862	4.10762	0.915	0.103	0	SFTA2	SFTA2
0.913	1.60316	0.826	3.31288	0.916	0.234	0	CTSH	CTSH
0.91	2.92162	0.82	5.64545	0.853	0.082	0	SFTPA1	SFTPA1
0.907	1.49141	0.814	2.75875	0.941	0.189	0	TST	TST
0.907	1.46014	0.814	2.82981	0.934	0.179	0	GSTT2B	GSTT2B
0.907	1.54082	0.814	2.73808	0.948	0.258	0	SDC4	SDC4
0.896	1.43897	0.792	3.26212	0.883	0.116	0	NKX2-1	NKX2-1
0.895	1.30376	0.79	2.30011	0.931	0.156	0	WFDC2	WFDC2
0.894	1.45043	0.788	2.56726	0.926	0.158	0	LOC101118990	name
0.893	1.35846	0.786	2.03623	0.917	0.216	0	VMO1	VMO1
0.887	1.41963	0.774	2.85328	0.876	0.102	0	CLDN18	CLDN18
0.886	1.57708	0.772	2.93931	0.886	0.149	0	CD24	CD24
0.886	1.21157	0.772	2.54414	0.9	0.137	0	MATN4	MATN4
0.884	1.37864	0.768	2.79815	0.871	0.115	0	MME	MME
0.883	1.20415	0.766	2.01066	0.961	0.366	0	LOC105616898	BCAM
0.879	0.949779	0.758	1.46246	0.989	0.926	0	LOC105606223	ATP5F1E
0.876	1.40633	0.752	3.07173	0.875	0.214	0	LRRK2	LRRK2
0.876	0.941671	0.752	1.49204	0.991	0.75	0	SPINT2	SPINT2
0.872	1.16439	0.744	2.00882	0.952	0.458	0	LOC101114075	SULT1A1
0.864	1.2513	0.728	2.1841	0.871	0.162	0	AGER	AGER
0.852	0.674283	0.704	0.997487	0.998	0.972	0	GNB2L1	GNB2L1
0.846	1.09927	0.692	2.57188	0.826	0.142	0	EPCAM	EPCAM
0.845	0.975685	0.69	1.79023	0.866	0.163	0	LOC101117946	KRT19
0.844	1.14374	0.688	2.11282	0.862	0.17	0	KRT8	KRT8
0.842	1.1447	0.684	2.61217	0.825	0.191	0	PKDCC	PKDCC
0.837	1.36216	0.674	4.41335	0.717	0.057	0	SPRY3	SPRY3
0.837	0.974613	0.674	1.88754	0.888	0.336	0	TSTD1	TSTD1
0.836	1.13792	0.672	2.21574	0.811	0.147	0	PDPN	PDPN
0.834	1.19518	0.668	2.21219	0.803	0.135	0	GSTA1-1	GSTA1-1
0.834	0.880386	0.668	1.53749	0.942	0.581	0	SERP1	SERP1
0.832	1.38135	0.664	5.54462	0.685	0.029	0	TMEM229B	TMEM229B
0.831	1.39548	0.662	3.65096	0.729	0.075	0	LOC106991745	LOC106991745
0.831	1.02261	0.662	1.99343	0.883	0.286	0	ALCAM	ALCAM
0.827	1.02802	0.654	1.75735	0.909	0.383	0	PHLDA1	PHLDA1
0.826	1.10498	0.652	2.32284	0.765	0.1	0	COL4A4	COL4A4
0.824	0.825078	0.648	1.70053	0.788	0.131	0	CLDN4	CLDN4
0.823	1.05618	0.646	2.67354	0.784	0.202	0	TMEM50B	TMEM50B
0.821	1.02525	0.642	3.1014	0.726	0.092	0	EPDR1	EPDR1
0.814	0.595382	0.628	0.904248	0.996	0.948	0	EEF1A1	EEF1A1
0.813	0.98435	0.626	2.68156	0.724	0.101	0	MYH14	MYH14
0.812	0.842522	0.624	1.5167	0.908	0.562	0	PRDX5	PRDX5
0.811	1.01634	0.622	3.15982	0.696	0.079	0	FBP1	FBP1
0.811	1.1057	0.622	3.55178	0.683	0.068	0	PRR15L	PRR15L
0.81	0.630677	0.62	0.967153	0.985	0.919	0	ATP5G2	ATP5G2
0.81	1.0035	0.62	3.07234	0.702	0.093	0	IRX1	IRX1
0.81	0.910997	0.62	1.66514	0.883	0.422	0	LRRFIP1	LRRFIP1
0.809	0.974124	0.618	2.3456	0.755	0.156	0	TMEM238	TMEM238
0.807	0.935276	0.614	2.15937	0.776	0.176	0	PRSS35	PRSS35
0.806	1.04993	0.612	2.30189	0.731	0.121	0	SPOCK2	SPOCK2
0.8	1.17163	0.6	3.12311	0.698	0.131	0	MID1IP1	MID1IP1
0.8	0.926608	0.6	3.07599	0.681	0.089	0	RAB25	RAB25
0.799	0.876966	0.598	1.80648	0.8	0.236	0	MGST1	MGST1
0.799	1.41307	0.598	2.8634	0.769	0.288	0	CTSZ	CTSZ
0.798	1.08742	0.596	3.34785	0.671	0.086	0	SLC39A8	SLC39A8
0.797	0.829473	0.594	1.69881	0.833	0.287	0	TSPAN13	TSPAN13
0.796	0.906371	0.592	2.26358	0.748	0.177	0	PTPRF	PTPRF
0.794	0.930143	0.588	2.29292	0.75	0.198	0	CGNL1	CGNL1
0.791	0.862695	0.582	1.76097	0.848	0.396	0	EML4	EML4
0.791	0.894718	0.582	3.05788	0.659	0.078	0	PLEKHB1	PLEKHB1
0.791	1.05154	0.582	2.84925	0.677	0.1	0	ELF3	ELF3
0.791	0.725819	0.582	1.11605	0.982	0.898	0	YBX1	YBX1
0.79	0.95693	0.58	3.43982	0.641	0.066	0	IRX5	IRX5
0.787	0.964357	0.574	1.9079	0.742	0.16	0	GPRC5A	GPRC5A
0.787	0.933498	0.574	2.50536	0.688	0.115	0	NEBL	NEBL
0.784	0.83131	0.568	2.55873	0.677	0.102	0	MAL2	MAL2
0.783	0.976823	0.566	2.38521	0.739	0.212	0	SLC12A2	SLC12A2
0.781	0.880127	0.562	2.03612	0.713	0.142	0	KLF5	KLF5
0.78	0.887718	0.56	2.05144	0.774	0.265	0	LOC101103156	C6H4orf48
0.777	0.740229	0.554	1.86373	0.704	0.129	0	CDH1	CDH1
0.776	0.80303	0.552	2.4491	0.655	0.101	0	PRSS22	PRSS22
0.776	0.942374	0.552	2.31008	0.728	0.208	0	FGFR2	FGFR2
0.775	0.783706	0.55	1.55404	0.834	0.367	0	APBB2	APBB2
0.775	0.857173	0.55	3.45157	0.607	0.061	0	LOC106991591	LOC106991591
0.773	0.866627	0.546	3.20759	0.608	0.061	0	VEPH1	VEPH1
0.771	0.864513	0.542	2.66555	0.63	0.085	0	CFI	CFI
0.77	0.87928	0.54	2.81567	0.629	0.094	0	GALNT5	GALNT5
0.77	0.790345	0.54	1.65798	0.756	0.243	0	ERRFI1	ERRFI1
0.769	0.6675	0.538	1.10662	0.934	0.7	0	MIF	MIF
0.765	0.817427	0.53	2.98911	0.603	0.074	0	PRSS8	PRSS8
0.764	0.937579	0.528	3.13954	0.618	0.108	0	PRRG3	PRRG3
0.763	0.864637	0.526	3.16787	0.603	0.078	0	FRRS1L	FRRS1L
0.763	0.850604	0.526	2.08613	0.673	0.139	0	FMO2	FMO2
0.762	0.894356	0.524	3.02573	0.607	0.09	0	ANK3	ANK3
0.762	0.827565	0.524	3.28525	0.577	0.05	0	FBP2	FBP2
0.762	0.716075	0.524	1.50203	0.798	0.303	0	MECOM	MECOM
0.761	0.472466	0.522	0.806757	0.869	0.375	0	ANXA1	ANXA1
0.759	0.824662	0.518	2.41831	0.631	0.113	0	CDO1	CDO1
0.759	1.09199	0.518	6.19824	0.528	0.013	0	MUC15	MUC15
0.758	0.955071	0.516	2.72034	0.651	0.157	0	BMP1	BMP1
0.758	0.741387	0.516	1.94711	0.657	0.132	0	LMO7	LMO7
0.754	0.833056	0.508	2.79301	0.613	0.121	0	PRRG1	PRRG1
0.754	0.57809	0.508	0.915782	0.946	0.734	0	ANXA2	ANXA2
0.754	0.827665	0.508	2.29672	0.663	0.18	0	NOL10	NOL10
0.754	0.797253	0.508	2.60534	0.599	0.09	0	MUC1	MUC1
0.753	0.585655	0.506	0.985063	0.929	0.448	0	NPNT	NPNT
0.753	0.782298	0.506	3.39595	0.561	0.057	0	SYTL1	SYTL1
0.753	0.844916	0.506	4.09073	0.543	0.038	0	PODN	PODN
0.752	0.871251	0.504	3.06167	0.59	0.103	0	CISH	CISH
0.752	0.78593	0.504	3.01179	0.577	0.078	0	LOC101102588	IRX2
0.752	0.770755	0.504	2.05527	0.632	0.126	0	LAMB3	LAMB3
0.749	0.765902	0.498	2.86711	0.586	0.096	0	DRAM1	DRAM1
0.748	0.744958	0.496	1.22623	0.885	0.574	0	ID2	ID2
0.747	0.886731	0.494	3.81223	0.536	0.043	0	CITED1	CITED1
0.746	0.694357	0.492	1.93254	0.667	0.198	0	HPCAL1	HPCAL1
0.746	0.732925	0.492	2.21625	0.62	0.132	0	MBOAT1	MBOAT1
0.745	0.950297	0.49	4.46985	0.523	0.039	0	CDS1	CDS1
0.745	0.903056	0.49	3.34491	0.559	0.08	0	KCNJ2	KCNJ2
0.744	0.526186	0.488	0.934076	0.879	0.392	0	CD9	CD9
0.744	0.692554	0.488	1.62693	0.741	0.309	0	ASAH1	ASAH1
0.743	0.709048	0.486	2.17164	0.637	0.159	0	AGPAT2	AGPAT2
0.743	0.699092	0.486	2.00888	0.653	0.178	0	LOC101111911	DDT
0.742	0.826535	0.484	2.59286	0.595	0.117	0	FOXP2	FOXP2
0.742	0.490563	0.484	0.79914	0.952	0.849	0	SSR2	SSR2
0.741	0.344849	0.482	0.502422	1	0.987	0	LOC101123279	RPL27A
0.741	0.719762	0.482	2.68612	0.573	0.096	0	FAM149A	FAM149A
0.739	0.782332	0.478	1.6419	0.742	0.306	0	ATP1B1	ATP1B1
0.738	0.891299	0.476	3.21659	0.525	0.048	0	LOC101113398	CL43
0.738	0.683078	0.476	2.21628	0.589	0.106	0	MPZL2	MPZL2
0.737	0.691182	0.474	1.71612	0.659	0.191	0	DMD	DMD
0.737	1.62557	0.474	5.87029	0.49	0.02	0	S100G	S100G
0.737	0.759728	0.474	4.46065	0.499	0.028	0	SLC22A31	SLC22A31
0.737	0.737872	0.474	3.13546	0.532	0.058	0	FOXA2	FOXA2
0.737	0.683331	0.474	1.61083	0.706	0.265	0	LOC101107036	CNN2
0.736	0.71408	0.472	2.12465	0.574	0.095	0	LAMA3	LAMA3
0.736	0.662416	0.472	1.7215	0.684	0.236	0	PTPN18	PTPN18
0.736	0.664539	0.472	2.25568	0.571	0.089	0	CLDN7	CLDN7
0.735	0.789471	0.47	4.28996	0.5	0.034	0	PLCXD1	PLCXD1
0.735	0.692779	0.47	2.43143	0.565	0.091	0	DSG2	DSG2
0.735	0.751834	0.47	1.90431	0.604	0.126	0	FLRT3	FLRT3
0.735	0.65579	0.47	2.08954	0.593	0.112	0	CXADR	CXADR
0.734	0.627302	0.468	1.21648	0.84	0.517	0	EIF2S3	EIF2S3
0.732	0.575698	0.464	1.7996	0.574	0.09	0	PON3	PON3
0.731	0.91177	0.462	1.67871	0.678	0.233	0	FABP5	FABP5
0.731	0.632926	0.462	1.45688	0.736	0.338	0	GLRX5	GLRX5
0.73	0.552648	0.46	1.06918	0.637	0.156	0	TACSTD2	TACSTD2
0.729	0.636453	0.458	1.27114	0.784	0.407	0	NBEAL1	NBEAL1
0.729	0.686042	0.458	3.48615	0.508	0.053	0	HPN	HPN
0.728	0.458177	0.456	0.847685	0.848	0.453	0	DSTN	DSTN
0.728	0.630797	0.456	1.60409	0.693	0.268	0	SNX4	SNX4
0.726	0.68904	0.452	2.40487	0.547	0.099	0	ANKRD29	ANKRD29
0.726	0.742596	0.452	2.16633	0.597	0.148	0	SYTL2	SYTL2
0.725	0.643998	0.45	1.61822	0.625	0.179	0	SLC26A2	SLC26A2
0.725	0.486116	0.45	1.19536	0.605	0.126	0	KRT7	KRT7
0.722	0.66474	0.444	3.09965	0.503	0.06	0	IRX3	IRX3
0.722	0.488754	0.444	0.755046	0.968	0.822	0	S100A10	S100A10
0.721	0.552168	0.442	1.4796	0.587	0.125	0	KRT18	KRT18
0.721	0.69254	0.442	2.37427	0.556	0.119	0	STOX2	STOX2
0.721	0.663513	0.442	2.21754	0.579	0.142	0	FASN	FASN
0.72	0.629917	0.44	1.31769	0.765	0.409	0	SLC25A36	SLC25A36
0.719	0.625473	0.438	2.74804	0.514	0.076	0	NOXA1	NOXA1
0.719	0.621067	0.438	1.64453	0.65	0.214	0	MYOF	MYOF
0.719	0.679111	0.438	1.98701	0.601	0.18	0	MAGI3	MAGI3
0.718	0.630898	0.436	1.68542	0.652	0.235	0	EIF2AK4	EIF2AK4
0.718	0.705888	0.436	3.14823	0.497	0.06	0	ANO1	ANO1
0.718	0.670242	0.436	3.67591	0.474	0.038	0	SEC14L2	SEC14L2
0.717	0.652579	0.434	2.34262	0.537	0.106	0	GSAP	GSAP
0.715	0.626268	0.43	1.61769	0.67	0.274	0	CAT	CAT
0.715	0.525164	0.43	0.926216	0.855	0.512	0	CADM1	CADM1
0.715	0.633768	0.43	1.84822	0.58	0.154	0	ARHGEF26	ARHGEF26
0.714	0.575939	0.428	1.16009	0.814	0.498	0	LOC101102122	RPLP1
0.714	0.598366	0.428	2.03219	0.539	0.103	0	GPM6A	GPM6A
0.714	0.659794	0.428	3.32171	0.473	0.042	0	FRMD3	FRMD3
0.714	0.64449	0.428	2.05099	0.569	0.139	0	MITF	MITF
0.714	0.641017	0.428	2.76858	0.493	0.064	0	SMIM5	SMIM5
0.713	0.631665	0.426	1.36079	0.703	0.338	0	WWC2	WWC2
0.713	0.608615	0.426	1.57365	0.664	0.254	0	MBIP	MBIP
0.712	0.627323	0.424	1.46667	0.666	0.261	0	PPP1R9A	PPP1R9A
0.711	0.623688	0.422	2.64825	0.483	0.054	0	SLC1A1	SLC1A1
0.71	0.5993	0.42	1.82622	0.597	0.182	0	PI4KA	PI4KA
0.71	0.719351	0.42	1.13085	0.863	0.623	0	ID1	ID1
0.71	0.580954	0.42	1.96204	0.567	0.146	0	UNC119	UNC119
0.709	0.656151	0.418	2.53597	0.523	0.114	0	ZDHHC3	ZDHHC3
0.709	0.651732	0.418	1.75982	0.575	0.155	0	BMP2	BMP2
0.709	1.95706	0.418	5.9116	0.432	0.018	0	TFF2	TFF2
0.708	0.603247	0.416	1.15274	0.806	0.441	0	LOC101122294	CD46
0.707	0.629378	0.414	1.81496	0.599	0.185	0	LOC101116121	CYP4V2
0.706	0.554592	0.412	1.08586	0.79	0.482	0	NUDT4	NUDT4
0.706	0.572162	0.412	1.44826	0.645	0.247	0	BACE2	BACE2
0.705	0.537102	0.41	1.21969	0.727	0.337	0	CDC42EP5	CDC42EP5
0.705	0.647021	0.41	2.31181	0.499	0.086	0	EDN3	EDN3
0.705	0.575441	0.41	2.29236	0.51	0.096	0	FERMT1	FERMT1
0.704	0.531709	0.408	1.05622	0.757	0.356	0	ANXA3	ANXA3
0.704	0.625639	0.408	3.18832	0.462	0.056	0	DOK4	DOK4
0.704	0.734044	0.408	3.52435	0.458	0.052	0	ETV5	ETV5
0.703	0.508548	0.406	0.965636	0.817	0.479	0	UTRN	UTRN
0.703	0.599609	0.406	2.39187	0.5	0.093	0	OSBPL3	OSBPL3
0.703	0.590443	0.406	1.11426	0.804	0.494	0	GOLGA4	GOLGA4
0.702	0.63543	0.404	3.20856	0.455	0.052	0	ACSM3	ACSM3
0.702	0.36044	0.404	0.545774	0.984	0.945	0	EEF1B2	EEF1B2
0.702	0.17796	0.404	0.427882	0.524	0.101	0	CLDN10	CLDN10
0.701	0.614932	0.402	2.2326	0.511	0.11	0	HOMER1	HOMER1
0.701	0.612212	0.402	1.34909	0.655	0.29	0	AGRN	AGRN
0.701	0.546301	0.402	1.35298	0.699	0.326	0	CERS2	CERS2

## Sheet: cluster1
myAUC	avg_diff	power	avg_log2FC	pct.1	pct.2	cluster	gene	genes_no_LOC
0.982	2.77588	0.964	4.27365	0.999	0.251	1	CA3	CA3
0.974	2.17432	0.948	3.23286	1	0.448	1	APOE	APOE
0.961	2.03992	0.922	3.33454	0.984	0.453	1	FN1	FN1
0.953	1.97558	0.906	3.41164	0.978	0.262	1	PPP1R14A	PPP1R14A
0.952	1.89876	0.904	3.13095	0.992	0.248	1	OGN	OGN
0.941	1.8893	0.882	3.38362	0.962	0.234	1	COL6A3	COL6A3
0.938	1.93511	0.876	3.568	0.95	0.152	1	GPC3	GPC3
0.938	1.6653	0.876	2.65639	0.983	0.705	1	MACF1	MACF1
0.936	2.15775	0.872	4.26879	0.92	0.11	1	TCF21	TCF21
0.934	1.60681	0.868	2.68376	0.973	0.497	1	LIMCH1	LIMCH1
0.924	1.13792	0.848	1.69414	0.997	0.409	1	COL3A1	COL3A1
0.923	1.81469	0.846	3.59705	0.909	0.279	1	LOC101108092	GSTM1
0.921	1.7828	0.842	3.67139	0.906	0.207	1	COLEC12	COLEC12
0.913	1.36094	0.826	1.98669	1	0.621	1	IGF2	IGF2
0.908	1.38813	0.816	2.35823	0.962	0.487	1	PMP22	PMP22
0.907	0.478351	0.814	0.725128	0.981	0.315	1	COL1A2	COL1A2
0.904	1.86727	0.808	4.55113	0.846	0.083	1	PCOLCE2	PCOLCE2
0.903	0.227303	0.806	0.346296	0.974	0.283	1	COL1A1	COL1A1
0.896	1.90318	0.792	5.60633	0.81	0.04	1	PHEX	PHEX
0.893	1.80652	0.786	3.57898	0.86	0.112	1	CAPN6	CAPN6
0.882	1.61963	0.764	2.93876	0.891	0.404	1	GSTM3	GSTM3
0.878	1.58455	0.756	3.45533	0.832	0.228	1	LOC101108705	GSTM1
0.874	1.40866	0.748	2.52078	0.901	0.448	1	MYH10	MYH10
0.861	1.07129	0.722	1.76349	0.964	0.609	1	EPHX1	EPHX1
0.858	1.18749	0.716	2.03349	0.935	0.32	1	COL6A1	COL6A1
0.85	1.60516	0.7	4.74947	0.73	0.057	1	LOC101114226	VCAM-1
0.848	1.58776	0.696	4.46663	0.731	0.06	1	MEOX2	MEOX2
0.848	1.51745	0.696	3.77953	0.756	0.113	1	OLFML2A	OLFML2A
0.843	0.917094	0.686	1.47363	0.975	0.733	1	SEPP1	SEPP1
0.839	1.34822	0.678	2.65447	0.814	0.273	1	PLPP3	PLPP3
0.837	1.43492	0.674	3.1413	0.777	0.23	1	COL4A5	COL4A5
0.832	1.01501	0.664	1.76716	0.887	0.397	1	IGFBP6	IGFBP6
0.83	1.54053	0.66	3.64037	0.736	0.158	1	CFH	CFH
0.829	1.47376	0.658	4.81146	0.686	0.046	1	COL13A1	COL13A1
0.828	0.533621	0.656	0.792198	0.945	0.385	1	MGP	MGP
0.827	0.847664	0.654	1.39008	0.956	0.778	1	FCGRT	FCGRT
0.821	1.02706	0.642	1.71163	0.925	0.467	1	NPNT	NPNT
0.818	1.44981	0.636	3.93142	0.687	0.081	1	CAMK2N1	CAMK2N1
0.817	1.17786	0.634	2.29154	0.814	0.308	1	RUNX1T1	RUNX1T1
0.817	0.999613	0.634	1.50841	0.974	0.58	1	GTL2	GTL2
0.81	1.18749	0.62	2.47373	0.772	0.289	1	ALDH1A1	ALDH1A1
0.809	0.576931	0.618	0.841613	1	0.98	1	TMSB4X	TMSB4X
0.809	0.850561	0.618	1.42134	0.936	0.506	1	RARRES2	RARRES2
0.809	1.04412	0.618	1.63829	0.945	0.708	1	TXNIP	TXNIP
0.808	1.06731	0.616	1.97938	0.757	0.176	1	CCDC80	CCDC80
0.805	1.21758	0.61	3.03494	0.7	0.137	1	FHL1	FHL1
0.805	1.30858	0.61	2.72055	0.728	0.159	1	NEXN	NEXN
0.804	0.929731	0.608	1.69538	0.829	0.239	1	ROBO2	ROBO2
0.802	0.681042	0.604	1.06979	0.974	0.882	1	LOC105609918	LOC105609918
0.797	1.24604	0.594	3.16254	0.681	0.139	1	COL6A2	COL6A2
0.795	1.29514	0.59	3.34281	0.671	0.147	1	LOC101114941	CFHR3
0.795	1.28649	0.59	3.67559	0.655	0.13	1	C24H16orf62	C24H16orf62
0.794	1.04322	0.588	2.05069	0.793	0.399	1	OLFML3	OLFML3
0.791	1.12456	0.582	2.46579	0.733	0.288	1	LOXL1	LOXL1
0.791	0.662919	0.582	1.0731	0.863	0.376	1	HHIP	HHIP
0.79	1.39147	0.58	5.17339	0.601	0.035	1	SPON1	SPON1
0.789	1.23575	0.578	3.03047	0.677	0.174	1	PTPRD	PTPRD
0.788	1.20404	0.576	2.71242	0.708	0.262	1	IL33	IL33
0.786	1.18187	0.572	2.39479	0.717	0.196	1	VCAN	VCAN
0.784	0.933765	0.568	1.71445	0.829	0.409	1	EVA1B	EVA1B
0.781	1.72743	0.562	5.10243	0.585	0.034	1	LOC101122683	OVOS2
0.779	1.00281	0.558	2.0269	0.767	0.388	1	LOC101109941	LY75
0.779	1.02666	0.558	1.9759	0.782	0.524	1	AP2S1	AP2S1
0.778	0.937265	0.556	1.85314	0.777	0.344	1	TIMP2	TIMP2
0.777	0.661726	0.554	1.16315	0.841	0.311	1	BGN	BGN
0.773	1.13748	0.546	2.77194	0.649	0.138	1	TNC	TNC
0.771	1.22869	0.542	2.86631	0.646	0.154	1	BMP3	BMP3
0.77	1.05929	0.54	2.29624	0.666	0.163	1	KCTD12	KCTD12
0.769	0.879079	0.538	1.61839	0.802	0.349	1	ZEB2	ZEB2
0.768	0.571116	0.536	0.904421	0.973	0.894	1	LAPTM4A	LAPTM4A
0.767	1.32732	0.534	4.99954	0.558	0.035	1	ITGA8	ITGA8
0.766	1.16496	0.532	3.20968	0.616	0.139	1	ADAMTS7	ADAMTS7
0.76	0.831718	0.52	1.48328	0.812	0.369	1	EDNRA	EDNRA
0.759	1.21685	0.518	3.38405	0.601	0.147	1	SLIT2	SLIT2
0.756	1.12084	0.512	2.90178	0.619	0.183	1	BMP5	BMP5
0.755	0.526514	0.51	0.840661	0.93	0.462	1	GNG11	GNG11
0.755	0.888379	0.51	1.79943	0.734	0.36	1	PKIG	PKIG
0.753	1.04134	0.506	2.42246	0.643	0.181	1	SLIT3	SLIT3
0.751	0.217044	0.502	0.36067	0.846	0.431	1	ELN	ELN
0.75	0.729042	0.5	1.3196	0.796	0.401	1	COL5A2	COL5A2
0.749	0.852868	0.498	1.62698	0.767	0.41	1	LAMA4	LAMA4
0.749	1.07225	0.498	2.82003	0.608	0.185	1	PLXDC2	PLXDC2
0.743	0.520968	0.486	0.809645	0.975	0.885	1	LOC101114849	LOC101114849
0.739	0.647999	0.478	1.01749	0.955	0.872	1	MT-ND5	MT-ND5
0.739	0.871031	0.478	1.8281	0.695	0.328	1	SEPT11	SEPT11
0.739	0.367551	0.478	0.580169	0.942	0.64	1	CALD1	CALD1
0.739	0.557396	0.478	0.947805	0.88	0.479	1	FSTL1	FSTL1
0.738	0.902175	0.476	1.90149	0.692	0.366	1	CELF2	CELF2
0.738	1.05919	0.476	3.32216	0.544	0.103	1	WASF3	WASF3
0.736	1.10942	0.472	3.84831	0.513	0.055	1	ISLR	ISLR
0.735	0.831844	0.47	1.62541	0.742	0.457	1	LAMC1	LAMC1
0.734	0.66043	0.468	1.22943	0.709	0.262	1	PCOLCE	PCOLCE
0.732	0.986802	0.464	2.50607	0.587	0.167	1	ROBO1	ROBO1
0.73	1.10595	0.46	2.6123	0.571	0.136	1	MAG	MAG
0.73	0.960209	0.46	2.41088	0.581	0.15	1	CDH11	CDH11
0.728	0.617165	0.456	1.06674	0.855	0.62	1	MBNL2	MBNL2
0.727	1.16318	0.454	3.15488	0.513	0.068	1	ASPN	ASPN
0.725	1.02382	0.45	2.40325	0.558	0.132	1	AKAP12	AKAP12
0.722	0.938753	0.444	2.2691	0.593	0.21	1	PIEZO2	PIEZO2
0.722	0.865985	0.444	2.26713	0.569	0.157	1	TMEM45A	TMEM45A
0.721	0.983263	0.442	2.44864	0.579	0.208	1	LOC101104153	TACC3
0.721	0.753586	0.442	1.62004	0.613	0.19	1	PCDH18	PCDH18
0.717	0.84546	0.434	1.90127	0.637	0.337	1	PLAGL1	PLAGL1
0.716	0.881459	0.432	2.37584	0.551	0.158	1	PGM5	PGM5
0.715	1.02034	0.43	3.64864	0.48	0.069	1	ARHGAP20	ARHGAP20
0.713	0.775209	0.426	1.61406	0.681	0.431	1	SPATS2L	SPATS2L
0.713	1.00273	0.426	4.23141	0.458	0.047	1	ANPEP	ANPEP
0.712	0.788096	0.424	1.6624	0.662	0.351	1	RIMKLB	RIMKLB
0.712	0.629184	0.424	1.07154	0.769	0.409	1	PLAC9	PLAC9
0.712	0.437895	0.424	0.692435	0.962	0.906	1	SUMO2	SUMO2
0.71	0.617199	0.42	1.29482	0.612	0.186	1	COL14A1	COL14A1
0.71	0.882883	0.42	2.23953	0.573	0.234	1	NEO1	NEO1
0.708	0.869644	0.416	1.82941	0.622	0.281	1	LOC105606593	LOC105606593
0.708	1.23468	0.416	5.05779	0.437	0.03	1	TFPI	TFPI
0.707	1.06603	0.414	5.29915	0.429	0.019	1	FIGF	FIGF
0.707	0.700575	0.414	1.36899	0.72	0.487	1	ZYX	ZYX
0.707	0.860994	0.414	2.25344	0.535	0.163	1	FBLN5	FBLN5
0.707	0.974687	0.414	3.36764	0.465	0.062	1	FIBIN	FIBIN
0.706	0.457533	0.412	0.716864	0.962	0.844	1	MARCKS	MARCKS
0.706	0.996147	0.412	4.07826	0.443	0.039	1	CACNA1D	CACNA1D
0.703	0.678617	0.406	1.31698	0.726	0.508	1	RNASE4	RNASE4
0.701	0.968731	0.402	3.61067	0.455	0.077	1	ALDH1A3	ALDH1A3

## Sheet: cluster2
myAUC	avg_diff	power	avg_log2FC	pct.1	pct.2	cluster	gene	genes_no_LOC
0.985	2.79592	0.97	4.72328	0.993	0.238	2	RAMP2	RAMP2
0.984	2.76309	0.968	5.05514	0.994	0.071	2	PECAM1	PECAM1
0.982	2.72811	0.964	4.49687	0.996	0.132	2	CLEC3B	CLEC3B
0.973	2.32681	0.946	5.44977	0.967	0.039	2	CDH5	CDH5
0.967	2.21602	0.934	5.58308	0.949	0.046	2	ECSCR	ECSCR
0.961	2.66246	0.922	5.14798	0.949	0.101	2	HPGD	HPGD
0.95	2.30527	0.9	5.26646	0.925	0.069	2	LPAR6	LPAR6
0.939	1.95604	0.878	4.95979	0.906	0.064	2	CYYR1	CYYR1
0.933	2.00197	0.866	3.12588	0.97	0.494	2	SPARCL1	SPARCL1
0.93	1.34544	0.86	2.1037	0.994	0.763	2	SPTBN1	SPTBN1
0.93	1.68588	0.86	3.36464	0.943	0.19	2	CD34	CD34
0.921	2.2667	0.842	3.90834	0.915	0.16	2	LOC101117785	APOA1
0.92	1.35028	0.84	2.12178	0.986	0.736	2	LOC101105867	IFITM1
0.916	2.40468	0.832	5.52693	0.856	0.048	2	LOC101115115	CD36
0.914	2.09658	0.828	5.62847	0.847	0.033	2	GPIHBP1	GPIHBP1
0.912	1.63115	0.824	3.0208	0.931	0.301	2	ETS1	ETS1
0.906	2.04674	0.812	5.96073	0.828	0.031	2	PTPRB	PTPRB
0.904	1.94632	0.808	4.41113	0.86	0.119	2	CALCRL	CALCRL
0.903	1.21772	0.806	1.87095	0.99	0.822	2	IFITM3	IFITM3
0.902	1.48531	0.804	2.4616	0.963	0.542	2	TCF4	TCF4
0.902	1.98543	0.804	4.46906	0.85	0.092	2	THBD	THBD
0.897	1.76096	0.794	4.63297	0.83	0.066	2	C1H1orf54	C1H1orf54
0.896	1.69372	0.792	4.84767	0.824	0.056	2	LMO2	LMO2
0.894	1.47629	0.788	2.33953	0.969	0.467	2	GNG11	GNG11
0.892	1.50236	0.784	2.53136	0.941	0.439	2	TM4SF1	TM4SF1
0.89	1.43014	0.78	2.86094	0.904	0.174	2	EMCN	EMCN
0.89	1.25888	0.78	1.88686	0.991	0.757	2	COL4A1	COL4A1
0.883	1.41525	0.766	2.51558	0.929	0.526	2	SH3GLB1	SH3GLB1
0.881	1.39505	0.762	3.16831	0.854	0.132	2	COL18A1	COL18A1
0.88	1.47427	0.76	3.3953	0.846	0.184	2	PAM	PAM
0.879	1.17678	0.758	2.15735	0.929	0.52	2	GNAI2	GNAI2
0.877	1.44862	0.754	5.24061	0.775	0.032	2	RASIP1	RASIP1
0.877	1.9611	0.754	5.17256	0.782	0.046	2	PCDH17	PCDH17
0.874	1.38684	0.748	2.7459	0.886	0.325	2	EPAS1	EPAS1
0.872	1.6369	0.744	2.81311	0.881	0.317	2	RGCC	RGCC
0.868	1.12477	0.736	1.94259	0.941	0.618	2	RDX	RDX
0.862	1.57065	0.724	4.37994	0.77	0.078	2	KDR	KDR
0.858	1.43988	0.716	4.63084	0.752	0.067	2	C12H1orf115	C12H1orf115
0.858	1.17775	0.716	2.2509	0.894	0.413	2	ARHGAP29	ARHGAP29
0.857	1.31717	0.714	2.63086	0.863	0.227	2	S1PR1	S1PR1
0.856	0.960115	0.712	1.47593	0.988	0.836	2	CALM1	CALM1
0.856	1.14019	0.712	2.30854	0.877	0.4	2	LOC101106419	CYB5R3
0.855	1.52372	0.71	3.24341	0.811	0.199	2	AHR	AHR
0.854	1.46387	0.708	5.60048	0.727	0.029	2	TEK	TEK
0.851	1.01318	0.702	1.4986	0.999	0.676	2	VIM	VIM
0.844	1.13628	0.688	1.77423	0.973	0.775	2	NREP	NREP
0.844	1.37045	0.688	3.39642	0.776	0.18	2	SMAGP	SMAGP
0.843	1.96363	0.686	5.21797	0.717	0.048	2	PLVAP	PLVAP
0.842	1.01758	0.684	1.85991	0.906	0.529	2	MSN	MSN
0.842	1.48074	0.684	5.47136	0.702	0.025	2	LOC101120999	CLEC2B
0.842	1.28006	0.684	2.57244	0.846	0.348	2	ADGRL2	ADGRL2
0.841	1.36321	0.682	3.37727	0.769	0.161	2	ADGRF5	ADGRF5
0.84	1.26047	0.68	3.19763	0.779	0.165	2	ELK3	ELK3
0.84	1.29996	0.68	2.85274	0.813	0.265	2	CCDC85B	CCDC85B
0.833	1.21451	0.666	3.06895	0.779	0.196	2	KIAA0355	KIAA0355
0.832	1.30957	0.664	5.3877	0.684	0.025	2	ROBO4	ROBO4
0.831	1.24987	0.662	3.97497	0.713	0.075	2	ITGA5	ITGA5
0.829	1.22867	0.658	3.84201	0.713	0.07	2	ELMO1	ELMO1
0.827	1.13253	0.654	2.42591	0.807	0.196	2	MEF2C	MEF2C
0.827	1.32832	0.654	5.27724	0.674	0.025	2	EGFL7	EGFL7
0.826	1.17409	0.652	2.20266	0.865	0.388	2	CAV2	CAV2
0.826	1.33091	0.652	4.06524	0.704	0.073	2	THSD1	THSD1
0.824	1.27441	0.648	4.33444	0.69	0.066	2	RAPGEF5	RAPGEF5
0.823	1.06526	0.646	1.57012	0.997	0.929	2	HSPB1	HSPB1
0.823	1.32646	0.646	4.25684	0.693	0.071	2	KIAA1462	KIAA1462
0.82	1.36324	0.64	4.30005	0.685	0.06	2	CLEC14A	CLEC14A
0.819	1.31531	0.638	4.76571	0.668	0.046	2	MYZAP	MYZAP
0.819	1.05573	0.638	2.32204	0.813	0.327	2	PYGO2	PYGO2
0.816	1.47874	0.632	5.09517	0.66	0.042	2	DPP4	DPP4
0.816	1.51281	0.632	4.18099	0.681	0.062	2	EDNRB	EDNRB
0.813	0.90485	0.626	1.54796	0.93	0.612	2	MBNL2	MBNL2
0.812	0.845417	0.624	1.28133	0.977	0.896	2	B2M	B2M
0.812	1.92283	0.624	5.49656	0.652	0.043	2	C25H10orf10	C25H10orf10
0.81	1.2545	0.62	2.27088	0.845	0.421	2	PLK2	PLK2
0.809	1.32478	0.618	5.31675	0.637	0.026	2	CLEC1A	CLEC1A
0.809	1.1706	0.618	2.00974	0.876	0.413	2	TBX3	TBX3
0.802	1.06447	0.604	2.07083	0.828	0.338	2	CAV1	CAV1
0.802	1.00548	0.604	2.395	0.763	0.272	2	RALB	RALB
0.801	0.99769	0.602	2.40206	0.757	0.231	2	PEA15	PEA15
0.8	0.944465	0.6	2.22806	0.713	0.1	2	LAPTM5	LAPTM5
0.8	0.785146	0.6	1.33974	0.927	0.706	2	ITM2B	ITM2B
0.799	0.573244	0.598	1.08058	0.685	0.077	2	SRGN	SRGN
0.798	0.627427	0.596	0.915023	1	0.98	2	TMSB4X	TMSB4X
0.798	1.36933	0.596	3.93317	0.663	0.109	2	ARHGAP18	ARHGAP18
0.797	0.983856	0.594	1.97139	0.83	0.411	2	TJP1	TJP1
0.797	1.04037	0.594	1.93186	0.834	0.374	2	LOC101115805	COL4A2
0.796	1.0743	0.592	2.05179	0.816	0.315	2	MDK	MDK
0.794	1.11497	0.588	2.71955	0.722	0.188	2	GYPC	GYPC
0.792	1.20539	0.584	5.60757	0.599	0.02	2	FAM124B	FAM124B
0.791	0.62893	0.582	0.953815	0.986	0.712	2	SPARC	SPARC
0.791	1.0562	0.582	3.24202	0.661	0.094	2	TSPAN18	TSPAN18
0.79	1.69741	0.58	3.26868	0.717	0.237	2	HOPX	HOPX
0.79	1.14662	0.58	5.09449	0.602	0.026	2	RASGRP3	RASGRP3
0.789	1.18363	0.578	5.38371	0.597	0.025	2	MMRN2	MMRN2
0.789	1.13636	0.578	5.34225	0.597	0.024	2	SHE	SHE
0.788	1.04214	0.576	2.73512	0.699	0.183	2	NPDC1	NPDC1
0.785	1.29804	0.57	5.77851	0.584	0.02	2	SOX17	SOX17
0.785	1.07205	0.57	4.37932	0.605	0.044	2	ERG	ERG
0.783	1.044	0.566	4.3567	0.6	0.042	2	C25H10orf54	C25H10orf54
0.783	1.25059	0.566	4.76553	0.594	0.037	2	TM4SF18	TM4SF18
0.783	0.73127	0.566	1.30123	0.908	0.6	2	CNN3	CNN3
0.781	1.06374	0.562	4.27898	0.6	0.047	2	LDB2	LDB2
0.781	1.00503	0.562	1.90234	0.83	0.432	2	NRP1	NRP1
0.779	0.80738	0.558	1.45934	0.873	0.577	2	LOC101122777	YBX3
0.778	1.03155	0.556	3.59841	0.617	0.075	2	DPYSL3	DPYSL3
0.778	0.972406	0.556	1.87807	0.797	0.303	2	COL15A1	COL15A1
0.777	1.0096	0.554	3.2313	0.641	0.125	2	DOCK9	DOCK9
0.776	1.12112	0.552	3.19808	0.639	0.117	2	LOC105613171	LOC105613171
0.774	1.1415	0.548	3.31464	0.635	0.118	2	LXN	LXN
0.773	1.05386	0.546	5.1932	0.566	0.026	2	ILDR2	ILDR2
0.771	1.1246	0.542	2.51866	0.713	0.28	2	KRT10	KRT10
0.77	1.07777	0.54	3.01611	0.636	0.109	2	PREX2	PREX2
0.77	1.11766	0.54	3.15764	0.641	0.144	2	MYO6	MYO6
0.77	0.893419	0.54	2.19639	0.717	0.271	2	SNAP23	SNAP23
0.77	1.08639	0.54	2.78222	0.658	0.159	2	EHD4	EHD4
0.77	0.940023	0.54	2.35928	0.687	0.173	2	ZEB1	ZEB1
0.77	1.1396	0.54	3.31501	0.629	0.124	2	HS2ST1	HS2ST1
0.769	0.886059	0.538	2.21768	0.709	0.242	2	PTPRM	PTPRM
0.768	0.880797	0.536	1.7248	0.797	0.336	2	FILIP1	FILIP1
0.768	0.933532	0.536	2.63018	0.665	0.178	2	HDAC7	HDAC7
0.768	0.888316	0.536	1.93872	0.761	0.311	2	KIAA1217	KIAA1217
0.768	0.951788	0.536	4.49047	0.566	0.04	2	SCARF1	SCARF1
0.767	1.0734	0.534	2.10945	0.775	0.365	2	LIFR	LIFR
0.766	0.952946	0.532	4.80444	0.556	0.031	2	PRKCH	PRKCH
0.766	0.903885	0.532	2.22606	0.705	0.241	2	FSCN1	FSCN1
0.766	0.881541	0.532	2.05219	0.731	0.306	2	PPP2R5A	PPP2R5A
0.765	1.02928	0.53	3.83182	0.582	0.064	2	ABCG2	ABCG2
0.765	1.02916	0.53	1.76587	0.788	0.32	2	SLC2A3	SLC2A3
0.765	0.976246	0.53	2.9578	0.62	0.104	2	AFF3	AFF3
0.764	0.861276	0.528	1.89257	0.756	0.349	2	N4BP1	N4BP1
0.764	1.08514	0.528	3.29157	0.603	0.09	2	FAM43A	FAM43A
0.763	0.976711	0.526	3.17704	0.612	0.114	2	SNRK	SNRK
0.762	0.93447	0.524	2.0797	0.726	0.297	2	EFNA1	EFNA1
0.76	0.823498	0.52	1.78335	0.759	0.349	2	LUZP1	LUZP1
0.76	0.964367	0.52	3.47769	0.582	0.073	2	ARHGEF3	ARHGEF3
0.759	1.04899	0.518	3.81869	0.564	0.055	2	CLEC2D	CLEC2D
0.759	0.991515	0.518	5.33325	0.535	0.02	2	BCL6B	BCL6B
0.759	0.976796	0.518	3.20359	0.575	0.06	2	PALMD	PALMD
0.758	0.587516	0.516	0.911193	0.971	0.888	2	LOC101114849	LOC101114849
0.757	0.897645	0.514	2.58317	0.639	0.15	2	ARMCX1	ARMCX1
0.756	0.704542	0.512	1.26121	0.885	0.629	2	QKI	QKI
0.756	0.825044	0.512	2.00126	0.686	0.203	2	GRASP	GRASP
0.755	0.920402	0.51	1.51717	0.896	0.656	2	JMJD1C	JMJD1C
0.754	0.960747	0.508	4.24826	0.544	0.049	2	PDGFB	PDGFB
0.753	1.13023	0.506	3.42829	0.569	0.077	2	PRDM1	PRDM1
0.753	1.01391	0.506	3.32073	0.584	0.105	2	FAM198B	FAM198B
0.753	0.631079	0.506	1.06979	0.923	0.692	2	APP	APP
0.752	0.929953	0.504	3.07312	0.584	0.092	2	FLI1	FLI1
0.751	0.918521	0.502	3.18694	0.579	0.094	2	PLEKHG1	PLEKHG1
0.751	0.954688	0.502	4.18591	0.536	0.041	2	SEMA6A	SEMA6A
0.751	0.928395	0.502	1.66461	0.826	0.529	2	ATP2B1	ATP2B1
0.75	0.926764	0.5	4.12599	0.539	0.052	2	CLIC2	CLIC2
0.75	0.996623	0.5	4.78007	0.524	0.03	2	HHEX	HHEX
0.75	0.692306	0.5	1.17643	0.876	0.599	2	STMN1	STMN1
0.749	0.664512	0.498	1.06573	0.911	0.751	2	LOC101120668	B2M
0.749	0.994142	0.498	2.43996	0.654	0.224	2	CDC42EP3	CDC42EP3
0.747	0.873393	0.494	2.2773	0.66	0.227	2	PLEKHA1	PLEKHA1
0.745	0.762097	0.49	1.71104	0.73	0.335	2	TACC1	TACC1
0.744	0.84882	0.488	4.24381	0.522	0.039	2	ARAP3	ARAP3
0.744	1.1366	0.488	2.30625	0.67	0.223	2	C26H8orf4	C26H8orf4
0.741	0.81935	0.482	2.11847	0.662	0.249	2	YES1	YES1
0.741	0.869518	0.482	2.15576	0.665	0.241	2	GULP1	GULP1
0.74	0.987201	0.48	5.7208	0.494	0.016	2	FAM110D	FAM110D
0.74	0.941886	0.48	2.83908	0.564	0.096	2	NCKAP5	NCKAP5
0.74	0.921563	0.48	5.00863	0.499	0.021	2	ADGRL4	ADGRL4
0.739	0.635768	0.478	1.15287	0.877	0.64	2	CTNNB1	CTNNB1
0.738	0.789975	0.476	1.88472	0.696	0.299	2	VAT1	VAT1
0.736	0.697027	0.472	1.15173	0.777	0.359	2	KLF2	KLF2
0.736	0.885567	0.472	2.80923	0.575	0.125	2	HEG1	HEG1
0.735	0.809151	0.47	2.81063	0.568	0.119	2	FAM65A	FAM65A
0.734	0.822519	0.468	2.33808	0.611	0.186	2	RPS6KA3	RPS6KA3
0.734	0.781763	0.468	1.59553	0.728	0.302	2	SDPR	SDPR
0.733	0.828537	0.466	2.18599	0.622	0.189	2	NCALD	NCALD
0.733	0.849217	0.466	2.58226	0.577	0.143	2	VWA5A	VWA5A
0.732	0.881962	0.464	3.41631	0.52	0.06	2	FAM13C	FAM13C
0.732	0.878812	0.464	2.51348	0.56	0.105	2	OLA-I	OLA-I
0.732	0.855281	0.464	2.18906	0.623	0.176	2	RGS3	RGS3
0.732	0.822583	0.464	2.68132	0.565	0.113	2	SCARB1	SCARB1
0.732	0.905091	0.464	4.20676	0.498	0.042	2	ITGA2	ITGA2
0.732	0.749112	0.464	1.63869	0.739	0.38	2	CTNND1	CTNND1
0.732	0.786438	0.464	1.94873	0.666	0.268	2	JUP	JUP
0.732	1.14466	0.464	4.99721	0.485	0.026	2	TNFSF10	TNFSF10
0.731	0.6972	0.462	1.88667	0.587	0.142	2	ACSL4	ACSL4
0.731	0.946488	0.462	3.43182	0.522	0.072	2	ITGA6	ITGA6
0.731	0.794211	0.462	2.16538	0.596	0.152	2	COTL1	COTL1
0.731	0.848234	0.462	5.30328	0.477	0.018	2	ARHGEF15	ARHGEF15
0.73	0.92446	0.46	2.76237	0.577	0.157	2	LOC101116298	SULT1C4
0.73	0.851428	0.46	3.66838	0.509	0.053	2	HSPA12B	HSPA12B
0.729	0.794369	0.458	4.21785	0.488	0.033	2	ACVRL1	ACVRL1
0.729	0.782827	0.458	1.79711	0.697	0.323	2	ELK4	ELK4
0.728	0.826382	0.456	2.33908	0.581	0.14	2	LOC101106689	GNG2
0.728	0.818577	0.456	2.06904	0.612	0.168	2	ST8SIA4	ST8SIA4
0.728	0.761137	0.456	1.82591	0.664	0.252	2	NEDD4L	NEDD4L
0.726	0.669385	0.452	1.42011	0.76	0.422	2	EFR3A	EFR3A
0.726	0.84456	0.452	2.80629	0.554	0.125	2	IFNGR1	IFNGR1
0.726	0.830568	0.452	2.56507	0.576	0.158	2	SEC14L1	SEC14L1
0.725	0.996444	0.45	5.59662	0.464	0.017	2	LOC105604901	LOC105614015
0.724	0.836629	0.448	2.99765	0.524	0.081	2	MEIS2	MEIS2
0.724	0.889022	0.448	2.69402	0.555	0.131	2	LOC101112306	SAMD9
0.724	0.679209	0.448	1.28553	0.796	0.453	2	LOC101114239	AKAP2
0.723	0.566771	0.446	0.993013	0.882	0.637	2	TMOD3	TMOD3
0.723	0.820995	0.446	1.89883	0.663	0.277	2	PRKCDBP	PRKCDBP
0.722	0.589043	0.444	1.01395	0.865	0.617	2	H2AFZ	H2AFZ
0.722	0.768813	0.444	3.13386	0.518	0.091	2	MAP3K11	MAP3K11
0.72	0.834659	0.44	3.06128	0.512	0.078	2	LOC105607326	LOC105607326
0.72	0.813268	0.44	5.28115	0.455	0.018	2	USHBP1	USHBP1
0.72	0.871411	0.44	1.92554	0.684	0.357	2	MVB12A	MVB12A
0.72	0.610647	0.44	1.15968	0.81	0.525	2	TPM3	TPM3
0.719	0.723889	0.438	1.85215	0.631	0.215	2	CMTM3	CMTM3
0.718	0.753813	0.436	2.85488	0.527	0.113	2	GGH	GGH
0.718	0.797571	0.436	2.00153	0.591	0.17	2	CREB5	CREB5
0.718	0.736714	0.436	1.82116	0.659	0.288	2	RNF38	RNF38
0.718	0.743468	0.436	1.81321	0.657	0.288	2	SWAP70	SWAP70
0.718	0.578506	0.436	1.10795	0.817	0.551	2	PAK2	PAK2
0.717	0.761267	0.434	2.39526	0.562	0.153	2	NOTCH1	NOTCH1
0.716	0.897648	0.432	3.00308	0.52	0.107	2	RALGDS	RALGDS
0.716	0.823471	0.432	3.82021	0.47	0.04	2	TNNI2	TNNI2
0.716	0.555508	0.432	0.874079	0.923	0.718	2	TXNIP	TXNIP
0.715	0.620599	0.43	1.24348	0.783	0.492	2	REEP3	REEP3
0.714	0.82481	0.428	4.45789	0.455	0.031	2	N4BP3	N4BP3
0.714	0.737008	0.428	1.53475	0.728	0.418	2	ETNK1	ETNK1
0.714	0.697698	0.428	1.76683	0.637	0.236	2	STOM	STOM
0.713	0.702561	0.426	2.4197	0.542	0.134	2	ECE1	ECE1
0.713	0.717339	0.426	1.87447	0.601	0.198	2	DHRS3	DHRS3
0.712	0.73155	0.424	2.11713	0.585	0.19	2	CDC42EP1	CDC42EP1
0.712	0.595081	0.424	1.07149	0.845	0.618	2	CLIC1	CLIC1
0.711	0.63223	0.422	1.16993	0.821	0.59	2	LOC101116800	MAGED2
0.711	0.96334	0.422	2.81591	0.537	0.154	2	DTNBP1	DTNBP1
0.71	0.820047	0.42	2.28316	0.581	0.201	2	FRYL	FRYL
0.71	0.782648	0.42	3.37263	0.475	0.059	2	FZD4	FZD4
0.709	0.809631	0.418	4.80464	0.438	0.024	2	AFAP1L1	AFAP1L1
0.709	0.680838	0.418	1.978	0.565	0.147	2	FOXF1	FOXF1
0.708	0.719615	0.416	2.31471	0.545	0.151	2	TCN2	TCN2
0.706	0.742773	0.412	2.20675	0.562	0.186	2	BAG5	BAG5
0.706	0.735967	0.412	2.11059	0.563	0.175	2	SSH2	SSH2
0.706	0.711829	0.412	2.49862	0.517	0.116	2	SCHIP1	SCHIP1
0.705	0.705655	0.41	2.08879	0.525	0.126	2	LOC101113217	name
0.705	0.673599	0.41	1.7858	0.619	0.255	2	USP46	USP46
0.705	0.960056	0.41	5.59241	0.423	0.016	2	ATF7IP2	ATF7IP2
0.704	0.723699	0.408	2.5898	0.514	0.126	2	MKL2	MKL2
0.704	0.716968	0.408	2.37625	0.533	0.147	2	MAP4K2	MAP4K2
0.703	0.675555	0.406	2.52552	0.512	0.124	2	TPST2	TPST2
0.703	0.824	0.406	4.43743	0.429	0.024	2	LOC101122718	LOC101122718
0.702	0.701464	0.404	4.5675	0.424	0.022	2	MFNG	MFNG
0.702	0.746458	0.404	1.49587	0.71	0.388	2	KITLG	KITLG
0.702	0.753643	0.404	4.98018	0.423	0.022	2	HES2	HES2

## Sheet: cluster3
myAUC	avg_diff	power	avg_log2FC	pct.1	pct.2	cluster	gene	genes_no_LOC
0.988	2.54946	0.976	4.34845	0.994	0.361	3	CD44	CD44
0.984	2.47177	0.968	4.21114	0.994	0.266	3	ABI3BP	ABI3BP
0.938	1.73863	0.876	3.21372	0.962	0.255	3	SERPINE2	SERPINE2
0.934	2.12746	0.868	4.64783	0.906	0.104	3	PDGFRA	PDGFRA
0.93	1.60477	0.86	2.76031	0.973	0.361	3	SDC2	SDC2
0.916	1.63235	0.832	2.85402	0.959	0.283	3	ROBO2	ROBO2
0.914	1.67601	0.828	3.70442	0.895	0.15	3	PID1	PID1
0.909	1.6945	0.818	3.30852	0.91	0.269	3	NDNF	NDNF
0.909	1.73514	0.818	3.45485	0.902	0.272	3	EFEMP1	EFEMP1
0.909	1.33284	0.818	2.19174	0.983	0.508	3	FSTL1	FSTL1
0.903	1.21033	0.806	1.88417	0.987	0.219	3	DCN	DCN
0.887	1.5379	0.774	3.42078	0.856	0.173	3	SEMA3C	SEMA3C
0.875	1.39267	0.75	2.87691	0.872	0.27	3	MAP2	MAP2
0.867	1.52527	0.734	3.04771	0.851	0.249	3	FLRT2	FLRT2
0.866	1.27894	0.732	2.11057	0.952	0.426	3	PLAC9	PLAC9
0.858	1.08217	0.716	1.71095	0.867	0.16	3	ACTA2	ACTA2
0.854	1.48905	0.708	4.7652	0.74	0.049	3	WNT11	WNT11
0.849	1.38734	0.698	2.89063	0.824	0.212	3	NES	NES
0.843	1.35614	0.686	3.31108	0.769	0.119	3	TGFBI	TGFBI
0.842	1.19266	0.684	2.37922	0.848	0.313	3	TGFBR3	TGFBR3
0.834	1.85489	0.668	3.87785	0.721	0.069	3	MFAP5	MFAP5
0.83	0.949542	0.66	1.3843	1	0.658	3	IGF2	IGF2
0.829	0.97009	0.658	1.59832	0.824	0.164	3	TAGLN	TAGLN
0.827	1.32381	0.654	3.79486	0.711	0.076	3	CDH13	CDH13
0.824	1.0587	0.648	2.0804	0.856	0.304	3	ANTXR1	ANTXR1
0.821	1.27999	0.642	3.62815	0.709	0.103	3	LTBP2	LTBP2
0.816	1.02667	0.632	1.65328	0.951	0.657	3	LOC101118133	TUBA1A
0.816	0.596626	0.632	0.89598	0.999	0.951	3	LOC105609544	LOC105609544
0.814	1.1755	0.628	2.72095	0.759	0.207	3	ENG	ENG
0.812	1.23384	0.624	2.51601	0.792	0.332	3	SPRY1	SPRY1
0.81	1.04874	0.62	2.40142	0.777	0.186	3	TBX4	TBX4
0.81	1.22169	0.62	3.37621	0.689	0.082	3	GPC6	GPC6
0.809	0.906633	0.618	1.54527	0.921	0.55	3	CADM1	CADM1
0.806	0.975782	0.612	1.73976	0.883	0.385	3	ZEB2	ZEB2
0.805	1.17904	0.61	3.37846	0.68	0.091	3	ITGA9	ITGA9
0.804	1.12275	0.608	2.25292	0.798	0.311	3	TGFB2	TGFB2
0.797	0.94299	0.594	2.00519	0.8	0.247	3	MXRA8	MXRA8
0.795	1.0943	0.59	2.79979	0.69	0.135	3	SEMA5A	SEMA5A
0.794	0.933063	0.588	2.05934	0.786	0.342	3	ANXA6	ANXA6
0.792	0.59088	0.584	0.923838	0.981	0.665	3	CALD1	CALD1
0.789	1.05056	0.578	2.24925	0.742	0.193	3	NR2F1	NR2F1
0.788	0.81652	0.576	1.34919	0.903	0.422	3	C15H11orf96	C15H11orf96
0.786	0.927124	0.572	2.00546	0.781	0.361	3	LOC106991082	RBFOX2
0.786	1.17126	0.572	4.65019	0.602	0.044	3	EPB41L3	EPB41L3
0.782	0.663947	0.564	0.981744	0.998	0.7	3	VIM	VIM
0.781	1.304	0.562	4.16714	0.603	0.052	3	LUZP2	LUZP2
0.78	1.09286	0.56	2.96972	0.664	0.158	3	LHFPL2	LHFPL2
0.776	1.3455	0.552	4.03948	0.603	0.073	3	COLEC11	COLEC11
0.775	1.04844	0.55	3.39392	0.613	0.086	3	GPC4	GPC4
0.775	0.706987	0.55	1.18385	0.935	0.708	3	APP	APP
0.774	1.18163	0.548	4.41483	0.576	0.034	3	NOTUM	NOTUM
0.772	0.750161	0.544	1.36286	0.885	0.445	3	RBP1	RBP1
0.771	0.951966	0.542	2.02749	0.731	0.222	3	F2R	F2R
0.771	0.89092	0.542	1.79507	0.786	0.362	3	LOC101113020	DST
0.77	0.964552	0.54	2.52665	0.67	0.173	3	GPM6B	GPM6B
0.769	0.897675	0.538	1.92403	0.752	0.315	3	ANTXR2	ANTXR2
0.767	1.13386	0.534	3.21304	0.626	0.15	3	ARSB	ARSB
0.767	0.95792	0.534	2.34602	0.677	0.172	3	ETV1	ETV1
0.762	0.918215	0.524	2.34529	0.67	0.187	3	DZIP1	DZIP1
0.755	0.712853	0.51	1.3515	0.817	0.357	3	RUNX1T1	RUNX1T1
0.755	0.861001	0.51	1.73155	0.752	0.301	3	LOC105606593	LOC105606593
0.753	0.839534	0.506	1.36729	0.886	0.518	3	THBS1	THBS1
0.75	0.487923	0.5	0.853041	0.88	0.359	3	BGN	BGN
0.747	0.453861	0.494	0.669688	1	0.976	3	HSP90AB1	HSP90AB1
0.745	0.993249	0.49	3.11081	0.563	0.085	3	SEMA3D	SEMA3D
0.745	0.775221	0.49	1.57161	0.765	0.371	3	RIMKLB	RIMKLB
0.744	0.844744	0.488	1.86372	0.657	0.169	3	MAG	MAG
0.743	0.790562	0.486	1.67483	0.743	0.386	3	LPP	LPP
0.741	0.547654	0.482	0.982453	0.856	0.433	3	COL5A2	COL5A2
0.739	0.521513	0.478	0.841781	0.953	0.827	3	SEPT7	SEPT7
0.739	0.448193	0.478	0.830897	0.802	0.297	3	PCOLCE	PCOLCE
0.737	0.840391	0.474	2.22731	0.614	0.15	3	LOC105602903	LOC105602903
0.734	0.636274	0.468	1.14649	0.882	0.644	3	TAF1D	TAF1D
0.733	0.873515	0.466	2.53924	0.547	0.088	3	PDLIM3	PDLIM3
0.733	0.643272	0.466	1.13325	0.843	0.409	3	EDNRA	EDNRA
0.733	0.664883	0.466	1.25932	0.781	0.355	3	MDK	MDK
0.732	0.578467	0.464	0.994321	0.874	0.447	3	TBX3	TBX3
0.73	0.453334	0.46	0.706361	0.987	0.914	3	LOC101112071	HMGB1
0.728	0.607347	0.456	1.17478	0.824	0.49	3	PPIC	PPIC
0.728	0.850226	0.456	2.57107	0.568	0.137	3	LRP4	LRP4
0.727	0.897345	0.454	2.53375	0.561	0.121	3	CHN1	CHN1
0.726	0.358579	0.452	0.53943	0.989	0.774	3	COL4A1	COL4A1
0.724	0.906086	0.448	3.47023	0.499	0.059	3	RERG	RERG
0.724	0.750457	0.448	1.76804	0.631	0.187	3	CDH11	CDH11
0.724	0.459166	0.448	0.787084	0.899	0.383	3	COL6A1	COL6A1
0.723	0.720773	0.446	1.07964	0.923	0.726	3	JUNB	JUNB
0.722	0.863541	0.444	2.30626	0.565	0.146	3	ADGRG6	ADGRG6
0.722	0.718273	0.444	1.3887	0.77	0.47	3	SKIL	SKIL
0.722	0.808117	0.444	1.96085	0.617	0.192	3	TMEM45A	TMEM45A
0.719	0.579601	0.438	1.00301	0.886	0.674	3	NFIA	NFIA
0.718	0.805548	0.436	1.79597	0.579	0.159	3	COL12A1	COL12A1
0.718	0.418785	0.436	0.779032	0.738	0.279	3	C3H2orf40	C3H2orf40
0.718	0.821878	0.436	1.88985	0.626	0.253	3	NET1	NET1
0.718	0.529573	0.436	0.940208	0.885	0.625	3	CNN3	CNN3
0.717	0.875795	0.434	3.07815	0.505	0.083	3	ZFPM2	ZFPM2
0.717	0.624593	0.434	1.30103	0.75	0.432	3	TUSC3	TUSC3
0.715	0.685453	0.43	1.64233	0.625	0.204	3	ROBO1	ROBO1
0.71	0.661809	0.42	1.41947	0.705	0.367	3	GNB4	GNB4
0.709	0.434301	0.418	0.682022	0.973	0.891	3	LOC105609918	LOC105609918
0.708	0.741369	0.416	1.98358	0.589	0.227	3	MLLT3	MLLT3
0.707	0.448497	0.414	0.710493	0.976	0.711	3	LGALS1	LGALS1
0.707	1.11811	0.414	2.06307	0.625	0.291	3	NR4A1	NR4A1
0.707	0.912013	0.414	3.13394	0.462	0.05	3	CLDN11	CLDN11
0.706	0.581182	0.412	1.15671	0.749	0.427	3	LOC101109941	LY75
0.705	0.639917	0.41	1.24422	0.771	0.519	3	TMEM123	TMEM123
0.705	0.571968	0.41	1.04156	0.807	0.452	3	EVA1B	EVA1B
0.704	0.537492	0.408	1.01732	0.819	0.578	3	TSPAN6	TSPAN6
0.704	0.745043	0.408	2.35324	0.515	0.109	3	TBX5	TBX5
0.703	0.413411	0.406	0.65311	0.97	0.871	3	ITGB1	ITGB1
0.702	0.465554	0.404	0.758641	0.948	0.83	3	ARGLU1	ARGLU1
0.701	0.62988	0.402	1.30979	0.678	0.305	3	EDIL3	EDIL3
0.701	0.688292	0.402	1.68035	0.609	0.253	3	GLIPR2	GLIPR2

## Sheet: cluster4
myAUC	avg_diff	power	avg_log2FC	pct.1	pct.2	cluster	gene	genes_no_LOC
0.973	1.86266	0.946	2.84947	1	0.676	4	CALD1	CALD1
0.937	2.02537	0.874	3.91698	0.935	0.153	4	WFDC1	WFDC1
0.92	2.07819	0.84	4.29466	0.898	0.175	4	IGFBP7	IGFBP7
0.908	1.91844	0.816	5.51176	0.838	0.053	4	GUCY1B3	GUCY1B3
0.907	1.75626	0.814	4.47488	0.857	0.122	4	MFGE8	MFGE8
0.886	1.69265	0.772	2.71806	0.953	0.438	4	C15H11orf96	C15H11orf96
0.885	1.62922	0.77	4.23647	0.822	0.111	4	NOTCH3	NOTCH3
0.885	1.28848	0.77	2.23492	0.944	0.592	4	PPP1R12A	PPP1R12A
0.878	1.19522	0.756	1.93304	0.983	0.56	4	RARRES2	RARRES2
0.874	1.38698	0.748	2.10175	0.988	0.828	4	CST3	CST3
0.86	1.32315	0.72	2.44091	0.901	0.376	4	LHFP	LHFP
0.858	2.47458	0.716	7.16396	0.726	0.022	4	LOC101102327	COX4I2
0.857	1.89809	0.714	3.29142	0.804	0.122	4	MYH11	MYH11
0.856	2.06326	0.712	3.31144	0.836	0.188	4	TAGLN	TAGLN
0.847	1.05968	0.694	1.81621	0.946	0.386	4	SDC2	SDC2
0.847	1.50581	0.694	3.66768	0.772	0.149	4	SEPT4	SEPT4
0.846	1.64606	0.692	4.54999	0.726	0.042	4	PLN	PLN
0.84	1.0587	0.68	1.57789	0.994	0.782	4	COL4A1	COL4A1
0.835	2.32738	0.67	6.79132	0.681	0.022	4	NDUFA4L2	NDUFA4L2
0.835	1.84978	0.67	2.87743	0.811	0.19	4	ACTA2	ACTA2
0.824	1.87248	0.648	3.00628	0.911	0.615	4	TPM1	TPM1
0.822	1.49954	0.644	4.83067	0.676	0.053	4	GUCY1A3	GUCY1A3
0.82	1.07581	0.64	2.02791	0.864	0.402	4	PKIG	PKIG
0.813	0.912536	0.626	1.44895	0.971	0.831	4	SEPT7	SEPT7
0.803	1.75335	0.606	3.06388	0.731	0.181	4	TPM2	TPM2
0.803	1.04147	0.606	1.71742	0.932	0.725	4	MGST3	MGST3
0.799	1.12729	0.598	1.94873	0.896	0.478	4	TIMP1	TIMP1
0.798	1.23396	0.596	4.11753	0.635	0.047	4	CPE	CPE
0.798	1.28657	0.596	3.06993	0.706	0.155	4	SEMA5A	SEMA5A
0.797	2.19846	0.594	7.43555	0.6	0.009	4	RGS5	RGS5
0.794	1.63638	0.588	3.65975	0.665	0.109	4	MEST	MEST
0.791	0.72172	0.582	1.07599	0.997	0.96	4	MYL6	MYL6
0.789	1.44185	0.578	5.67381	0.596	0.028	4	LOC105611978	LOC105611978
0.785	1.10389	0.57	2.55503	0.717	0.232	4	LOC101122183	CRIM1
0.781	1.07862	0.562	2.14162	0.765	0.265	4	MEF2C	MEF2C
0.776	1.19832	0.552	3.34205	0.632	0.105	4	LOC105608416	LOC105608416
0.773	1.49568	0.546	2.20185	0.842	0.465	4	MGP	MGP
0.772	1.12955	0.544	2.67536	0.678	0.189	4	ITGA1	ITGA1
0.772	1.03107	0.544	1.83658	0.829	0.425	4	LOC101115805	COL4A2
0.771	0.917398	0.542	1.78444	0.792	0.329	4	ANTXR1	ANTXR1
0.77	1.21429	0.54	6.47427	0.549	0.012	4	HEYL	HEYL
0.768	0.65536	0.536	0.967882	0.983	0.522	4	APOE	APOE
0.763	0.995416	0.526	2.62285	0.65	0.166	4	PRKG1	PRKG1
0.76	1.00456	0.52	2.26853	0.694	0.244	4	PDE5A	PDE5A
0.76	0.729381	0.52	1.14302	0.97	0.722	4	LGALS1	LGALS1
0.756	0.833961	0.512	1.51664	0.738	0.281	4	MYLK	MYLK
0.751	1.08015	0.502	3.09726	0.589	0.122	4	ARHGAP42	ARHGAP42
0.747	0.912143	0.494	1.53054	0.79	0.371	4	SLC2A3	SLC2A3
0.747	0.965348	0.494	1.87183	0.75	0.448	4	LIMS1	LIMS1
0.741	1.05001	0.482	3.24922	0.562	0.112	4	RAMP1	RAMP1
0.739	0.483673	0.478	0.809806	0.871	0.363	4	PPP1R14A	PPP1R14A
0.738	1.00496	0.476	2.59005	0.594	0.145	4	NCKAP5	NCKAP5
0.734	1.34174	0.468	6.20982	0.478	0.016	4	CCDC3	CCDC3
0.733	0.981603	0.466	2.70238	0.589	0.174	4	ISYNA1	ISYNA1
0.732	0.817641	0.464	1.56979	0.749	0.376	4	PMEPA1	PMEPA1
0.731	1.02131	0.462	3.5371	0.516	0.064	4	RASL12	RASL12
0.73	2.25128	0.46	5.30168	0.52	0.111	4	FAM162B	FAM162B
0.73	0.936048	0.46	2.42229	0.612	0.226	4	GJC1	GJC1
0.729	0.713156	0.458	1.40729	0.789	0.517	4	ARPC1A	ARPC1A
0.729	1.00211	0.458	3.15425	0.539	0.111	4	PEAR1	PEAR1
0.728	1.03063	0.456	2.66893	0.569	0.136	4	REM1	REM1
0.727	0.916914	0.454	2.27136	0.615	0.234	4	FAM107B	FAM107B
0.726	0.812225	0.452	1.49806	0.79	0.523	4	FLNA	FLNA
0.726	0.789055	0.452	1.66716	0.712	0.382	4	ACTN1	ACTN1
0.725	1.0133	0.45	3.45785	0.511	0.079	4	IL6R	IL6R
0.723	0.973865	0.446	2.33085	0.574	0.145	4	KCNJ8	KCNJ8
0.723	0.60026	0.446	1.04328	0.897	0.706	4	SLC25A3	SLC25A3
0.721	0.512928	0.442	0.891061	0.842	0.381	4	BGN	BGN
0.72	1.03728	0.44	2.15976	0.617	0.221	4	NR2F1	NR2F1
0.719	0.794289	0.438	2.25892	0.508	0.07	4	DES	DES
0.719	1.17316	0.438	5.91404	0.448	0.014	4	CDH6	CDH6
0.718	1.22488	0.436	2.57447	0.578	0.205	4	ARHGDIB	ARHGDIB
0.718	0.997179	0.436	6.8192	0.441	0.008	4	RGS7BP	RGS7BP
0.716	1.35435	0.432	2.61828	0.613	0.246	4	PCDH18	PCDH18
0.715	0.65577	0.43	1.21733	0.8	0.455	4	LAMA4	LAMA4
0.714	0.921485	0.428	5.16819	0.446	0.024	4	AFAP1L2	AFAP1L2
0.714	0.868781	0.428	3.74912	0.472	0.053	4	AXL	AXL
0.713	0.473444	0.426	0.72864	0.976	0.853	4	CALM1	CALM1
0.712	0.413176	0.424	0.616345	0.996	0.969	4	EIF1	EIF1
0.711	0.511768	0.422	0.810601	0.967	0.89	4	MRCL3	MRCL3
0.711	0.524381	0.422	0.823947	0.965	0.875	4	ITGB1	ITGB1
0.71	0.818591	0.42	1.9114	0.642	0.323	4	PTEN	PTEN
0.71	0.652138	0.42	1.24649	0.784	0.564	4	TLN1	TLN1
0.709	0.97332	0.418	2.58423	0.526	0.126	4	ITIH5	ITIH5
0.708	0.71017	0.416	1.47671	0.704	0.381	4	LOC101111776	MAP3K20
0.708	0.484605	0.416	0.826189	0.856	0.406	4	COL6A1	COL6A1
0.707	0.835228	0.414	1.86789	0.636	0.32	4	PEAK1	PEAK1
0.705	0.706013	0.41	1.32834	0.775	0.54	4	ROCK1	ROCK1
0.702	1.29685	0.404	3.66598	0.472	0.094	4	PAG1	PAG1

## Sheet: cluster5
myAUC	avg_diff	power	avg_log2FC	pct.1	pct.2	cluster	gene	genes_no_LOC
0.978	2.2483	0.956	3.65058	0.997	0.279	5	AGER	AGER
0.965	1.85045	0.93	2.93097	0.997	0.468	5	LOC105616898	BCAM
0.963	2.08967	0.926	3.52024	0.989	0.242	5	GSTA1-1	GSTA1-1
0.954	1.94784	0.908	3.39117	0.978	0.255	5	PDPN	PDPN
0.946	1.96355	0.892	3.58273	0.96	0.206	5	COL4A4	COL4A4
0.943	1.81405	0.886	2.96487	0.988	0.288	5	LOC101118990	name
0.931	1.28929	0.862	1.95086	0.995	0.846	5	S100A10	S100A10
0.93	1.75986	0.86	3.09681	0.958	0.232	5	CLDN18	CLDN18
0.927	1.79051	0.854	3.36483	0.938	0.217	5	SPOCK2	SPOCK2
0.926	1.23498	0.852	1.86621	0.997	0.912	5	YBX1	YBX1
0.918	1.48163	0.836	2.35507	0.981	0.583	5	PRDX6	PRDX6
0.918	1.63257	0.836	2.84763	0.946	0.225	5	TACSTD2	TACSTD2
0.906	1.73277	0.812	3.23932	0.905	0.362	5	TMEM165	TMEM165
0.903	1.54998	0.806	2.9518	0.913	0.341	5	AGRN	AGRN
0.902	1.1364	0.804	1.7559	0.994	0.769	5	ANXA2	ANXA2
0.901	1.44544	0.802	2.54431	0.937	0.476	5	EMP2	EMP2
0.894	1.56423	0.788	2.8571	0.912	0.328	5	MGST1	MGST1
0.887	1.48165	0.774	3.1991	0.869	0.202	5	LAMB3	LAMB3
0.88	1.29836	0.76	2.26919	0.946	0.309	5	GSTT2B	GSTT2B
0.877	1.24319	0.754	2.12538	0.945	0.499	5	LRRFIP1	LRRFIP1
0.874	1.72573	0.748	3.92577	0.812	0.141	5	LOC105605335	LOC105615771
0.874	0.958302	0.748	1.48913	0.995	0.792	5	SPINT2	SPINT2
0.871	1.26055	0.742	2.2773	0.919	0.444	5	APBB2	APBB2
0.87	1.38302	0.74	2.80551	0.863	0.254	5	TMEM238	TMEM238
0.868	1.54746	0.736	3.22521	0.836	0.198	5	FLRT3	FLRT3
0.863	1.4939	0.726	3.45144	0.808	0.167	5	LAMA3	LAMA3
0.862	1.16511	0.724	2.11198	0.905	0.253	5	GPRC5A	GPRC5A
0.859	1.07881	0.718	1.76904	0.963	0.472	5	PHLDA1	PHLDA1
0.859	1.15379	0.718	1.85658	0.96	0.729	5	AHNAK	AHNAK
0.858	1.69833	0.716	3.71897	0.784	0.12	5	AQP5	AQP5
0.858	1.29845	0.716	2.47043	0.873	0.393	5	WWC2	WWC2
0.853	1.20743	0.706	2.05721	0.928	0.32	5	TST	TST
0.853	1.22871	0.706	2.23057	0.894	0.468	5	NBEAL1	NBEAL1
0.853	1.36689	0.706	2.98354	0.819	0.204	5	MYH14	MYH14
0.852	1.10314	0.704	1.79718	0.951	0.708	5	CALM2	CALM2
0.848	1.14526	0.696	2.14708	0.891	0.269	5	MATN4	MATN4
0.845	1.04482	0.69	1.80787	0.912	0.283	5	LOC101117946	KRT19
0.844	1.41298	0.688	3.23867	0.784	0.211	5	DDX47	DDX47
0.843	1.05586	0.686	1.8306	0.912	0.287	5	KRT8	KRT8
0.841	0.885956	0.682	1.45659	0.948	0.457	5	ANXA1	ANXA1
0.839	1.24659	0.678	2.49093	0.837	0.277	5	PRSS35	PRSS35
0.839	1.17249	0.678	2.25815	0.861	0.25	5	NKX2-1	NKX2-1
0.839	1.31741	0.678	2.75491	0.816	0.292	5	LAMA5	LAMA5
0.836	1.25702	0.672	2.41252	0.841	0.316	5	EDIL3	EDIL3
0.835	1.25842	0.67	2.64035	0.813	0.265	5	DMD	DMD
0.835	0.846087	0.67	1.30815	0.983	0.847	5	S100A11	S100A11
0.834	1.01563	0.668	1.70281	0.937	0.567	5	CADM1	CADM1
0.831	1.10569	0.662	2.00961	0.874	0.42	5	ANXA3	ANXA3
0.829	0.649978	0.658	0.969515	0.998	0.961	5	MYL6	MYL6
0.829	1.19282	0.658	2.61157	0.793	0.216	5	LMO7	LMO7
0.828	1.50577	0.656	4.20082	0.705	0.09	5	SEMA3E	SEMA3E
0.828	1.25442	0.656	2.91874	0.767	0.219	5	ARHGEF26	ARHGEF26
0.827	1.08823	0.654	1.99424	0.872	0.394	5	CAV1	CAV1
0.825	1.41864	0.65	2.96191	0.779	0.249	5	SLC26A2	SLC26A2
0.825	0.921529	0.65	1.48329	0.955	0.74	5	MIF	MIF
0.82	0.879827	0.64	1.44642	0.943	0.739	5	APLP2	APLP2
0.818	0.941031	0.636	1.52902	0.948	0.531	5	NPNT	NPNT
0.813	1.19501	0.626	2.41987	0.793	0.325	5	PPP1R9A	PPP1R9A
0.813	1.06167	0.626	2.06107	0.831	0.419	5	PTGR1	PTGR1
0.811	1.24112	0.622	2.72375	0.754	0.211	5	NEBL	NEBL
0.81	1.12615	0.62	2.18421	0.81	0.364	5	LOC101108851	IDI1
0.81	1.13282	0.62	2.19724	0.813	0.335	5	TGFB2	TGFB2
0.809	1.08192	0.618	2.19584	0.805	0.261	5	EPCAM	EPCAM
0.806	0.987211	0.612	1.74333	0.871	0.58	5	LOC105614854	name
0.799	1.00879	0.598	1.92204	0.826	0.348	5	SDPR	SDPR
0.796	1.1334	0.592	2.72658	0.718	0.212	5	VEGFA	VEGFA
0.796	0.781415	0.592	1.28396	0.935	0.74	5	SEPW1	SEPW1
0.795	0.865951	0.59	1.47001	0.903	0.475	5	CD9	CD9
0.795	1.15475	0.59	3.08285	0.683	0.149	5	EDN3	EDN3
0.794	1.10598	0.588	2.67563	0.715	0.212	5	MBOAT1	MBOAT1
0.794	0.870191	0.588	1.34565	0.948	0.661	5	ID1	ID1
0.794	1.02457	0.588	2.12295	0.781	0.337	5	LOC101107036	CNN2
0.791	1.07511	0.582	2.29798	0.755	0.275	5	PTPRF	PTPRF
0.79	1.30399	0.58	3.95365	0.633	0.09	5	COL4A3	COL4A3
0.789	0.907729	0.578	1.63672	0.85	0.445	5	CAV2	CAV2
0.785	0.771588	0.57	1.29001	0.934	0.544	5	LOC101114075	SULT1A1
0.783	1.00311	0.566	2.10291	0.767	0.343	5	LTBP3	LTBP3
0.782	1.29475	0.564	3.82682	0.623	0.097	5	RTKN2	RTKN2
0.781	0.810209	0.562	1.4012	0.885	0.623	5	PRDX5	PRDX5
0.779	0.571225	0.558	0.862702	0.991	0.957	5	EEF1A1	EEF1A1
0.778	0.890965	0.556	1.69177	0.819	0.382	5	TSPAN13	TSPAN13
0.773	0.878395	0.546	1.55633	0.847	0.589	5	CD59	CD59
0.771	1.25279	0.542	3.02843	0.65	0.175	5	PRSS23	PRSS23
0.771	0.972038	0.542	1.79501	0.817	0.5	5	GLS	GLS
0.768	0.877335	0.536	1.56616	0.845	0.536	5	UTRN	UTRN
0.763	0.874078	0.526	1.80961	0.758	0.406	5	GLRX5	GLRX5
0.763	0.798625	0.526	1.46359	0.826	0.435	5	TSTD1	TSTD1
0.762	0.895276	0.524	1.92868	0.694	0.205	5	KRT7	KRT7
0.762	1.09836	0.524	3.27531	0.604	0.123	5	SLC1A1	SLC1A1
0.761	1.00797	0.522	2.55847	0.643	0.17	5	PERP	PERP
0.761	1.05318	0.522	2.80881	0.634	0.172	5	ANKRD29	ANKRD29
0.76	0.894081	0.52	1.97225	0.7	0.229	5	CDH1	CDH1
0.76	0.953354	0.52	2.08846	0.714	0.312	5	BACE2	BACE2
0.759	1.14101	0.518	3.35455	0.596	0.122	5	SEMA6D	SEMA6D
0.758	0.99439	0.516	2.63937	0.634	0.174	5	GPM6A	GPM6A
0.756	1.04617	0.512	2.37171	0.666	0.223	5	BMP2	BMP2
0.755	0.999657	0.51	2.43726	0.648	0.188	5	FBP1	FBP1
0.755	1.01705	0.51	2.23188	0.689	0.273	5	SELENBP1	SELENBP1
0.748	0.771599	0.496	1.4771	0.774	0.371	5	ID4	ID4
0.747	0.995892	0.494	2.6901	0.611	0.171	5	DSG2	DSG2
0.747	0.290219	0.494	0.425087	1	0.981	5	LOC101115640	GNAS
0.745	0.575063	0.49	0.936197	0.937	0.857	5	TCEB2	TCEB2
0.745	0.932306	0.49	1.98903	0.652	0.192	5	LOC106991745	LOC106991745
0.744	0.665459	0.488	1.08993	0.916	0.81	5	BSG	BSG
0.744	0.546491	0.488	0.888345	0.939	0.79	5	TPM4	TPM4
0.744	1.08416	0.488	3.4177	0.56	0.109	5	PLCE1	PLCE1
0.744	0.595102	0.488	1.02095	0.809	0.296	5	WFDC2	WFDC2
0.743	0.559058	0.486	0.915266	0.891	0.536	5	THBS1	THBS1
0.743	0.906942	0.486	2.07997	0.643	0.203	5	KRT18	KRT18
0.743	0.76708	0.486	1.41572	0.796	0.394	5	ALCAM	ALCAM
0.742	0.89344	0.484	2.37465	0.619	0.18	5	PLEKHB1	PLEKHB1
0.741	0.593475	0.482	0.968449	0.933	0.661	5	EPHX1	EPHX1
0.739	0.970489	0.478	2.44934	0.625	0.226	5	LGMN	LGMN
0.738	0.939028	0.476	2.26996	0.641	0.257	5	KIAA0754	KIAA0754
0.737	0.504297	0.474	0.788863	0.968	0.792	5	SPTBN1	SPTBN1
0.737	0.864278	0.474	1.74331	0.733	0.408	5	PVRL3	PVRL3
0.736	0.977152	0.472	2.91317	0.572	0.145	5	SEMA3B	SEMA3B
0.736	0.807828	0.472	1.56786	0.772	0.47	5	SLC25A36	SLC25A36
0.734	0.997525	0.468	2.36646	0.617	0.21	5	ADM	ADM
0.732	0.790133	0.464	1.66044	0.678	0.242	5	KLF5	KLF5
0.731	0.57703	0.462	0.94919	0.92	0.735	5	MFAP2	MFAP2
0.73	0.892023	0.46	2.49804	0.586	0.182	5	CLIC5	CLIC5
0.729	0.31178	0.458	0.526812	0.863	0.62	5	TPM1	TPM1
0.727	0.685259	0.454	1.32724	0.776	0.45	5	ARHGAP28	ARHGAP28
0.727	0.890651	0.454	2.33613	0.595	0.189	5	MPZL2	MPZL2
0.727	0.925001	0.454	2.2192	0.627	0.265	5	LOC101105356	POGLUT3
0.727	0.960596	0.454	3.25382	0.532	0.12	5	BCAM	BCAM
0.726	0.95155	0.452	2.27259	0.62	0.242	5	LOXL3	LOXL3
0.724	0.579547	0.448	1.04511	0.823	0.55	5	EZR	EZR
0.724	0.968055	0.448	3.05398	0.534	0.12	5	DTNA	DTNA
0.724	0.878421	0.448	2.45502	0.569	0.157	5	VEPH1	VEPH1
0.722	1.02079	0.444	2.9029	0.543	0.138	5	AOX1	AOX1
0.722	0.783143	0.444	1.62348	0.709	0.388	5	AMOTL2	AMOTL2
0.721	0.756634	0.442	1.5599	0.696	0.323	5	LOC101117657	METTL7A
0.72	0.786261	0.44	2.01099	0.601	0.199	5	PRSS22	PRSS22
0.718	0.519894	0.436	0.925881	0.753	0.282	5	CD24	CD24
0.718	0.901429	0.436	2.51876	0.562	0.179	5	GSAP	GSAP
0.717	0.78657	0.434	1.72856	0.661	0.298	5	CGNL1	CGNL1
0.717	0.826585	0.434	1.72602	0.689	0.392	5	MYO9A	MYO9A
0.717	0.823031	0.434	2.3303	0.564	0.167	5	PRSS8	PRSS8
0.717	0.814995	0.434	1.8844	0.637	0.29	5	MYOF	MYOF
0.716	0.881579	0.432	2.62437	0.548	0.168	5	EPB41L5	EPB41L5
0.716	0.890091	0.432	2.59019	0.542	0.143	5	FBP2	FBP2
0.715	0.49946	0.43	0.800153	0.938	0.826	5	GAPDH	GAPDH
0.715	0.573343	0.43	0.896626	0.948	0.872	5	LOC101104348	LOC101104348
0.715	0.790326	0.43	1.98506	0.6	0.203	5	IRX1	IRX1
0.715	0.865369	0.43	2.38346	0.567	0.189	5	FZD2	FZD2
0.714	0.779253	0.428	1.76829	0.648	0.312	5	PAWR	PAWR
0.714	0.726555	0.428	1.53441	0.705	0.406	5	CCSER2	CCSER2
0.714	0.486243	0.428	0.782926	0.933	0.867	5	SSR2	SSR2
0.714	0.902495	0.428	3.03787	0.511	0.114	5	C1H2orf54	C1H2orf54
0.712	0.746296	0.424	1.64561	0.643	0.278	5	GJA1	GJA1
0.712	0.765437	0.424	1.91303	0.596	0.208	5	EPDR1	EPDR1
0.711	0.463899	0.422	0.766783	0.882	0.569	5	LIMCH1	LIMCH1
0.71	0.715653	0.42	1.42048	0.728	0.48	5	RCN2	RCN2
0.709	0.901692	0.418	2.59297	0.537	0.169	5	PDZD2	PDZD2
0.709	0.754038	0.418	1.70996	0.65	0.343	5	SNX4	SNX4
0.708	0.78377	0.416	2.07744	0.571	0.196	5	CXADR	CXADR
0.706	0.733969	0.412	1.56416	0.681	0.397	5	ADAM10	ADAM10
0.705	0.484166	0.41	0.76412	0.95	0.726	5	LGALS1	LGALS1
0.705	0.82792	0.41	2.31596	0.555	0.208	5	LOC101105348	SLC44A2
0.702	0.795583	0.404	1.8306	0.624	0.336	5	WNK1	WNK1

## Sheet: cluster6
myAUC	avg_diff	power	avg_log2FC	pct.1	pct.2	cluster	gene	genes_no_LOC
0.923	3.95607	0.846	6.22378	0.892	0.217	6	TFF3	TFF3
0.917	2.70115	0.834	3.98934	0.927	0.34	6	VMO1	VMO1
0.88	1.66471	0.76	2.67071	0.94	0.459	6	ANXA1	ANXA1
0.88	2.31649	0.76	5.62966	0.789	0.075	6	LOC101106871	CXCL17
0.877	1.8485	0.754	3.33642	0.862	0.244	6	CLDN4	CLDN4
0.876	2.673	0.752	5.28713	0.804	0.164	6	CLDN10	CLDN10
0.871	1.63761	0.742	3.5833	0.816	0.127	6	FAM129A	FAM129A
0.869	1.45311	0.738	3.44138	0.825	0.165	6	PON3	PON3
0.867	1.44971	0.734	3.7181	0.808	0.146	6	C24H16orf89	C24H16orf89
0.867	1.79436	0.734	3.01602	0.888	0.287	6	LOC101117946	KRT19
0.864	1.54932	0.728	2.62617	0.899	0.29	6	KRT8	KRT8
0.863	1.30447	0.726	2.22595	0.927	0.519	6	DSTN	DSTN
0.86	1.711	0.72	2.79959	0.886	0.295	6	WFDC2	WFDC2
0.86	1.68964	0.72	2.99025	0.853	0.249	6	MME	MME
0.858	1.6597	0.716	3.33863	0.822	0.202	6	KRT7	KRT7
0.858	1.62634	0.716	2.575	0.933	0.587	6	PRDX6	PRDX6
0.845	1.94727	0.69	3.36269	0.828	0.232	6	TACSTD2	TACSTD2
0.841	4.6929	0.682	7.78358	0.713	0.075	6	LOC101110371	SCGB2A2
0.835	1.35528	0.67	2.83368	0.813	0.226	6	CDH1	CDH1
0.83	1.2221	0.66	2.39506	0.845	0.318	6	LOC101117657	METTL7A
0.822	1.06654	0.644	2.59585	0.783	0.199	6	MAL2	MAL2
0.819	0.920176	0.638	1.55607	0.94	0.475	6	CD9	CD9
0.815	1.08528	0.63	1.94423	0.885	0.434	6	TSTD1	TSTD1
0.812	1.57387	0.624	2.78982	0.782	0.261	6	GPRC5A	GPRC5A
0.812	0.91454	0.624	1.53408	0.932	0.645	6	SERP1	SERP1
0.81	1.04377	0.62	2.23177	0.812	0.296	6	NEDD4L	NEDD4L
0.805	1.31479	0.61	2.86072	0.755	0.2	6	KRT18	KRT18
0.801	1.13391	0.602	1.75121	0.964	0.771	6	ANXA2	ANXA2
0.797	1.61167	0.594	3.38728	0.695	0.141	6	C3	C3
0.797	1.29761	0.594	4.11061	0.648	0.08	6	ATP6V1C2	ATP6V1C2
0.797	0.85048	0.594	1.55645	0.903	0.391	6	ALCAM	ALCAM
0.794	0.961208	0.588	1.656	0.88	0.325	6	TST	TST
0.793	1.08332	0.586	1.8826	0.881	0.549	6	EZR	EZR
0.793	0.992888	0.586	2.4718	0.742	0.2	6	PTPN13	PTPN13
0.792	1.04775	0.584	2.33171	0.753	0.199	6	ELF3	ELF3
0.79	0.974222	0.58	2.47404	0.719	0.169	6	PERP	PERP
0.79	1.06302	0.58	3.6426	0.627	0.052	6	EHF	EHF
0.79	1.08673	0.58	2.20085	0.771	0.24	6	KLF5	KLF5
0.788	0.91879	0.576	1.62257	0.841	0.354	6	LOC101113728	CLU
0.785	0.814732	0.57	1.7005	0.82	0.263	6	EPCAM	EPCAM
0.785	0.750101	0.57	1.1621	0.965	0.849	6	S100A11	S100A11
0.779	1.05235	0.558	2.74551	0.688	0.169	6	CLDN7	CLDN7
0.778	0.836305	0.556	1.83651	0.784	0.269	6	DMD	DMD
0.777	1.00667	0.554	1.68189	0.861	0.383	6	SDC4	SDC4
0.776	1.21836	0.552	1.98907	0.875	0.521	6	HERPUD1	HERPUD1
0.775	1.02609	0.55	2.28082	0.736	0.221	6	LMO7	LMO7
0.773	1.16281	0.546	3.72329	0.619	0.099	6	PRRG4	PRRG4
0.772	1.07323	0.544	2.19587	0.733	0.222	6	BMP3	BMP3
0.77	0.839225	0.54	2.68744	0.657	0.143	6	PLPP2	PLPP2
0.769	0.963986	0.538	2.47778	0.683	0.176	6	MUC1	MUC1
0.768	1.48397	0.536	2.55261	0.728	0.294	6	TNFRSF12A	TNFRSF12A
0.766	0.686338	0.532	1.04885	0.959	0.797	6	SAT1	SAT1
0.766	1.05638	0.532	2.57119	0.672	0.179	6	CFI	CFI
0.765	0.91698	0.53	4.38915	0.561	0.038	6	EMB	EMB
0.762	1.20302	0.524	3.80792	0.565	0.045	6	FXYD3	FXYD3
0.761	0.858097	0.522	2.48157	0.658	0.164	6	LOC101116336	CES1
0.759	1.05485	0.518	2.82161	0.63	0.142	6	ARG2	ARG2
0.759	0.627001	0.518	0.982894	0.949	0.794	6	SPINT2	SPINT2
0.759	0.955856	0.518	4.45445	0.547	0.033	6	SOX2	SOX2
0.757	1.07264	0.514	1.78472	0.805	0.433	6	CYR61	CYR61
0.754	0.888623	0.508	2.84161	0.607	0.121	6	IQGAP2	IQGAP2
0.754	0.704731	0.508	1.06866	0.977	0.908	6	DDX5	DDX5
0.754	0.849961	0.508	2.95217	0.595	0.103	6	KIAA1324	KIAA1324
0.753	1.06865	0.506	1.83166	0.76	0.284	6	CD24	CD24
0.75	1.15009	0.5	2.61389	0.647	0.188	6	LGALS3	LGALS3
0.75	0.811857	0.5	2.38158	0.638	0.154	6	FOXA1	FOXA1
0.748	0.813055	0.496	1.43972	0.851	0.555	6	SRSF5	SRSF5
0.748	0.893209	0.496	2.72263	0.613	0.136	6	LYPD1	LYPD1
0.744	0.826987	0.488	1.25066	0.945	0.848	6	HSPA5	HSPA5
0.744	1.38891	0.488	7.22041	0.492	0.006	6	CRISP3	CRISP3
0.741	0.529119	0.482	0.90953	0.833	0.297	6	LOC101118990	name
0.739	0.811133	0.478	2.0701	0.638	0.165	6	ADGRG6	ADGRG6
0.739	0.839878	0.478	2.06177	0.66	0.203	6	CDO1	CDO1
0.739	0.989128	0.478	2.89139	0.585	0.138	6	PARD6B	PARD6B
0.738	1.29829	0.476	3.63093	0.546	0.091	6	EDN1	EDN1
0.735	0.839276	0.47	1.59884	0.79	0.385	6	TSPAN13	TSPAN13
0.733	0.895106	0.466	2.9649	0.554	0.111	6	RAB32	RAB32
0.733	1.73543	0.466	5.32963	0.51	0.063	6	TSPAN1	TSPAN1
0.73	0.737089	0.46	1.96709	0.641	0.195	6	CXADR	CXADR
0.729	1.08445	0.458	2.85218	0.565	0.13	6	LOC101113398	CL43
0.728	0.557951	0.456	1.10256	0.784	0.336	6	MGST1	MGST1
0.728	0.820063	0.456	1.44838	0.811	0.511	6	ARID5B	ARID5B
0.727	0.594293	0.454	1.08914	0.808	0.317	6	GSTT2B	GSTT2B
0.722	1.78818	0.444	2.78751	0.512	0.089	6	SCGB3A2	SCGB3A2
0.722	0.883881	0.444	2.39126	0.601	0.205	6	AVPI1	AVPI1
0.722	0.936994	0.444	1.5988	0.831	0.614	6	MANF	MANF
0.722	1.21687	0.444	2.11519	0.596	0.19	6	S100A2	S100A2
0.721	0.672126	0.442	1.17316	0.723	0.251	6	SFTPD	SFTPD
0.72	0.837966	0.44	4.00417	0.482	0.053	6	PDZK1IP1	PDZK1IP1
0.718	0.689123	0.436	2.16673	0.582	0.162	6	OSBPL3	OSBPL3
0.718	0.849518	0.436	2.03482	0.625	0.225	6	YOD1	YOD1
0.718	0.803674	0.436	3.17284	0.511	0.091	6	TUFT1	TUFT1
0.717	0.652694	0.434	1.59544	0.681	0.27	6	ATP13A3	ATP13A3
0.712	0.329756	0.424	0.552753	0.737	0.251	6	SFTPB	SFTPB
0.711	0.662797	0.422	1.88552	0.615	0.229	6	LTA4H	LTA4H
0.711	0.705086	0.422	1.84811	0.627	0.241	6	OCLN	OCLN
0.71	0.369885	0.42	0.676176	0.729	0.256	6	GSTA1-1	GSTA1-1
0.709	0.669599	0.418	2.99189	0.493	0.086	6	CYSTM1	CYSTM1
0.709	1.16817	0.418	3.7818	0.448	0.031	6	PIGR	PIGR
0.708	0.669802	0.416	2.12797	0.552	0.141	6	DSP	DSP
0.708	0.750213	0.416	1.65269	0.639	0.235	6	FMO2	FMO2
0.707	0.584629	0.414	0.993759	0.91	0.746	6	BZW1	BZW1
0.707	0.913435	0.414	8.14369	0.417	0.003	6	LOC101118202	LGALS9
0.706	0.621485	0.412	1.60072	0.608	0.214	6	REL	REL
0.706	0.737987	0.412	1.74857	0.629	0.255	6	CTSC	CTSC
0.706	0.565931	0.412	1.16114	0.776	0.423	6	PTGR1	PTGR1
0.704	0.517077	0.408	0.815424	0.949	0.759	6	BTG1	BTG1
0.704	0.547769	0.408	1.21401	0.752	0.428	6	SARAF	SARAF
0.704	0.955328	0.408	2.31499	0.606	0.249	6	GMNN	GMNN
0.704	0.624062	0.408	1.26098	0.77	0.452	6	LOC105608205	LOC105608205
0.703	0.685018	0.406	1.66451	0.652	0.281	6	HSDL2	HSDL2
0.702	0.725934	0.404	2.68337	0.504	0.111	6	PPP1R3B	PPP1R3B
0.702	0.757576	0.404	1.36379	0.753	0.443	6	LMNA	LMNA
0.701	0.558351	0.402	1.01961	0.849	0.577	6	ALDH2	ALDH2

## Sheet: cluster7
myAUC	avg_diff	power	avg_log2FC	pct.1	pct.2	cluster	gene	genes_no_LOC
0.977	3.48952	0.954	5.21637	0.997	0.385	7	COL1A1	COL1A1
0.975	3.35094	0.95	4.99556	0.996	0.414	7	COL1A2	COL1A2
0.974	2.60645	0.948	3.97846	0.994	0.262	7	DCN	DCN
0.972	2.73985	0.944	4.03218	0.999	0.497	7	COL3A1	COL3A1
0.95	2.11065	0.9	3.56156	0.968	0.319	7	PCOLCE	PCOLCE
0.939	3.0251	0.878	7.45308	0.886	0.029	7	SERPINF1	SERPINF1
0.921	2.09118	0.842	3.53328	0.941	0.256	7	CCDC80	CCDC80
0.917	1.7753	0.834	2.6078	0.996	0.467	7	MGP	MGP
0.917	1.54893	0.834	2.33729	0.99	0.831	7	CST3	CST3
0.906	1.63835	0.812	2.44378	0.99	0.746	7	SPARC	SPARC
0.906	1.97	0.812	3.3316	0.941	0.297	7	C3H2orf40	C3H2orf40
0.893	1.62655	0.786	3.13849	0.899	0.303	7	FBN1	FBN1
0.893	1.6678	0.786	2.79125	0.93	0.455	7	COL5A2	COL5A2
0.893	1.41112	0.786	2.21347	0.993	0.358	7	OGN	OGN
0.893	1.90607	0.786	3.56134	0.894	0.3	7	GSN	GSN
0.891	1.32955	0.782	2.16965	0.983	0.41	7	COL6A1	COL6A1
0.882	1.77708	0.764	3.77471	0.841	0.193	7	FBLN1	FBLN1
0.875	1.7578	0.75	2.86937	0.931	0.468	7	IGFBP6	IGFBP6
0.853	1.0632	0.706	1.73431	0.971	0.535	7	FSTL1	FSTL1
0.85	1.35936	0.7	2.43261	0.877	0.53	7	RCN1	RCN1
0.844	1.13233	0.688	2.06774	0.907	0.403	7	TIMP2	TIMP2
0.84	2.13748	0.68	3.75716	0.77	0.166	7	PTN	PTN
0.84	2.9092	0.68	6.74371	0.694	0.031	7	LUM	LUM
0.838	1.42756	0.676	2.92297	0.808	0.209	7	RBP4	RBP4
0.836	2.8151	0.672	4.89039	0.737	0.134	7	DLK1	DLK1
0.834	1.26412	0.668	2.09983	0.931	0.387	7	BGN	BGN
0.833	1.55638	0.666	5.68427	0.682	0.026	7	PDGFRL	PDGFRL
0.825	1.19312	0.65	2.6203	0.796	0.272	7	GPX7	GPX7
0.825	0.971046	0.65	1.62585	0.941	0.344	7	COL6A3	COL6A3
0.824	1.19996	0.648	2.01675	0.887	0.273	7	GPC3	GPC3
0.824	1.43116	0.648	2.65459	0.796	0.242	7	COL14A1	COL14A1
0.822	1.45036	0.644	2.89911	0.786	0.187	7	AKAP12	AKAP12
0.818	1.86262	0.636	2.91447	0.905	0.491	7	ELN	ELN
0.816	1.34805	0.632	2.69885	0.79	0.365	7	P4HA2	P4HA2
0.814	1.22106	0.628	3.50946	0.699	0.106	7	RCN3	RCN3
0.809	1.16223	0.618	2.46785	0.783	0.242	7	ECM2	ECM2
0.802	1.02368	0.604	2.13023	0.802	0.354	7	FKBP7	FKBP7
0.798	0.983418	0.596	1.59491	0.932	0.57	7	RARRES2	RARRES2
0.797	1.17227	0.594	1.90932	0.894	0.458	7	PLAC9	PLAC9
0.797	1.07962	0.594	2.21499	0.792	0.306	7	HTRA1	HTRA1
0.796	1.14271	0.592	3.75075	0.648	0.066	7	GLT8D2	GLT8D2
0.792	0.806473	0.584	1.41191	0.896	0.486	7	TIMP1	TIMP1
0.791	1.00226	0.582	2.46942	0.727	0.175	7	MMP23B	MMP23B
0.786	1.11443	0.572	2.15167	0.77	0.297	7	NUPR1	NUPR1
0.782	1.18712	0.564	2.35605	0.771	0.362	7	SERPING1	SERPING1
0.781	0.540281	0.562	0.814955	0.995	0.955	7	PPIB	PPIB
0.781	1.7055	0.562	2.92294	0.726	0.232	7	TFPI2	TFPI2
0.78	1.22114	0.56	3.30444	0.65	0.127	7	LOC101107430	C1R
0.776	0.643065	0.552	1.04145	0.958	0.804	7	FCGRT	FCGRT
0.773	0.815584	0.546	1.54584	0.846	0.388	7	LHFP	LHFP
0.772	1.27021	0.544	3.01022	0.651	0.166	7	FAM46A	FAM46A
0.772	0.947553	0.544	1.7365	0.814	0.353	7	PLPP3	PLPP3
0.771	0.567192	0.542	0.875528	0.989	0.919	7	CD63	CD63
0.771	0.829884	0.542	1.54738	0.845	0.563	7	NUCB1	NUCB1
0.769	0.956769	0.538	1.7122	0.769	0.227	7	CAPN6	CAPN6
0.769	1.50889	0.538	4.58486	0.562	0.026	7	MYOC	MYOC
0.767	1.15559	0.534	2.55091	0.693	0.212	7	FBLN5	FBLN5
0.766	1.20336	0.532	2.65729	0.654	0.129	7	ASPN	ASPN
0.764	0.794543	0.528	1.29229	0.932	0.736	7	MFAP2	MFAP2
0.764	0.935258	0.528	2.20412	0.711	0.261	7	PLPP1	PLPP1
0.763	1.01574	0.526	2.31974	0.644	0.121	7	MEST	MEST
0.763	0.976113	0.526	2.43369	0.675	0.247	7	KDELR3	KDELR3
0.762	1.108	0.524	3.92445	0.571	0.055	7	LRRC17	LRRC17
0.759	1.6264	0.518	3.11487	0.61	0.11	7	MFAP5	MFAP5
0.759	0.835494	0.518	1.25252	0.957	0.64	7	GTL2	GTL2
0.758	1.07892	0.516	2.97178	0.613	0.115	7	DKK3	DKK3
0.756	0.748871	0.512	1.56455	0.687	0.158	7	PDGFRA	PDGFRA
0.755	0.78388	0.51	1.64052	0.77	0.28	7	MXRA8	MXRA8
0.753	0.868604	0.506	2.27435	0.663	0.194	7	FKBP10	FKBP10
0.752	0.64101	0.504	1.0057	0.968	0.727	7	LGALS1	LGALS1
0.751	1.41004	0.502	4.62552	0.529	0.031	7	CPZ	CPZ
0.751	1.03831	0.502	1.93802	0.744	0.272	7	VCAN	VCAN
0.751	0.98037	0.502	1.93557	0.708	0.237	7	KCTD12	KCTD12
0.747	0.75476	0.494	1.69436	0.709	0.219	7	COL6A2	COL6A2
0.746	0.903094	0.492	2.04692	0.698	0.319	7	FKBP11	FKBP11
0.744	0.850028	0.488	2.51079	0.601	0.123	7	PRRX2	PRRX2
0.744	0.880158	0.488	2.10016	0.652	0.216	7	DAB2	DAB2
0.742	0.671158	0.484	1.17902	0.875	0.651	7	SERPINH1	SERPINH1
0.741	0.869445	0.482	2.19011	0.659	0.236	7	IL11RA	IL11RA
0.741	1.18786	0.482	5.05285	0.499	0.021	7	NTRK2	NTRK2
0.738	0.734696	0.476	1.44074	0.801	0.505	7	PRDX4	PRDX4
0.738	0.861404	0.476	1.96695	0.677	0.27	7	GLIPR2	GLIPR2
0.738	1.00178	0.476	4.36735	0.499	0.024	7	PRRX1	PRRX1
0.737	0.858318	0.474	2.67459	0.57	0.104	7	OAF	OAF
0.736	1.20647	0.472	6.30938	0.48	0.01	7	FAP	FAP
0.733	0.940458	0.466	2.49257	0.549	0.088	7	FMOD	FMOD
0.73	0.974493	0.46	1.82929	0.69	0.288	7	MAP1B	MAP1B
0.73	0.780111	0.46	1.62166	0.729	0.377	7	CTSK	CTSK
0.728	0.688284	0.456	1.36115	0.761	0.339	7	ANTXR1	ANTXR1
0.728	2.01875	0.456	8.47771	0.461	0.008	7	PI16	PI16
0.728	1.07415	0.456	3.43208	0.514	0.063	7	CPE	CPE
0.728	0.625449	0.456	1.21466	0.763	0.329	7	EMP3	EMP3
0.727	0.782113	0.454	1.92323	0.654	0.288	7	TXNDC5	TXNDC5
0.727	0.419978	0.454	0.673145	0.908	0.535	7	FN1	FN1
0.727	0.560323	0.454	0.928712	0.924	0.78	7	RABAC1	RABAC1
0.725	0.596411	0.45	1.06378	0.729	0.238	7	TCF21	TCF21
0.725	0.754654	0.45	1.75088	0.677	0.33	7	FAM114A1	FAM114A1
0.725	1.00823	0.45	2.96934	0.547	0.122	7	COL21A1	COL21A1
0.722	0.857694	0.444	1.97957	0.644	0.245	7	THY1	THY1
0.718	1.42011	0.436	5.14277	0.455	0.022	7	DPT	DPT
0.716	1.05475	0.432	5.64207	0.442	0.012	7	FNDC1	FNDC1
0.714	0.619025	0.428	1.05303	0.878	0.697	7	RRBP1	RRBP1
0.713	0.800554	0.426	2.94925	0.497	0.077	7	LOX	LOX
0.712	1.1579	0.424	4.63862	0.45	0.028	7	GDF10	GDF10
0.712	0.804115	0.424	2.18224	0.562	0.145	7	COL16A1	COL16A1
0.711	1.0462	0.422	3.85185	0.456	0.037	7	SFRP1	SFRP1
0.709	0.848794	0.418	3.45923	0.47	0.057	7	ADAMTS2	ADAMTS2
0.709	1.07746	0.418	3.54661	0.484	0.079	7	C1QTNF6	C1QTNF6
0.708	0.770683	0.416	2.52822	0.523	0.126	7	BICC1	BICC1
0.708	0.748866	0.416	2.65338	0.514	0.117	7	C21H11orf24	C21H11orf24
0.708	0.727126	0.416	1.39919	0.745	0.384	7	PMEPA1	PMEPA1
0.705	1.18118	0.41	1.88739	0.714	0.414	7	KLF2	KLF2
0.704	1.24377	0.408	4.88511	0.428	0.021	7	PI15	PI15
0.704	0.947609	0.408	5.83071	0.417	0.009	7	IGSF10	IGSF10
0.703	0.750418	0.406	2.24944	0.547	0.177	7	P3H4	P3H4
0.703	0.743575	0.406	2.03035	0.573	0.212	7	COPZ2	COPZ2
0.703	0.683136	0.406	1.2916	0.768	0.459	7	OLFML3	OLFML3
0.701	0.585205	0.402	1.10131	0.811	0.537	7	RNASE4	RNASE4
0.701	0.719192	0.402	2.23635	0.523	0.13	7	CERCAM	CERCAM

[truncated: 10 more sheets: cluster8, cluster9, cluster10, cluster11, cluster12, cluster13, cluster14, cluster15, cluster16, cluster17]
