# Supplementary material for: Cellular imbalance in proximal and distal lung of CFTR−/− sheep in utero and at birth
Source: Mol Med. 2025 Jun 11;31:231. doi: 10.1186/s10020-025-01266-7 (PMC12153128; doi:10.1186/s10020-025-01266-7)
Supplement: Supplementary file 7 — Supplementary Material 7. [file 10020_2025_1266_MOESM7_ESM.xlsx]

## Sheet: Sheet1
TABLE S5 Distal Lung 120 days Res 0.1 Cluster marker genes

## Sheet: Sheet2
	Cluster_0	Cluster_1	Cluster_2	Cluster_3	Cluster_4	Cluster_5	Cluster_6	Cluster_7	Cluster_8	Cluster_9	Cluster_10	Cluster_11	Cluster_12	Cluster_13	Cluster_14	Cluster_15	Cluster_16	Cluster_17	Sample_total
axh041	557	362	346	272	50	53	134	94	63	43	30	33	52	27	7	16	3	5	2147
axh042	610	212	384	241	74	65	113	64	60	22	49	40	46	20	4	8	5	4	2021
axh069	1422	1635	697	438	602	273	407	345	347	318	212	163	87	104	69	52	32	44	7247
axh070	1701	1195	636	368	315	229	333	211	281	228	120	146	85	65	80	68	10	23	6094
axh075	1470	1394	866	434	544	368	236	454	142	342	244	130	98	170	87	89	67	21	7156
axh076	1313	1470	837	441	551	367	259	440	133	344	244	148	88	167	77	86	68	32	7065
axh123	680	356	456	266	252	148	123	29	145	40	41	44	57	10	32	1	3	1	2684
axh124	321	515	719	271	125	179	80	51	49	31	74	43	110	26	17	18	9	0	2638
axh128	608	273	940	458	91	183	265	29	46	47	82	44	111	54	24	0	20	1	3276
axh132	788	1088	934	216	460	363	174	41	200	86	74	49	84	41	15	26	14	3	4656
axh133	1122	667	938	381	284	245	211	97	113	32	100	61	77	68	13	19	7	0	4435

## Sheet: cluster0
myAUC	avg_diff	power	avg_log2FC	pct.1	pct.2	cluster	gene	genes_no_LOC
0.968	2.53526	0.936	4.46459	0.977	0.191	0	SLC34A2	SLC34A2
0.962	3.79131	0.924	5.62707	0.975	0.442	0	SFTPC	SFTPC
0.962	1.47208	0.924	2.15674	1	0.973	0	LOC101115640	GNAS
0.939	2.55767	0.878	5.2859	0.906	0.081	0	LAMP3	LAMP3
0.932	2.20948	0.864	3.66281	0.964	0.438	0	NPC2	NPC2
0.93	1.96649	0.86	3.97449	0.921	0.125	0	SFTPD	SFTPD
0.927	1.74946	0.854	3.89672	0.915	0.117	0	PEBP4	PEBP4
0.926	2.42035	0.852	4.55492	0.905	0.121	0	SFTPB	SFTPB
0.924	1.60962	0.848	2.82167	0.972	0.279	0	SDC4	SDC4
0.918	1.63318	0.836	3.46745	0.918	0.147	0	SFTA2	SFTA2
0.892	1.40363	0.784	2.88228	0.911	0.276	0	CTSH	CTSH
0.887	1.24133	0.774	2.68214	0.905	0.143	0	MATN4	MATN4
0.885	2.81772	0.77	5.61457	0.808	0.078	0	SFTPA1	SFTPA1
0.882	1.25108	0.764	2.35172	0.933	0.218	0	GSTT2B	GSTT2B
0.88	1.29866	0.76	2.77155	0.891	0.158	0	NKX2-1	NKX2-1
0.88	1.29205	0.76	2.5306	0.888	0.144	0	MME	MME
0.878	1.46902	0.756	2.6475	0.901	0.184	0	CD24	CD24
0.877	1.41238	0.754	2.9467	0.895	0.256	0	LRRK2	LRRK2
0.876	1.23656	0.752	2.24141	0.936	0.227	0	TST	TST
0.874	0.949469	0.748	1.4252	0.906	0.226	0	VMO1	VMO1
0.869	1.1298	0.738	2.00798	0.919	0.192	0	WFDC2	WFDC2
0.867	1.20718	0.734	2.28437	0.888	0.148	0	CLDN18	CLDN18
0.859	1.14017	0.718	1.95715	0.923	0.216	0	LOC101118990	name
0.856	1.06205	0.712	1.82819	0.954	0.487	0	LOC101114075	SULT1A1
0.855	0.983696	0.71	1.61986	0.966	0.408	0	LOC105616898	BCAM
0.85	0.843415	0.7	1.33404	0.991	0.751	0	SPINT2	SPINT2
0.848	0.871934	0.696	1.34293	0.99	0.915	0	LOC105606223	ATP5F1E
0.843	1.03449	0.686	2.25881	0.858	0.179	0	EPCAM	EPCAM
0.842	1.13416	0.684	2.50119	0.838	0.216	0	PKDCC	PKDCC
0.836	1.33311	0.672	3.90404	0.734	0.084	0	SPRY3	SPRY3
0.836	0.649954	0.672	0.961848	0.997	0.966	0	GNB2L1	GNB2L1
0.836	1.08471	0.672	2.62867	0.818	0.223	0	TMEM50B	TMEM50B
0.833	1.05984	0.666	1.79302	0.929	0.398	0	PHLDA1	PHLDA1
0.833	0.94033	0.666	1.60091	0.879	0.219	0	AGER	AGER
0.832	1.10182	0.664	1.95445	0.875	0.209	0	KRT8	KRT8
0.832	1.00509	0.664	1.89176	0.908	0.323	0	ALCAM	ALCAM
0.831	1.32165	0.662	5.11351	0.689	0.039	0	TMEM229B	TMEM229B
0.828	0.874124	0.656	1.56097	0.877	0.207	0	LOC101117946	KRT19
0.826	0.881494	0.652	1.77504	0.815	0.162	0	CLDN4	CLDN4
0.824	1.35095	0.648	3.16966	0.749	0.112	0	LOC106991745	LOC106991745
0.823	0.809072	0.646	1.41732	0.947	0.595	0	SERP1	SERP1
0.821	0.943628	0.642	1.86559	0.801	0.132	0	COL4A4	COL4A4
0.82	0.931503	0.64	1.68038	0.846	0.206	0	PDPN	PDPN
0.82	0.873366	0.64	1.6939	0.885	0.356	0	TSTD1	TSTD1
0.817	0.986768	0.634	2.71847	0.751	0.133	0	EPDR1	EPDR1
0.812	0.979113	0.624	2.78102	0.732	0.12	0	IRX1	IRX1
0.811	0.637769	0.622	0.977937	0.984	0.912	0	ATP5G2	ATP5G2
0.81	0.897181	0.62	1.90715	0.824	0.227	0	PRSS35	PRSS35
0.808	1.08374	0.616	3.18673	0.705	0.106	0	SLC39A8	SLC39A8
0.807	0.888098	0.614	1.74686	0.885	0.435	0	EML4	EML4
0.803	1.0722	0.606	2.50757	0.781	0.232	0	SLC12A2	SLC12A2
0.803	0.94714	0.606	2.65572	0.715	0.114	0	FBP1	FBP1
0.799	0.868046	0.598	2.16641	0.743	0.141	0	MYH14	MYH14
0.798	1.08746	0.596	2.70109	0.712	0.129	0	ELF3	ELF3
0.798	0.962698	0.596	2.11575	0.765	0.17	0	KLF5	KLF5
0.794	1.16461	0.588	3.07865	0.688	0.138	0	MID1IP1	MID1IP1
0.794	0.566576	0.588	0.856871	0.997	0.946	0	EEF1A1	EEF1A1
0.794	1.03474	0.588	2.60379	0.741	0.194	0	FGFR2	FGFR2
0.794	1.0019	0.588	2.99812	0.676	0.097	0	PRR15L	PRR15L
0.794	0.859742	0.588	2.06341	0.768	0.202	0	PTPRF	PTPRF
0.792	0.883308	0.584	1.58348	0.782	0.187	0	GSTA1-1	GSTA1-1
0.791	0.790603	0.582	1.4048	0.896	0.466	0	LRRFIP1	LRRFIP1
0.79	0.936211	0.58	3.12643	0.659	0.087	0	IRX5	IRX5
0.789	0.772858	0.578	1.53165	0.854	0.329	0	TSPAN13	TSPAN13
0.788	0.88913	0.576	1.84779	0.743	0.161	0	SPOCK2	SPOCK2
0.788	0.830504	0.576	1.89884	0.759	0.19	0	TMEM238	TMEM238
0.787	0.836946	0.574	2.66395	0.679	0.112	0	RAB25	RAB25
0.786	0.74149	0.572	1.34923	0.897	0.561	0	PRDX5	PRDX5
0.785	0.84898	0.57	1.74956	0.786	0.259	0	ERRFI1	ERRFI1
0.783	0.851305	0.566	2.0062	0.769	0.237	0	CGNL1	CGNL1
0.783	0.849911	0.566	2.1081	0.712	0.146	0	NEBL	NEBL
0.781	0.767541	0.562	1.47704	0.866	0.397	0	APBB2	APBB2
0.781	0.940053	0.562	1.76918	0.771	0.2	0	GPRC5A	GPRC5A
0.778	0.74165	0.556	1.48605	0.802	0.276	0	MGST1	MGST1
0.777	0.784554	0.554	2.29088	0.681	0.129	0	PRSS22	PRSS22
0.777	0.911176	0.554	3.0859	0.643	0.097	0	FRRS1L	FRRS1L
0.777	0.809305	0.554	2.58844	0.662	0.11	0	PLEKHB1	PLEKHB1
0.775	0.862291	0.55	1.993	0.764	0.264	0	LOC101103156	C6H4orf48
0.775	0.878559	0.55	2.63627	0.657	0.11	0	GALNT5	GALNT5
0.775	0.838731	0.55	3.21998	0.619	0.075	0	LOC106991591	LOC106991591
0.774	0.725913	0.548	1.71388	0.729	0.163	0	CDH1	CDH1
0.773	1.23724	0.546	2.56942	0.743	0.298	0	CTSZ	CTSZ
0.773	0.957198	0.546	2.03715	0.77	0.293	0	ATP1B1	ATP1B1
0.772	1.02562	0.544	2.88844	0.676	0.161	0	BMP1	BMP1
0.771	0.86076	0.542	2.55827	0.645	0.101	0	CFI	CFI
0.769	0.958933	0.538	3.02333	0.641	0.127	0	PRRG3	PRRG3
0.769	0.744173	0.538	2.14859	0.681	0.133	0	MAL2	MAL2
0.769	1.20265	0.538	5.8513	0.554	0.02	0	MUC15	MUC15
0.767	0.825566	0.534	2.75568	0.624	0.091	0	VEPH1	VEPH1
0.765	0.607616	0.53	0.932736	0.981	0.9	0	YBX1	YBX1
0.764	0.905466	0.528	2.72364	0.642	0.129	0	FOXP2	FOXP2
0.764	0.809691	0.528	2.85342	0.617	0.098	0	LOC101102588	IRX2
0.764	0.705899	0.528	1.43636	0.825	0.328	0	MECOM	MECOM
0.763	0.909766	0.526	2.8702	0.626	0.112	0	ANK3	ANK3
0.762	0.704365	0.524	1.65521	0.713	0.174	0	LMO7	LMO7
0.761	0.842251	0.522	2.24338	0.691	0.202	0	NOL10	NOL10
0.761	0.91641	0.522	3.06338	0.614	0.114	0	CISH	CISH
0.759	0.859708	0.518	2.34081	0.642	0.126	0	FMO2	FMO2
0.758	0.787361	0.516	2.30932	0.633	0.12	0	CDO1	CDO1
0.758	1.01992	0.516	4.27962	0.559	0.051	0	CDS1	CDS1
0.757	0.856902	0.514	4.18031	0.55	0.041	0	PODN	PODN
0.756	0.822172	0.512	2.69701	0.627	0.135	0	PRRG1	PRRG1
0.753	0.771925	0.506	2.75403	0.586	0.077	0	FBP2	FBP2
0.752	0.547808	0.504	0.861174	0.956	0.75	0	ANXA2	ANXA2
0.749	0.609107	0.498	1.01678	0.94	0.489	0	NPNT	NPNT
0.749	0.616905	0.498	1.02458	0.923	0.684	0	MIF	MIF
0.748	0.703077	0.496	2.07643	0.622	0.12	0	CLDN7	CLDN7
0.747	0.731338	0.494	2.55175	0.593	0.097	0	PRSS8	PRSS8
0.747	0.675596	0.494	1.8246	0.63	0.123	0	LAMA3	LAMA3
0.746	0.73868	0.492	2.7081	0.592	0.111	0	DRAM1	DRAM1
0.745	0.692462	0.49	1.91674	0.654	0.168	0	MBOAT1	MBOAT1
0.743	0.882769	0.486	3.09737	0.571	0.098	0	KCNJ2	KCNJ2
0.742	0.631657	0.484	1.4383	0.716	0.235	0	DMD	DMD
0.742	0.388575	0.484	0.652757	0.884	0.42	0	ANXA1	ANXA1
0.739	0.519142	0.478	0.926639	0.876	0.402	0	CD9	CD9
0.739	0.658304	0.478	1.64576	0.652	0.164	0	LAMB3	LAMB3
0.738	0.64705	0.476	1.75456	0.677	0.224	0	HPCAL1	HPCAL1
0.737	0.684193	0.474	2.35219	0.592	0.123	0	FAM149A	FAM149A
0.737	0.663497	0.474	2.10738	0.6	0.119	0	DSG2	DSG2
0.736	0.64218	0.472	1.56251	0.712	0.252	0	MYOF	MYOF
0.736	0.706092	0.472	2.24307	0.617	0.16	0	FASN	FASN
0.736	0.631247	0.472	1.88795	0.621	0.137	0	CXADR	CXADR
0.735	0.614932	0.47	1.17026	0.859	0.549	0	EIF2S3	EIF2S3
0.735	0.702219	0.47	2.95094	0.543	0.074	0	SYTL1	SYTL1
0.734	0.722657	0.468	2.21267	0.59	0.12	0	MUC1	MUC1
0.733	0.465484	0.466	0.858281	0.852	0.455	0	DSTN	DSTN
0.732	0.678813	0.464	2.11319	0.597	0.139	0	GSAP	GSAP
0.732	0.744392	0.464	2.0308	0.633	0.177	0	SYTL2	SYTL2
0.73	0.688902	0.46	1.13655	0.873	0.584	0	ID2	ID2
0.73	0.645845	0.46	2.03389	0.59	0.123	0	MPZL2	MPZL2
0.73	0.694331	0.46	2.61669	0.546	0.087	0	FOXA2	FOXA2
0.729	0.660898	0.458	1.99389	0.596	0.14	0	ANKRD29	ANKRD29
0.728	0.619675	0.456	1.78746	0.64	0.193	0	LOC101111911	DDT
0.727	0.782378	0.454	3.37063	0.509	0.057	0	CITED1	CITED1
0.726	0.693694	0.452	3.02144	0.516	0.064	0	FRMD3	FRMD3
0.726	0.447833	0.452	0.731815	0.952	0.842	0	SSR2	SSR2
0.725	0.609975	0.45	1.42771	0.741	0.336	0	ASAH1	ASAH1
0.725	0.648701	0.45	1.61825	0.695	0.273	0	MBIP	MBIP
0.725	0.654488	0.45	3.13928	0.511	0.065	0	HPN	HPN
0.725	0.661896	0.45	2.83133	0.524	0.076	0	IRX3	IRX3
0.722	0.617025	0.444	1.60321	0.676	0.257	0	EIF2AK4	EIF2AK4
0.722	0.62531	0.444	1.9804	0.605	0.168	0	AGPAT2	AGPAT2
0.722	0.526389	0.444	0.922953	0.873	0.516	0	CADM1	CADM1
0.721	0.673564	0.442	1.59119	0.606	0.152	0	FLRT3	FLRT3
0.721	0.600616	0.442	1.22743	0.785	0.432	0	SLC25A36	SLC25A36
0.721	0.652607	0.442	1.80218	0.631	0.21	0	MAGI3	MAGI3
0.72	0.684335	0.44	3.95491	0.476	0.038	0	SLC22A31	SLC22A31
0.72	0.590304	0.44	1.31883	0.729	0.324	0	LOC101107036	CNN2
0.719	0.423111	0.438	0.988257	0.631	0.158	0	KRT7	KRT7
0.718	0.374722	0.436	0.58699	0.988	0.917	0	EEF2	EEF2
0.718	0.672751	0.436	2.10333	0.578	0.148	0	STOX2	STOX2
0.717	0.549404	0.434	1.05956	0.807	0.451	0	NBEAL1	NBEAL1
0.716	0.591877	0.432	2.49139	0.523	0.092	0	NOXA1	NOXA1
0.715	0.551758	0.43	1.25529	0.734	0.359	0	GLRX5	GLRX5
0.715	0.6271	0.43	2.1256	0.544	0.109	0	FOXA1	FOXA1
0.715	0.576781	0.43	1.42152	0.7	0.304	0	SNX4	SNX4
0.714	0.578582	0.428	1.18217	0.744	0.379	0	WWC2	WWC2
0.714	0.554629	0.428	1.44335	0.671	0.256	0	PTPN18	PTPN18
0.714	0.389811	0.428	0.72019	0.667	0.199	0	TACSTD2	TACSTD2
0.713	0.638155	0.426	2.20408	0.548	0.126	0	HOMER1	HOMER1
0.713	0.669552	0.426	2.90172	0.498	0.073	0	ANO1	ANO1
0.712	0.691764	0.424	3.75651	0.464	0.046	0	PLCXD1	PLCXD1
0.712	0.514886	0.424	1.31152	0.597	0.153	0	KRT18	KRT18
0.711	0.5563	0.422	1.4856	0.618	0.194	0	ARHGEF26	ARHGEF26
0.71	0.62106	0.42	1.85469	0.593	0.172	0	MITF	MITF
0.709	0.307996	0.418	0.448986	1	0.984	0	LOC101123279	RPL27A
0.708	0.465291	0.416	1.41926	0.552	0.115	0	PON3	PON3
0.708	0.558553	0.416	2.10344	0.536	0.116	0	FERMT1	FERMT1
0.707	0.589126	0.414	1.09021	0.827	0.527	0	GOLGA4	GOLGA4
0.706	0.627355	0.412	3.09633	0.468	0.058	0	RASEF	RASEF
0.706	0.611854	0.412	1.97682	0.532	0.116	0	EDN3	EDN3
0.706	0.613485	0.412	1.54878	0.603	0.19	0	BMP2	BMP2
0.705	1.36837	0.41	5.54192	0.427	0.021	0	S100G	S100G
0.705	0.627051	0.41	2.41909	0.525	0.125	0	ZDHHC3	ZDHHC3
0.705	0.597997	0.41	1.13215	0.813	0.465	0	LOC101122294	CD46
0.704	0.525414	0.408	1.25809	0.625	0.212	0	SLC26A2	SLC26A2
0.704	0.541265	0.408	1.21633	0.699	0.312	0	PPP1R9A	PPP1R9A
0.704	0.75355	0.408	3.82904	0.45	0.047	0	ETV5	ETV5
0.703	0.50042	0.406	0.965842	0.787	0.394	0	ANXA3	ANXA3
0.703	0.550608	0.406	1.92308	0.538	0.129	0	PPL	PPL
0.703	0.563459	0.406	1.65329	0.608	0.21	0	PI4KA	PI4KA
0.703	0.414185	0.406	0.638995	0.967	0.828	0	S100A10	S100A10
0.702	0.632041	0.404	3.05491	0.464	0.061	0	ACSM3	ACSM3
0.702	0.59833	0.404	3.15012	0.458	0.054	0	SEC14L2	SEC14L2
0.702	0.598683	0.404	2.33707	0.506	0.105	0	MICAL2	MICAL2
0.702	0.609569	0.404	2.9212	0.471	0.072	0	DOK4	DOK4
0.701	0.753288	0.402	1.42258	0.625	0.226	0	FABP5	FABP5
0.701	0.44756	0.402	0.825879	0.869	0.601	0	SDCBP	SDCBP
0.701	0.481939	0.402	0.885995	0.85	0.529	0	UTRN	UTRN
0.701	0.609259	0.402	2.06	0.529	0.13	0	BICD1	BICD1
0.701	0.521218	0.402	1.67554	0.546	0.133	0	GPM6A	GPM6A

## Sheet: cluster1
myAUC	avg_diff	power	avg_log2FC	pct.1	pct.2	cluster	gene	genes_no_LOC
0.98	2.70125	0.96	4.17083	0.998	0.221	1	CA3	CA3
0.97	2.15218	0.94	3.21434	1	0.386	1	APOE	APOE
0.964	2.09623	0.928	3.51607	0.993	0.203	1	OGN	OGN
0.964	2.14457	0.928	3.87195	0.978	0.198	1	COL6A3	COL6A3
0.956	1.95586	0.912	3.23777	0.981	0.436	1	FN1	FN1
0.952	1.94482	0.904	3.41745	0.977	0.247	1	PPP1R14A	PPP1R14A
0.948	2.00999	0.896	3.80997	0.957	0.119	1	GPC3	GPC3
0.946	1.56458	0.892	2.33903	0.999	0.345	1	COL3A1	COL3A1
0.942	1.28193	0.884	1.96415	0.993	0.258	1	COL1A2	COL1A2
0.938	1.00134	0.876	1.54604	0.99	0.238	1	COL1A1	COL1A1
0.936	1.61345	0.872	2.55785	0.986	0.736	1	MACF1	MACF1
0.93	1.79317	0.86	3.66182	0.924	0.216	1	COLEC12	COLEC12
0.927	2.01746	0.854	4.03723	0.909	0.1	1	TCF21	TCF21
0.925	1.49757	0.85	2.18883	1	0.567	1	IGF2	IGF2
0.923	1.76237	0.846	3.46589	0.916	0.297	1	LOC101108092	GSTM1
0.919	1.90152	0.838	4.61854	0.873	0.073	1	PCOLCE2	PCOLCE2
0.917	1.97077	0.834	4.00255	0.889	0.091	1	CAPN6	CAPN6
0.914	1.44136	0.828	2.3857	0.97	0.546	1	LIMCH1	LIMCH1
0.912	1.43046	0.824	2.48111	0.961	0.478	1	PMP22	PMP22
0.903	1.19929	0.806	1.78013	0.989	0.337	1	MGP	MGP
0.898	1.87128	0.796	5.62086	0.814	0.04	1	PHEX	PHEX
0.893	1.4224	0.786	2.49192	0.95	0.256	1	COL6A1	COL6A1
0.891	1.61098	0.782	3.29269	0.873	0.27	1	COL4A5	COL4A5
0.887	1.57694	0.774	3.33481	0.857	0.256	1	LOC101108705	GSTM1
0.885	1.57109	0.77	2.87448	0.902	0.401	1	GSTM3	GSTM3
0.883	1.39702	0.766	2.50675	0.917	0.448	1	MYH10	MYH10
0.867	1.655	0.734	4.77903	0.764	0.058	1	LOC101114226	VCAM-1
0.863	1.20794	0.726	1.82274	0.988	0.538	1	GTL2	GTL2
0.862	1.26173	0.724	2.29246	0.893	0.349	1	IGFBP6	IGFBP6
0.861	0.975036	0.722	1.57072	0.982	0.717	1	SEPP1	SEPP1
0.858	1.62878	0.716	3.70974	0.792	0.17	1	CFH	CFH
0.851	1.50196	0.702	3.85053	0.761	0.108	1	OLFML2A	OLFML2A
0.85	1.58429	0.7	4.43056	0.736	0.059	1	MEOX2	MEOX2
0.848	1.48602	0.696	4.79289	0.725	0.048	1	COL13A1	COL13A1
0.843	1.24746	0.686	2.41668	0.798	0.145	1	CCDC80	CCDC80
0.842	1.40947	0.684	2.80515	0.8	0.171	1	VCAN	VCAN
0.84	1.26592	0.68	2.49346	0.84	0.292	1	RUNX1T1	RUNX1T1
0.837	1.44739	0.674	2.99219	0.78	0.15	1	NEXN	NEXN
0.834	1.09847	0.668	2.07505	0.844	0.199	1	ROBO2	ROBO2
0.832	0.933892	0.664	1.53912	0.962	0.627	1	EPHX1	EPHX1
0.824	1.19036	0.648	2.00507	0.876	0.375	1	PLAC9	PLAC9
0.822	1.25216	0.644	3.2064	0.725	0.127	1	FHL1	FHL1
0.818	1.26082	0.636	2.61918	0.777	0.249	1	PLPP3	PLPP3
0.817	1.31207	0.634	3.48345	0.705	0.116	1	COL6A2	COL6A2
0.814	1.32827	0.628	3.42114	0.707	0.149	1	LOC101114941	CFHR3
0.814	0.793956	0.628	1.3128	0.951	0.773	1	FCGRT	FCGRT
0.813	1.01023	0.626	1.83494	0.858	0.361	1	COL5A2	COL5A2
0.81	0.976253	0.62	1.86728	0.834	0.244	1	BGN	BGN
0.805	1.05192	0.61	2.19311	0.787	0.291	1	TIMP2	TIMP2
0.804	1.38753	0.608	5.13923	0.63	0.036	1	SPON1	SPON1
0.803	1.13631	0.606	2.5797	0.746	0.269	1	LOXL1	LOXL1
0.802	0.810353	0.604	1.37842	0.922	0.469	1	RARRES2	RARRES2
0.802	0.988802	0.604	1.83661	0.851	0.379	1	EVA1B	EVA1B
0.794	0.530652	0.588	0.774765	0.999	0.974	1	TMSB4X	TMSB4X
0.794	1.01493	0.588	2.0144	0.798	0.399	1	OLFML3	OLFML3
0.791	0.653461	0.582	1.03239	0.972	0.87	1	LOC105609918	LOC105609918
0.791	1.19819	0.582	3.12005	0.674	0.155	1	PTPRD	PTPRD
0.79	1.14728	0.58	2.86382	0.692	0.21	1	PLXDC2	PLXDC2
0.787	1.06039	0.574	2.24521	0.751	0.31	1	ALDH1A1	ALDH1A1
0.786	0.609253	0.572	0.97054	0.975	0.874	1	LAPTM4A	LAPTM4A
0.786	1.2673	0.572	3.76223	0.624	0.07	1	CAMK2N1	CAMK2N1
0.786	1.18346	0.572	3.04933	0.658	0.113	1	TNC	TNC
0.784	1.17954	0.568	3.43132	0.642	0.138	1	C24H16orf62	C24H16orf62
0.783	0.698371	0.566	1.1113	0.95	0.44	1	GNG11	GNG11
0.783	0.911535	0.566	1.76735	0.749	0.209	1	PCOLCE	PCOLCE
0.783	0.912504	0.566	1.72941	0.807	0.313	1	ZEB2	ZEB2
0.782	0.990041	0.564	2.05756	0.768	0.38	1	LOC101109941	LY75
0.782	0.468322	0.564	0.849116	0.79	0.2	1	ABI3BP	ABI3BP
0.781	1.17511	0.562	2.70883	0.673	0.158	1	BMP3	BMP3
0.781	1.16901	0.562	3.00232	0.666	0.194	1	BMP5	BMP5
0.779	0.496674	0.558	0.786812	0.96	0.618	1	CALD1	CALD1
0.779	1.25499	0.558	2.27053	0.703	0.192	1	TFPI2	TFPI2
0.778	1.11252	0.556	2.4589	0.713	0.299	1	IL33	IL33
0.772	1.19363	0.544	4.39261	0.574	0.042	1	ISLR	ISLR
0.772	0.6922	0.544	1.2008	0.886	0.426	1	FSTL1	FSTL1
0.771	0.89429	0.542	1.70377	0.803	0.393	1	LAMA4	LAMA4
0.769	0.417215	0.538	0.701828	0.866	0.416	1	ELN	ELN
0.768	0.913439	0.536	1.87863	0.751	0.349	1	PKIG	PKIG
0.765	0.932524	0.53	1.46659	0.923	0.722	1	TXNIP	TXNIP
0.759	0.927325	0.518	2.14054	0.645	0.135	1	COL14A1	COL14A1
0.759	1.08939	0.518	3.23301	0.598	0.126	1	ADAMTS7	ADAMTS7
0.757	1.0937	0.514	3.40025	0.58	0.103	1	WASF3	WASF3
0.756	0.717875	0.512	1.19205	0.906	0.512	1	NPNT	NPNT
0.756	0.866103	0.512	1.66229	0.788	0.477	1	LAMC1	LAMC1
0.753	0.951837	0.506	2.12113	0.633	0.151	1	KCTD12	KCTD12
0.752	1.00468	0.504	2.58995	0.614	0.131	1	CDH11	CDH11
0.749	1.01169	0.498	2.94511	0.586	0.12	1	LOC105606599	HOXA7
0.749	0.809181	0.498	1.50332	0.773	0.331	1	EDNRA	EDNRA
0.747	0.446071	0.494	0.738457	0.793	0.357	1	HHIP	HHIP
0.747	0.881075	0.494	1.81928	0.727	0.405	1	CELF2	CELF2
0.744	0.957817	0.488	2.60438	0.598	0.149	1	PGM5	PGM5
0.742	1.0423	0.484	2.41121	0.59	0.128	1	AKAP12	AKAP12
0.742	1.08632	0.484	4.29705	0.513	0.04	1	CACNA1D	CACNA1D
0.742	0.649422	0.484	1.12373	0.873	0.62	1	MBNL2	MBNL2
0.739	0.837699	0.478	1.87523	0.621	0.161	1	PCDH18	PCDH18
0.739	0.95078	0.478	2.42516	0.601	0.151	1	SLIT3	SLIT3
0.739	1.15814	0.478	4.91342	0.5	0.03	1	ITGA8	ITGA8
0.738	0.786661	0.476	1.53807	0.764	0.487	1	RNASE4	RNASE4
0.736	0.959812	0.472	2.16095	0.631	0.25	1	GSN	GSN
0.735	0.830954	0.47	1.76581	0.699	0.35	1	RIMKLB	RIMKLB
0.734	0.676793	0.468	1.31966	0.664	0.206	1	C3H2orf40	C3H2orf40
0.734	0.926236	0.468	2.72995	0.56	0.117	1	TMEM45A	TMEM45A
0.733	0.477525	0.466	0.756954	0.967	0.896	1	SUMO2	SUMO2
0.733	0.969362	0.466	2.63035	0.574	0.143	1	ROBO1	ROBO1
0.732	1.0362	0.464	2.87934	0.572	0.178	1	SLIT2	SLIT2
0.73	0.957322	0.46	2.61767	0.583	0.194	1	NID2	NID2
0.73	1.02451	0.46	2.06256	0.536	0.08	1	DLK1	DLK1
0.73	0.933932	0.46	2.46692	0.579	0.172	1	FBLN5	FBLN5
0.729	0.214867	0.458	0.344958	0.741	0.222	1	DCN	DCN
0.728	0.741052	0.456	1.43459	0.704	0.236	1	EMCN	EMCN
0.727	0.815347	0.454	1.6419	0.728	0.513	1	AP2S1	AP2S1
0.726	1.00974	0.452	3.4878	0.501	0.059	1	FIBIN	FIBIN
0.725	1.02405	0.45	4.06458	0.485	0.046	1	CCDC102B	CCDC102B
0.724	0.465742	0.448	0.730065	0.97	0.865	1	LOC101114849	LOC101114849
0.723	0.899242	0.446	2.23987	0.594	0.198	1	PIEZO2	PIEZO2
0.722	0.918861	0.444	2.11349	0.6	0.204	1	NUPR1	NUPR1
0.721	0.959757	0.442	2.61512	0.552	0.153	1	KIAA0408	KIAA0408
0.721	1.32364	0.442	4.66795	0.465	0.03	1	LOC101122683	OVOS2
0.719	0.825362	0.438	1.90608	0.639	0.331	1	PLAGL1	PLAGL1
0.718	0.763554	0.436	1.65472	0.665	0.318	1	SEPT11	SEPT11
0.717	0.923281	0.434	2.47351	0.564	0.192	1	LOC105610454	LBH
0.717	0.762984	0.434	1.60568	0.69	0.429	1	SPATS2L	SPATS2L
0.715	0.933429	0.43	3.3345	0.489	0.077	1	EMILIN1	EMILIN1
0.714	0.583301	0.428	0.912369	0.961	0.877	1	MT-ND5	MT-ND5
0.713	0.860684	0.426	2.2339	0.582	0.241	1	NEO1	NEO1
0.713	0.45461	0.426	0.739928	0.928	0.822	1	SEPT7	SEPT7
0.713	0.765376	0.426	1.59861	0.662	0.309	1	PMEPA1	PMEPA1
0.713	0.615369	0.426	1.17134	0.762	0.398	1	RBP1	RBP1
0.712	0.408528	0.424	0.617266	0.99	0.937	1	LOC105609544	LOC105609544
0.711	1.05123	0.422	5.04733	0.44	0.023	1	FIGF	FIGF
0.711	0.947186	0.422	2.75819	0.523	0.143	1	LBH	LBH
0.71	0.922241	0.42	3.65906	0.464	0.057	1	TMEM119	TMEM119
0.708	0.953451	0.416	3.91536	0.453	0.048	1	SVEP1	SVEP1
0.707	0.916475	0.414	2.95657	0.491	0.102	1	MMP16	MMP16
0.707	0.944957	0.414	3.57066	0.465	0.067	1	ARHGAP20	ARHGAP20
0.706	0.576458	0.412	1.12178	0.711	0.303	1	COL15A1	COL15A1
0.706	0.331462	0.412	0.498792	0.996	0.975	1	SERF2	SERF2
0.706	0.814048	0.412	2.46825	0.501	0.101	1	REM1	REM1
0.705	0.899275	0.41	2.6789	0.513	0.148	1	PDLIM2	PDLIM2
0.704	0.80788	0.408	2.22802	0.517	0.119	1	ABCC9	ABCC9
0.704	0.599365	0.408	1.07411	0.807	0.59	1	CDKN1C	CDKN1C
0.704	0.845499	0.408	2.07803	0.565	0.211	1	ECM2	ECM2
0.703	0.985532	0.406	2.60025	0.502	0.112	1	MAG	MAG
0.701	0.865502	0.402	2.26593	0.543	0.201	1	LOC101104153	TACC3
0.701	0.923987	0.402	2.95462	0.49	0.13	1	PLEKHH2	PLEKHH2
0.701	0.929247	0.402	2.31489	0.535	0.179	1	MAFB	MAFB

## Sheet: cluster2
myAUC	avg_diff	power	avg_log2FC	pct.1	pct.2	cluster	gene	genes_no_LOC
0.988	3.00371	0.976	5.21441	0.995	0.112	2	CLEC3B	CLEC3B
0.987	2.86367	0.974	4.89225	0.994	0.211	2	RAMP2	RAMP2
0.984	2.75205	0.968	5.04471	0.993	0.073	2	PECAM1	PECAM1
0.975	2.33737	0.95	5.52901	0.969	0.039	2	CDH5	CDH5
0.972	2.67541	0.944	5.26567	0.967	0.086	2	HPGD	HPGD
0.967	2.17822	0.934	5.47532	0.952	0.046	2	ECSCR	ECSCR
0.953	2.33142	0.906	5.38981	0.929	0.065	2	LPAR6	LPAR6
0.943	1.98282	0.886	5.07048	0.912	0.06	2	CYYR1	CYYR1
0.938	2.0743	0.876	3.23073	0.972	0.482	2	SPARCL1	SPARCL1
0.933	1.69041	0.866	3.35987	0.947	0.201	2	CD34	CD34
0.926	2.48862	0.852	5.59692	0.876	0.05	2	LOC101115115	CD36
0.926	1.31733	0.852	2.04468	0.994	0.795	2	SPTBN1	SPTBN1
0.924	2.1977	0.848	3.78968	0.926	0.166	2	LOC101117785	APOA1
0.919	1.66164	0.838	3.06835	0.94	0.301	2	ETS1	ETS1
0.918	2.09766	0.836	5.92219	0.854	0.034	2	PTPRB	PTPRB
0.918	1.34917	0.836	2.13138	0.983	0.727	2	LOC101105867	IFITM1
0.916	2.04774	0.832	5.73758	0.85	0.031	2	GPIHBP1	GPIHBP1
0.913	1.55157	0.826	2.55892	0.971	0.541	2	TCF4	TCF4
0.91	1.38079	0.82	2.06754	0.992	0.764	2	COL4A1	COL4A1
0.907	1.2387	0.814	1.91327	0.988	0.819	2	IFITM3	IFITM3
0.903	1.53178	0.806	2.58417	0.947	0.433	2	TM4SF1	TM4SF1
0.902	2.04358	0.804	4.81177	0.843	0.08	2	THBD	THBD
0.897	1.9543	0.794	4.46651	0.848	0.119	2	CALCRL	CALCRL
0.892	1.64673	0.784	4.76086	0.818	0.057	2	LMO2	LMO2
0.889	2.06444	0.778	5.36555	0.803	0.044	2	PCDH17	PCDH17
0.886	1.64547	0.772	4.51863	0.809	0.061	2	C1H1orf54	C1H1orf54
0.885	1.7518	0.77	3.04053	0.899	0.342	2	RGCC	RGCC
0.884	1.50584	0.768	3.4772	0.85	0.181	2	PAM	PAM
0.884	1.19641	0.768	2.20167	0.929	0.525	2	GNAI2	GNAI2
0.882	1.3752	0.764	2.43942	0.931	0.553	2	SH3GLB1	SH3GLB1
0.881	1.16043	0.762	1.99643	0.952	0.632	2	RDX	RDX
0.88	1.459	0.76	5.32905	0.781	0.033	2	RASIP1	RASIP1
0.88	1.40852	0.76	3.20849	0.854	0.146	2	COL18A1	COL18A1
0.878	1.65099	0.756	4.25368	0.807	0.096	2	KDR	KDR
0.877	1.32093	0.754	2.52466	0.912	0.214	2	EMCN	EMCN
0.874	1.39652	0.748	2.81807	0.881	0.311	2	EPAS1	EPAS1
0.873	1.43191	0.746	2.98007	0.864	0.196	2	S1PR1	S1PR1
0.872	1.31813	0.744	2.08418	0.965	0.454	2	GNG11	GNG11
0.871	1.48759	0.742	4.65287	0.778	0.069	2	C12H1orf115	C12H1orf115
0.871	1.25156	0.742	2.3815	0.907	0.422	2	ARHGAP29	ARHGAP29
0.866	1.02629	0.732	1.5824	0.989	0.817	2	CALM1	CALM1
0.858	1.07846	0.716	1.59829	0.999	0.637	2	VIM	VIM
0.856	1.50775	0.712	3.2029	0.817	0.215	2	AHR	AHR
0.855	1.34284	0.71	3.44995	0.794	0.153	2	ELK3	ELK3
0.854	2.02509	0.708	5.33192	0.736	0.046	2	PLVAP	PLVAP
0.853	1.25482	0.706	2.64153	0.843	0.189	2	MEF2C	MEF2C
0.852	1.3333	0.704	2.64617	0.861	0.365	2	ADGRL2	ADGRL2
0.85	1.13979	0.7	1.77192	0.978	0.792	2	NREP	NREP
0.85	1.45088	0.7	5.57497	0.719	0.029	2	TEK	TEK
0.848	1.12398	0.696	2.31733	0.863	0.395	2	LOC101106419	CYB5R3
0.848	1.36109	0.696	5.36997	0.716	0.026	2	ROBO4	ROBO4
0.846	1.36429	0.692	3.27542	0.789	0.181	2	ADGRF5	ADGRF5
0.845	1.01659	0.69	1.83791	0.914	0.562	2	MSN	MSN
0.844	1.32921	0.688	3.46645	0.769	0.168	2	SMAGP	SMAGP
0.844	1.31671	0.688	2.95458	0.812	0.252	2	CCDC85B	CCDC85B
0.843	1.18957	0.686	1.75822	0.994	0.916	2	HSPB1	HSPB1
0.842	1.4863	0.684	5.49328	0.703	0.025	2	LOC101120999	CLEC2B
0.84	1.23355	0.68	3.10373	0.789	0.205	2	KIAA0355	KIAA0355
0.839	1.36199	0.678	4.33062	0.722	0.063	2	THSD1	THSD1
0.838	1.27672	0.676	3.7932	0.736	0.08	2	ELMO1	ELMO1
0.835	1.17364	0.67	2.15628	0.884	0.424	2	CAV2	CAV2
0.834	1.30924	0.668	4.30013	0.713	0.074	2	RAPGEF5	RAPGEF5
0.834	1.58028	0.668	4.26018	0.715	0.066	2	EDNRB	EDNRB
0.833	1.40324	0.666	5.33227	0.687	0.027	2	EGFL7	EGFL7
0.832	1.27091	0.664	4.29543	0.706	0.065	2	ITGA5	ITGA5
0.831	0.896075	0.662	1.3695	0.985	0.692	2	SPARC	SPARC
0.831	1.33882	0.662	4.25779	0.708	0.075	2	KIAA1462	KIAA1462
0.829	1.38648	0.658	4.85251	0.69	0.051	2	MYZAP	MYZAP
0.825	1.19855	0.65	2.16724	0.864	0.387	2	LOC101115805	COL4A2
0.824	1.22568	0.648	2.14152	0.881	0.374	2	TBX3	TBX3
0.821	0.875023	0.642	1.49299	0.936	0.706	2	ITM2B	ITM2B
0.819	1.46642	0.638	3.94477	0.706	0.125	2	ARHGAP18	ARHGAP18
0.819	0.827711	0.638	1.25415	0.977	0.883	2	B2M	B2M
0.819	1.05927	0.638	2.36538	0.806	0.326	2	PYGO2	PYGO2
0.817	0.906911	0.634	1.55274	0.936	0.617	2	MBNL2	MBNL2
0.815	1.50532	0.63	5.16872	0.656	0.042	2	DPP4	DPP4
0.812	1.04136	0.624	2.53166	0.767	0.224	2	PEA15	PEA15
0.809	1.82012	0.618	5.6047	0.642	0.036	2	C25H10orf10	C25H10orf10
0.809	1.30632	0.618	4.51571	0.655	0.052	2	CLEC14A	CLEC14A
0.809	1.29338	0.618	2.30775	0.851	0.45	2	PLK2	PLK2
0.808	1.17837	0.616	2.88616	0.74	0.187	2	GYPC	GYPC
0.806	1.20683	0.612	5.18126	0.633	0.028	2	RASGRP3	RASGRP3
0.805	1.06348	0.61	1.99881	0.847	0.379	2	CAV1	CAV1
0.804	1.24426	0.608	5.49951	0.626	0.027	2	MMRN2	MMRN2
0.804	0.996104	0.608	2.35022	0.771	0.291	2	RALB	RALB
0.803	1.27754	0.606	5.3121	0.627	0.026	2	CLEC1A	CLEC1A
0.801	1.1349	0.602	4.75938	0.631	0.038	2	LDB2	LDB2
0.799	1.08673	0.598	2.06883	0.82	0.297	2	COL15A1	COL15A1
0.799	1.08485	0.598	2.75407	0.716	0.15	2	ZEB1	ZEB1
0.799	1.12153	0.598	4.70027	0.627	0.038	2	ERG	ERG
0.799	1.31409	0.598	5.06044	0.622	0.032	2	TM4SF18	TM4SF18
0.799	1.15836	0.598	5.5124	0.615	0.022	2	SHE	SHE
0.798	1.12095	0.596	3.93644	0.646	0.07	2	DPYSL3	DPYSL3
0.798	0.952824	0.596	1.86388	0.85	0.451	2	TJP1	TJP1
0.798	1.0866	0.596	3.43525	0.666	0.087	2	TSPAN18	TSPAN18
0.793	0.763512	0.586	1.36041	0.913	0.608	2	CNN3	CNN3
0.792	1.06292	0.584	2.07787	0.801	0.313	2	MDK	MDK
0.792	1.19746	0.584	3.46353	0.665	0.117	2	LXN	LXN
0.79	0.856051	0.58	2.02254	0.7	0.105	2	LAPTM5	LAPTM5
0.789	1.196	0.578	3.40268	0.667	0.134	2	HS2ST1	HS2ST1
0.785	1.04841	0.57	4.54252	0.601	0.038	2	C25H10orf54	C25H10orf54
0.785	1.19574	0.57	5.6271	0.585	0.02	2	FAM124B	FAM124B
0.785	1.01835	0.57	3.13339	0.662	0.137	2	DOCK9	DOCK9
0.784	1.27061	0.568	5.7412	0.583	0.019	2	SOX17	SOX17
0.783	1.13848	0.566	2.82857	0.688	0.172	2	EHD4	EHD4
0.782	0.583176	0.564	0.85116	0.999	0.975	2	TMSB4X	TMSB4X
0.782	1.00686	0.564	2.79731	0.68	0.174	2	NPDC1	NPDC1
0.781	1.00765	0.562	4.8684	0.587	0.033	2	PRKCH	PRKCH
0.781	1.03542	0.562	3.29636	0.643	0.117	2	SNRK	SNRK
0.781	1.05293	0.562	1.97219	0.829	0.454	2	NRP1	NRP1
0.78	1.19023	0.56	3.19202	0.665	0.163	2	MYO6	MYO6
0.78	0.90082	0.56	1.9336	0.782	0.373	2	N4BP1	N4BP1
0.779	0.976489	0.558	2.66069	0.693	0.198	2	HDAC7	HDAC7
0.778	1.09338	0.556	3.26371	0.642	0.123	2	FAM198B	FAM198B
0.778	1.11238	0.556	3.07806	0.65	0.131	2	LOC105613171	LOC105613171
0.778	1.10699	0.556	3.69873	0.601	0.05	2	PALMD	PALMD
0.777	1.06465	0.554	5.23828	0.573	0.027	2	ILDR2	ILDR2
0.776	0.92336	0.552	1.82337	0.798	0.326	2	FILIP1	FILIP1
0.775	0.962436	0.55	2.81762	0.66	0.139	2	ARMCX1	ARMCX1
0.774	1.15289	0.548	3.62947	0.611	0.078	2	FAM43A	FAM43A
0.773	0.904926	0.546	2.20358	0.724	0.286	2	SNAP23	SNAP23
0.773	0.977119	0.546	4.48712	0.578	0.042	2	SCARF1	SCARF1
0.771	1.00886	0.542	3.23728	0.616	0.089	2	AFF3	AFF3
0.771	0.958329	0.542	1.56924	0.913	0.678	2	JMJD1C	JMJD1C
0.771	0.686668	0.542	1.16625	0.93	0.693	2	APP	APP
0.77	1.07102	0.54	2.88223	0.649	0.124	2	PREX2	PREX2
0.768	0.728104	0.536	1.28024	0.908	0.663	2	QKI	QKI
0.768	1.52156	0.536	2.8696	0.706	0.277	2	HOPX	HOPX
0.768	0.779714	0.536	1.42936	0.862	0.57	2	LOC101122777	YBX3
0.768	0.875182	0.536	2.11868	0.725	0.281	2	PTPRM	PTPRM
0.768	0.949343	0.536	2.39906	0.696	0.244	2	PLEKHA1	PLEKHA1
0.767	0.851215	0.534	1.82658	0.772	0.371	2	LUZP1	LUZP1
0.765	1.00186	0.53	3.76216	0.582	0.066	2	ABCG2	ABCG2
0.764	0.988303	0.528	3.35701	0.6	0.097	2	PLEKHG1	PLEKHG1
0.764	0.969821	0.528	3.27795	0.601	0.085	2	FLI1	FLI1
0.764	1.06625	0.528	2.10561	0.768	0.369	2	LIFR	LIFR
0.764	0.847237	0.528	1.77996	0.78	0.36	2	KIAA1217	KIAA1217
0.764	1.09476	0.528	2.54837	0.694	0.264	2	KRT10	KRT10
0.763	0.8729	0.526	2.00984	0.734	0.327	2	PPP2R5A	PPP2R5A
0.762	0.878966	0.524	2.10449	0.715	0.271	2	FSCN1	FSCN1
0.761	1.17054	0.522	3.32929	0.595	0.09	2	PRDM1	PRDM1
0.761	0.950711	0.522	1.59735	0.778	0.324	2	KLF2	KLF2
0.76	0.981723	0.52	4.33299	0.557	0.05	2	CLIC2	CLIC2
0.76	0.842603	0.52	2.06851	0.688	0.197	2	GRASP	GRASP
0.759	0.875105	0.518	2.17274	0.7	0.274	2	YES1	YES1
0.758	1.01724	0.516	3.02216	0.596	0.093	2	NCKAP5	NCKAP5
0.758	0.891066	0.516	1.96776	0.732	0.318	2	EFNA1	EFNA1
0.757	0.634821	0.514	1.01753	0.914	0.743	2	LOC101120668	B2M
0.756	1.00489	0.512	1.72955	0.768	0.307	2	SLC2A3	SLC2A3
0.756	0.962057	0.512	3.4578	0.577	0.078	2	ARHGEF3	ARHGEF3
0.755	0.987326	0.51	5.20619	0.527	0.021	2	BCL6B	BCL6B
0.754	0.804262	0.508	1.78572	0.746	0.353	2	TACC1	TACC1
0.752	0.1902	0.504	0.36327	0.605	0.085	2	SRGN	SRGN
0.752	0.963237	0.504	3.5969	0.557	0.06	2	FAM13C	FAM13C
0.752	0.941418	0.504	2.55686	0.603	0.112	2	OLA-I	OLA-I
0.751	0.959762	0.502	4.43738	0.531	0.035	2	SEMA6A	SEMA6A
0.751	0.941575	0.502	1.68647	0.829	0.54	2	ATP2B1	ATP2B1
0.75	0.993036	0.5	4.10563	0.537	0.044	2	CLEC2D	CLEC2D
0.749	0.936662	0.498	2.36283	0.637	0.157	2	ST8SIA4	ST8SIA4
0.749	0.866581	0.498	2.41353	0.617	0.14	2	COTL1	COTL1
0.748	0.756439	0.496	1.96335	0.622	0.152	2	ACSL4	ACSL4
0.748	0.997226	0.496	2.43917	0.655	0.236	2	CDC42EP3	CDC42EP3
0.747	1.17314	0.494	2.40642	0.668	0.219	2	C26H8orf4	C26H8orf4
0.746	0.954061	0.492	5.05005	0.51	0.022	2	ADGRL4	ADGRL4
0.745	0.864332	0.49	2.28921	0.643	0.188	2	NCALD	NCALD
0.745	0.862737	0.49	4.26074	0.523	0.041	2	ARAP3	ARAP3
0.745	0.925126	0.49	4.11917	0.531	0.053	2	PDGFB	PDGFB
0.745	0.939907	0.49	3.00981	0.586	0.125	2	HEG1	HEG1
0.743	0.959135	0.486	4.72088	0.51	0.03	2	HHEX	HHEX
0.743	0.873861	0.486	2.09821	0.684	0.272	2	GULP1	GULP1
0.743	0.580391	0.486	0.906733	0.96	0.871	2	LOC101114849	LOC101114849
0.742	0.868124	0.484	2.93323	0.572	0.104	2	SCARB1	SCARB1
0.742	1.23449	0.484	5.02699	0.507	0.029	2	TNFSF10	TNFSF10
0.741	0.85623	0.482	2.4208	0.611	0.172	2	VWA5A	VWA5A
0.741	0.640619	0.482	1.1599	0.877	0.652	2	CTNNB1	CTNNB1
0.739	0.954322	0.478	4.5166	0.509	0.04	2	ITGA2	ITGA2
0.739	0.884381	0.478	2.65554	0.601	0.168	2	SEC14L1	SEC14L1
0.738	0.853932	0.476	2.39175	0.622	0.197	2	RPS6KA3	RPS6KA3
0.737	0.891263	0.474	1.75947	0.755	0.404	2	KITLG	KITLG
0.736	0.682956	0.472	1.3698	0.8	0.491	2	REEP3	REEP3
0.736	0.968641	0.472	5.66174	0.485	0.016	2	FAM110D	FAM110D
0.736	0.74192	0.472	1.58716	0.759	0.413	2	CTNND1	CTNND1
0.735	0.853332	0.47	2.11042	0.622	0.174	2	CREB5	CREB5
0.735	0.861259	0.47	2.22226	0.624	0.174	2	RGS3	RGS3
0.734	0.925989	0.468	2.74509	0.588	0.168	2	LOC101116298	SULT1C4
0.734	0.801937	0.468	1.82057	0.709	0.339	2	ELK4	ELK4
0.733	0.886892	0.466	3.56605	0.519	0.062	2	FZD4	FZD4
0.733	0.983307	0.466	3.62294	0.523	0.069	2	ITGA6	ITGA6
0.733	0.862705	0.466	3.81654	0.51	0.051	2	HSPA12B	HSPA12B
0.732	0.807243	0.464	4.25217	0.494	0.033	2	ACVRL1	ACVRL1
0.732	0.763328	0.464	1.86353	0.684	0.3	2	VAT1	VAT1
0.731	0.694188	0.462	1.29846	0.827	0.574	2	LOC101116800	MAGED2
0.731	0.79886	0.462	2.8152	0.56	0.124	2	FAM65A	FAM65A
0.73	0.839254	0.46	5.39249	0.474	0.017	2	ARHGEF15	ARHGEF15
0.729	0.915034	0.458	2.63147	0.576	0.151	2	LOC101112306	SAMD9
0.728	0.750093	0.456	1.83441	0.677	0.293	2	JUP	JUP
0.727	0.796658	0.454	2.26005	0.586	0.148	2	LOC101106689	GNG2
0.727	0.731572	0.454	1.91287	0.618	0.188	2	DHRS3	DHRS3
0.725	0.831381	0.45	5.2959	0.464	0.018	2	USHBP1	USHBP1
0.725	0.801573	0.45	1.62466	0.752	0.451	2	ETNK1	ETNK1
0.725	0.742974	0.45	1.98657	0.624	0.197	2	CMTM3	CMTM3
0.724	0.836295	0.448	3.10356	0.52	0.079	2	LOC105607326	LOC105607326
0.724	0.725789	0.448	1.44098	0.741	0.342	2	SDPR	SDPR
0.724	0.672181	0.448	1.26212	0.806	0.474	2	LOC101114239	AKAP2
0.724	0.807937	0.448	1.90496	0.662	0.278	2	PRKCDBP	PRKCDBP
0.723	0.670994	0.446	1.41162	0.762	0.442	2	EFR3A	EFR3A
0.723	0.840907	0.446	2.82093	0.537	0.102	2	MEIS2	MEIS2
0.723	0.685918	0.446	1.83332	0.611	0.165	2	ENG	ENG
0.723	0.714151	0.446	1.68018	0.666	0.243	2	HTRA1	HTRA1
0.723	0.59208	0.446	0.932269	0.93	0.728	2	TXNIP	TXNIP
0.721	0.695289	0.442	1.47682	0.708	0.285	2	UACA	UACA
0.721	0.78717	0.442	2.43402	0.574	0.163	2	NOTCH1	NOTCH1
0.721	0.72867	0.442	1.71411	0.684	0.323	2	SWAP70	SWAP70
0.72	0.746001	0.44	2.16855	0.599	0.196	2	CDC42EP1	CDC42EP1
0.719	0.903595	0.438	2.95691	0.531	0.118	2	RALGDS	RALGDS
0.719	0.764913	0.438	3.07801	0.516	0.099	2	MAP3K11	MAP3K11
0.718	0.808534	0.436	2.74605	0.536	0.124	2	IFNGR1	IFNGR1
0.718	0.598409	0.436	1.04065	0.852	0.608	2	H2AFZ	H2AFZ
0.718	0.840541	0.436	4.92064	0.456	0.025	2	AFAP1L1	AFAP1L1
0.717	0.699382	0.434	1.60277	0.675	0.294	2	NEDD4L	NEDD4L
0.716	0.742506	0.432	2.85424	0.523	0.116	2	GGH	GGH
0.716	0.729563	0.432	1.77767	0.665	0.311	2	RNF38	RNF38
0.716	0.729029	0.432	2.26504	0.554	0.127	2	FOXF1	FOXF1
0.716	0.580467	0.432	1.08269	0.828	0.563	2	TPM3	TPM3
0.715	0.85024	0.43	1.90701	0.677	0.365	2	MVB12A	MVB12A
0.715	0.941236	0.43	5.59912	0.443	0.017	2	LOC105604901	LOC105614015
0.715	0.551619	0.43	0.939309	0.866	0.629	2	STMN1	STMN1
0.714	0.721205	0.428	2.03336	0.556	0.143	2	LOC101113217	name
0.714	0.826703	0.428	2.18471	0.605	0.233	2	FRYL	FRYL
0.713	0.535667	0.426	0.926729	0.883	0.666	2	TMOD3	TMOD3
0.713	0.616893	0.426	1.12547	0.838	0.614	2	CLIC1	CLIC1
0.71	0.804883	0.42	4.47111	0.446	0.032	2	N4BP3	N4BP3
0.71	0.666553	0.42	1.62517	0.653	0.287	2	MAPRE2	MAPRE2
0.71	0.944017	0.42	2.78701	0.537	0.158	2	DTNBP1	DTNBP1
0.71	0.690375	0.42	2.37852	0.541	0.142	2	ECE1	ECE1
0.709	0.750833	0.418	2.67857	0.52	0.126	2	MKL2	MKL2
0.709	0.683785	0.418	1.813	0.613	0.224	2	STOM	STOM
0.709	0.749087	0.418	2.1541	0.578	0.207	2	BAG5	BAG5
0.709	0.6884	0.418	1.79964	0.631	0.271	2	BTBD7	BTBD7
0.709	0.835332	0.418	4.36451	0.442	0.027	2	LOC101122718	LOC101122718
0.708	0.717328	0.416	5.41631	0.429	0.016	2	TIE1	TIE1
0.707	0.748064	0.414	2.05288	0.577	0.196	2	SSH2	SSH2
0.707	0.531749	0.414	1.0036	0.825	0.59	2	PAK2	PAK2
0.706	0.681253	0.412	1.51675	0.691	0.361	2	DLC1	DLC1
0.706	0.753457	0.412	4.93501	0.43	0.022	2	HES2	HES2
0.706	0.671066	0.412	1.91587	0.595	0.227	2	ARHGAP31	ARHGAP31
0.706	0.740447	0.412	2.13443	0.578	0.205	2	IFNAR1	IFNAR1
0.705	0.862199	0.41	4.91576	0.431	0.027	2	DLL4	DLL4
0.705	0.710656	0.41	2.31245	0.539	0.152	2	TCN2	TCN2
0.704	0.679203	0.408	1.78038	0.624	0.275	2	USP46	USP46
0.703	0.785783	0.406	2.2238	0.558	0.186	2	CNKSR3	CNKSR3
0.703	0.518596	0.406	0.848657	0.938	0.832	2	ARGLU1	ARGLU1
0.703	0.701202	0.406	2.45926	0.516	0.125	2	SCHIP1	SCHIP1
0.701	0.670109	0.402	2.26711	0.518	0.121	2	RHOJ	RHOJ
0.701	0.708096	0.402	4.09043	0.433	0.033	2	CORO2B	CORO2B

## Sheet: cluster3
myAUC	avg_diff	power	avg_log2FC	pct.1	pct.2	cluster	gene	genes_no_LOC
0.958	2.05493	0.916	3.35887	0.985	0.309	3	AGER	AGER
0.942	1.68988	0.884	2.68992	0.992	0.489	3	LOC105616898	BCAM
0.94	1.94794	0.88	3.3074	0.965	0.26	3	GSTA1-1	GSTA1-1
0.936	1.82518	0.872	3.10955	0.971	0.291	3	PDPN	PDPN
0.927	1.82215	0.854	3.32455	0.945	0.22	3	COL4A4	COL4A4
0.926	1.68722	0.852	2.76579	0.979	0.317	3	LOC101118990	name
0.913	1.62334	0.826	2.8498	0.951	0.253	3	CLDN18	CLDN18
0.907	1.63134	0.814	3.08632	0.925	0.233	3	SPOCK2	SPOCK2
0.895	1.42896	0.79	2.46412	0.934	0.246	3	TACSTD2	TACSTD2
0.894	1.17279	0.788	1.77999	0.992	0.847	3	S100A10	S100A10
0.894	1.12738	0.788	1.70762	0.994	0.911	3	YBX1	YBX1
0.889	1.35458	0.778	2.15198	0.97	0.601	3	PRDX6	PRDX6
0.886	1.05223	0.772	1.62462	0.993	0.778	3	ANXA2	ANXA2
0.883	1.33597	0.766	2.35837	0.938	0.497	3	EMP2	EMP2
0.879	1.41101	0.758	2.71721	0.898	0.354	3	AGRN	AGRN
0.871	1.4138	0.742	2.61003	0.9	0.346	3	MGST1	MGST1
0.87	1.61396	0.74	3.07382	0.865	0.365	3	TMEM165	TMEM165
0.867	1.33667	0.734	2.91106	0.856	0.22	3	LAMB3	LAMB3
0.861	1.18859	0.722	2.09168	0.941	0.324	3	GSTT2B	GSTT2B
0.858	1.28172	0.716	2.61817	0.862	0.267	3	TMEM238	TMEM238
0.857	1.13076	0.714	1.92227	0.946	0.526	3	LRRFIP1	LRRFIP1
0.854	1.54085	0.708	3.48852	0.796	0.16	3	LOC105605335	LOC105615771
0.853	1.17269	0.706	2.11608	0.919	0.462	3	APBB2	APBB2
0.852	0.871374	0.704	1.35878	0.991	0.787	3	SPINT2	SPINT2
0.851	1.46198	0.702	3.04557	0.82	0.202	3	FLRT3	FLRT3
0.847	1.25103	0.694	2.72299	0.833	0.223	3	MYH14	MYH14
0.847	1.14646	0.694	2.22592	0.887	0.258	3	MATN4	MATN4
0.845	1.3023	0.69	2.6016	0.849	0.285	3	EDIL3	EDIL3
0.845	1.21094	0.69	2.27595	0.878	0.422	3	WWC2	WWC2
0.844	1.61782	0.688	3.82487	0.759	0.118	3	AQP5	AQP5
0.844	1.00984	0.688	1.65717	0.962	0.475	3	PHLDA1	PHLDA1
0.839	1.35875	0.678	3.13242	0.786	0.186	3	LAMA3	LAMA3
0.839	1.14066	0.678	2.05678	0.908	0.496	3	NBEAL1	NBEAL1
0.838	1.1042	0.676	1.89898	0.927	0.334	3	TST	TST
0.838	1.04533	0.676	1.6799	0.967	0.75	3	AHNAK	AHNAK
0.835	0.993902	0.67	1.77638	0.894	0.275	3	GPRC5A	GPRC5A
0.834	0.938978	0.668	1.61427	0.93	0.303	3	LOC101117946	KRT19
0.832	1.03378	0.664	1.67697	0.953	0.723	3	CALM2	CALM2
0.831	1.44341	0.662	3.96574	0.72	0.1	3	SEMA3E	SEMA3E
0.83	1.12343	0.66	2.18914	0.859	0.313	3	PRSS35	PRSS35
0.828	0.949023	0.656	1.61935	0.913	0.305	3	KRT8	KRT8
0.826	1.19938	0.652	2.51786	0.824	0.318	3	LAMA5	LAMA5
0.824	1.03471	0.648	1.99707	0.868	0.269	3	NKX2-1	NKX2-1
0.821	0.951525	0.642	1.605	0.942	0.563	3	CADM1	CADM1
0.82	1.16109	0.64	2.37573	0.822	0.298	3	DMD	DMD
0.816	1.14145	0.632	2.24106	0.822	0.33	3	TGFB2	TGFB2
0.815	1.0782	0.63	2.27282	0.806	0.247	3	LMO7	LMO7
0.815	1.16129	0.63	2.66995	0.77	0.244	3	ARHGEF26	ARHGEF26
0.814	1.01228	0.628	1.83436	0.88	0.445	3	ANXA3	ANXA3
0.813	0.749066	0.626	1.22614	0.945	0.484	3	ANXA1	ANXA1
0.812	1.27572	0.624	3.02892	0.742	0.219	3	DDX47	DDX47
0.811	0.822846	0.622	1.35777	0.956	0.739	3	APLP2	APLP2
0.81	1.27607	0.62	2.68688	0.775	0.261	3	SLC26A2	SLC26A2
0.809	0.89571	0.618	1.45714	0.955	0.555	3	NPNT	NPNT
0.808	0.989562	0.616	1.97553	0.839	0.282	3	EPCAM	EPCAM
0.808	1.17613	0.616	2.55981	0.77	0.225	3	NEBL	NEBL
0.807	1.11037	0.614	2.15989	0.819	0.371	3	LOC101108851	IDI1
0.806	0.605726	0.612	0.905139	0.996	0.957	3	MYL6	MYL6
0.805	0.897787	0.61	1.45452	0.942	0.718	3	MIF	MIF
0.804	0.774146	0.608	1.19935	0.973	0.843	3	S100A11	S100A11
0.801	0.968431	0.602	1.76429	0.866	0.418	3	CAV1	CAV1
0.798	1.07392	0.596	2.55853	0.74	0.228	3	VEGFA	VEGFA
0.797	1.28207	0.594	3.67603	0.664	0.111	3	RTKN2	RTKN2
0.796	1.25186	0.592	3.77791	0.656	0.102	3	COL4A3	COL4A3
0.795	1.04751	0.59	2.13109	0.803	0.361	3	PPP1R9A	PPP1R9A
0.795	0.960812	0.59	1.89598	0.827	0.425	3	PTGR1	PTGR1
0.794	0.937759	0.588	1.91802	0.816	0.377	3	LOC101107036	CNN2
0.793	1.01378	0.586	2.42534	0.739	0.234	3	MBOAT1	MBOAT1
0.786	0.973812	0.572	2.09901	0.775	0.286	3	PTPRF	PTPRF
0.785	0.934154	0.57	1.65034	0.877	0.591	3	LOC105614854	name
0.783	0.800806	0.566	1.37914	0.901	0.47	3	CD9	CD9
0.783	1.03482	0.566	2.76645	0.68	0.165	3	EDN3	EDN3
0.782	0.897222	0.564	1.38916	0.95	0.666	3	ID1	ID1
0.779	1.01004	0.558	2.57448	0.695	0.2	3	ANKRD29	ANKRD29
0.779	0.910068	0.558	1.73238	0.818	0.37	3	SDPR	SDPR
0.774	0.753124	0.548	1.24486	0.93	0.738	3	SEPW1	SEPW1
0.77	0.911492	0.54	1.9644	0.767	0.341	3	LTBP3	LTBP3
0.769	0.779529	0.538	1.40759	0.859	0.466	3	CAV2	CAV2
0.766	0.945625	0.532	2.39945	0.673	0.183	3	PERP	PERP
0.764	0.929765	0.528	2.23553	0.692	0.205	3	FBP1	FBP1
0.762	0.697643	0.524	1.17504	0.918	0.56	3	LOC101114075	SULT1A1
0.761	1.08514	0.522	3.40861	0.599	0.114	3	PLCE1	PLCE1
0.761	0.740375	0.522	1.30502	0.876	0.613	3	PRDX5	PRDX5
0.759	0.51543	0.518	0.776714	0.993	0.954	3	EEF1A1	EEF1A1
0.759	0.75337	0.518	1.42548	0.834	0.409	3	TSPAN13	TSPAN13
0.759	0.895321	0.518	1.98023	0.732	0.314	3	BACE2	BACE2
0.758	0.777524	0.516	1.3722	0.876	0.575	3	UTRN	UTRN
0.758	1.1753	0.516	2.98478	0.628	0.166	3	PRSS23	PRSS23
0.757	0.797467	0.514	1.69806	0.709	0.222	3	KRT7	KRT7
0.756	0.968808	0.512	2.17152	0.694	0.244	3	BMP2	BMP2
0.752	0.861365	0.504	1.58382	0.839	0.535	3	GLS	GLS
0.751	0.905477	0.502	2.44288	0.639	0.187	3	GPM6A	GPM6A
0.751	0.722296	0.502	1.34572	0.834	0.439	3	TSTD1	TSTD1
0.751	0.904951	0.502	2.02296	0.71	0.289	3	SELENBP1	SELENBP1
0.75	0.795167	0.5	1.66946	0.763	0.412	3	GLRX5	GLRX5
0.749	0.907498	0.498	2.4284	0.638	0.188	3	DSG2	DSG2
0.749	0.592756	0.498	1.03117	0.83	0.308	3	WFDC2	WFDC2
0.749	0.723684	0.498	1.31314	0.847	0.415	3	ALCAM	ALCAM
0.748	1.06826	0.496	3.30432	0.58	0.12	3	SEMA6D	SEMA6D
0.747	0.753802	0.494	1.64396	0.72	0.248	3	CDH1	CDH1
0.746	0.771949	0.492	1.39489	0.843	0.588	3	CD59	CD59
0.743	0.987896	0.486	3.09782	0.576	0.123	3	SLC1A1	SLC1A1
0.743	0.842208	0.486	1.74565	0.679	0.213	3	LOC106991745	LOC106991745
0.74	0.779246	0.48	1.7897	0.662	0.214	3	KRT18	KRT18
0.74	0.724933	0.48	1.41706	0.771	0.365	3	ID4	ID4
0.74	0.943336	0.48	2.25211	0.642	0.214	3	ADM	ADM
0.739	0.29262	0.478	0.428623	1	0.977	3	LOC101115640	GNAS
0.738	0.566194	0.476	0.927895	0.943	0.668	3	EPHX1	EPHX1
0.737	0.512268	0.474	0.831421	0.904	0.552	3	THBS1	THBS1
0.736	0.710717	0.472	1.46568	0.726	0.262	3	KLF5	KLF5
0.736	0.870627	0.472	2.05883	0.669	0.285	3	KIAA0754	KIAA0754
0.735	0.589384	0.47	0.97991	0.933	0.728	3	MFAP2	MFAP2
0.733	0.789254	0.466	1.75375	0.704	0.321	3	MYOF	MYOF
0.731	0.762467	0.462	2.07778	0.625	0.196	3	PLEKHB1	PLEKHB1
0.73	0.863077	0.46	2.44714	0.596	0.19	3	CLIC5	CLIC5
0.73	0.762032	0.46	1.47377	0.789	0.484	3	SLC25A36	SLC25A36
0.729	0.886036	0.458	2.14755	0.644	0.249	3	LOXL3	LOXL3
0.729	0.853901	0.458	2.05873	0.654	0.279	3	LOC101105356	POGLUT3
0.728	0.315305	0.456	0.534665	0.89	0.631	3	TPM1	TPM1
0.728	0.738505	0.456	1.89773	0.639	0.215	3	PRSS22	PRSS22
0.728	0.916462	0.456	2.85485	0.558	0.136	3	DTNA	DTNA
0.727	0.750017	0.454	1.6761	0.703	0.335	3	PAWR	PAWR
0.725	0.474131	0.45	0.780563	0.926	0.6	3	LIMCH1	LIMCH1
0.725	0.520505	0.45	0.836628	0.955	0.817	3	GAPDH	GAPDH
0.725	0.790191	0.45	2.20171	0.596	0.173	3	VEPH1	VEPH1
0.724	0.837449	0.448	2.77443	0.548	0.13	3	C1H2orf54	C1H2orf54
0.723	0.839663	0.446	2.6114	0.563	0.154	3	SEMA3B	SEMA3B
0.723	0.838142	0.446	2.22903	0.611	0.227	3	LGMN	LGMN
0.722	0.481153	0.444	0.782306	0.944	0.8	3	TPM4	TPM4
0.72	0.4778	0.44	0.838187	0.787	0.301	3	CD24	CD24
0.719	0.824357	0.438	2.19881	0.597	0.207	3	GSAP	GSAP
0.719	0.710451	0.438	1.76994	0.634	0.219	3	IRX1	IRX1
0.718	0.519317	0.436	0.928275	0.851	0.569	3	EZR	EZR
0.718	0.745423	0.436	1.54902	0.728	0.415	3	MYO9A	MYO9A
0.718	0.768555	0.436	2.08753	0.595	0.192	3	MPZL2	MPZL2
0.717	0.796085	0.434	2.25087	0.584	0.199	3	GATA6	GATA6
0.717	0.799531	0.434	2.3381	0.563	0.155	3	FBP2	FBP2
0.716	0.524474	0.432	0.862379	0.934	0.844	3	TCEB2	TCEB2
0.716	0.545463	0.432	0.850567	0.971	0.877	3	LOC101104348	LOC101104348
0.715	0.849815	0.43	2.879	0.522	0.122	3	CRLF1	CRLF1
0.715	0.417541	0.43	0.651077	0.971	0.814	3	SPTBN1	SPTBN1
0.715	0.607044	0.43	1.14588	0.809	0.503	3	ARHGAP28	ARHGAP28
0.714	0.564104	0.428	0.941542	0.913	0.793	3	BSG	BSG
0.714	0.73128	0.428	2.14291	0.574	0.172	3	PRSS8	PRSS8
0.714	0.919388	0.428	2.71298	0.538	0.142	3	AOX1	AOX1
0.714	0.734316	0.428	1.50098	0.734	0.424	3	PVRL3	PVRL3
0.713	0.677782	0.426	1.42599	0.732	0.422	3	CCSER2	CCSER2
0.712	0.797317	0.424	2.29211	0.572	0.188	3	FZD2	FZD2
0.712	0.472349	0.424	0.764071	0.945	0.859	3	SSR2	SSR2
0.711	0.739631	0.422	1.67509	0.68	0.367	3	WNK1	WNK1
0.709	0.671076	0.418	1.47485	0.685	0.323	3	CGNL1	CGNL1
0.709	0.663924	0.418	1.63075	0.629	0.235	3	EPDR1	EPDR1
0.709	0.774583	0.418	2.51934	0.539	0.163	3	LRRC1	LRRC1
0.709	0.68945	0.418	1.42106	0.726	0.418	3	AMOTL2	AMOTL2
0.707	0.815443	0.414	3.05394	0.493	0.105	3	DSC2	DSC2
0.707	0.719121	0.414	1.54113	0.701	0.387	3	RAB11FIP2	RAB11FIP2
0.707	0.780056	0.414	2.38744	0.548	0.178	3	EPB41L5	EPB41L5
0.707	0.728279	0.414	2.061	0.583	0.226	3	LOC101105348	SLC44A2
0.705	0.63623	0.41	1.3407	0.693	0.326	3	LOC101117657	METTL7A
0.703	0.672609	0.406	1.41279	0.697	0.354	3	FBN2	FBN2
0.703	0.793036	0.406	2.89031	0.498	0.123	3	BCAM	BCAM
0.703	0.643551	0.406	1.47091	0.68	0.364	3	SNX4	SNX4
0.703	0.678495	0.406	1.80165	0.59	0.212	3	CXADR	CXADR
0.701	0.657929	0.402	1.44139	0.654	0.293	3	GJA1	GJA1
0.701	0.799336	0.402	2.95361	0.485	0.109	3	FRAS1	FRAS1

## Sheet: cluster4
myAUC	avg_diff	power	avg_log2FC	pct.1	pct.2	cluster	gene	genes_no_LOC
0.989	2.54964	0.978	4.34962	0.995	0.374	4	CD44	CD44
0.982	2.41698	0.964	4.14418	0.993	0.26	4	ABI3BP	ABI3BP
0.943	1.75354	0.886	3.31969	0.965	0.224	4	SERPINE2	SERPINE2
0.939	1.69955	0.878	2.99758	0.976	0.322	4	SDC2	SDC2
0.933	1.82746	0.866	3.63635	0.935	0.272	4	EFEMP1	EFEMP1
0.931	2.12246	0.862	4.91342	0.897	0.084	4	PDGFRA	PDGFRA
0.922	1.41309	0.844	2.3423	0.984	0.477	4	FSTL1	FSTL1
0.921	1.50046	0.842	2.32747	0.995	0.269	4	DCN	DCN
0.92	1.68898	0.84	3.29386	0.932	0.286	4	NDNF	NDNF
0.912	1.60543	0.824	2.83226	0.96	0.272	4	ROBO2	ROBO2
0.9	1.41456	0.8	2.23444	0.927	0.135	4	ACTA2	ACTA2
0.9	1.58803	0.8	3.76647	0.868	0.125	4	PID1	PID1
0.894	1.54273	0.788	3.48623	0.869	0.175	4	SEMA3C	SEMA3C
0.892	1.44499	0.784	2.88461	0.909	0.302	4	MAP2	MAP2
0.889	1.54644	0.778	5.03212	0.805	0.044	4	WNT11	WNT11
0.883	1.55935	0.766	4.19014	0.815	0.087	4	TGFBI	TGFBI
0.879	1.49129	0.758	3.10408	0.87	0.208	4	NES	NES
0.875	1.28507	0.75	2.54577	0.893	0.32	4	TGFBR3	TGFBR3
0.871	1.48099	0.742	3.02636	0.861	0.25	4	FLRT2	FLRT2
0.87	1.26256	0.74	2.07348	0.883	0.149	4	TAGLN	TAGLN
0.856	1.38973	0.712	4.39143	0.751	0.05	4	CDH13	CDH13
0.854	1.38048	0.708	4.09608	0.76	0.086	4	LTBP2	LTBP2
0.854	1.30205	0.708	3.6357	0.774	0.09	4	ITGA9	ITGA9
0.848	1.33284	0.696	5.02739	0.722	0.04	4	EPB41L3	EPB41L3
0.841	1.02417	0.682	1.49343	1	0.621	4	IGF2	IGF2
0.839	1.09775	0.678	2.17564	0.877	0.295	4	ANTXR1	ANTXR1
0.836	1.03885	0.672	1.70233	0.955	0.433	4	PLAC9	PLAC9
0.833	1.31653	0.666	3.78789	0.719	0.064	4	GPC6	GPC6
0.829	1.07257	0.658	2.54379	0.803	0.174	4	TBX4	TBX4
0.826	1.05612	0.652	1.69263	0.964	0.666	4	LOC101118133	TUBA1A
0.826	1.03533	0.652	2.26948	0.83	0.221	4	MXRA8	MXRA8
0.823	0.9239	0.646	1.55682	0.944	0.567	4	CADM1	CADM1
0.82	1.00472	0.64	1.81395	0.905	0.369	4	ZEB2	ZEB2
0.818	1.16401	0.636	2.74137	0.768	0.197	4	ENG	ENG
0.817	1.17696	0.634	2.41983	0.818	0.336	4	SPRY1	SPRY1
0.813	1.06042	0.626	2.80426	0.741	0.165	4	GPM6B	GPM6B
0.812	1.83435	0.624	4.46002	0.658	0.041	4	MFAP5	MFAP5
0.81	1.13111	0.62	3.1259	0.717	0.144	4	LHFPL2	LHFPL2
0.81	1.06558	0.62	2.29007	0.791	0.208	4	F2R	F2R
0.808	0.859149	0.616	1.57689	0.904	0.314	4	BGN	BGN
0.807	0.919163	0.614	1.98715	0.828	0.374	4	ANXA6	ANXA6
0.801	0.632656	0.602	0.991644	0.985	0.66	4	CALD1	CALD1
0.801	1.45992	0.602	4.48217	0.643	0.064	4	COLEC11	COLEC11
0.801	1.06295	0.602	2.08447	0.823	0.334	4	TGFB2	TGFB2
0.8	1.22618	0.6	3.92641	0.64	0.044	4	CLDN11	CLDN11
0.799	1.09614	0.598	3.66192	0.657	0.081	4	GPC4	GPC4
0.794	1.00303	0.588	2.64147	0.7	0.144	4	SEMA5A	SEMA5A
0.792	0.743822	0.584	1.24303	0.951	0.714	4	APP	APP
0.791	0.921234	0.582	1.84644	0.828	0.377	4	LOC101113020	DST
0.79	0.829264	0.58	1.35825	0.913	0.425	4	C15H11orf96	C15H11orf96
0.789	0.903775	0.578	1.97753	0.793	0.365	4	LOC106991082	RBFOX2
0.788	0.991299	0.576	2.30294	0.723	0.161	4	NR2F1	NR2F1
0.785	0.939884	0.57	2.0571	0.775	0.298	4	ANTXR2	ANTXR2
0.785	0.532688	0.57	0.801272	0.999	0.943	4	LOC105609544	LOC105609544
0.784	0.9521	0.568	2.44503	0.711	0.182	4	DZIP1	DZIP1
0.782	1.16688	0.564	4.87267	0.587	0.026	4	NOTUM	NOTUM
0.781	1.05923	0.562	3.14353	0.642	0.091	4	SEMA3D	SEMA3D
0.78	0.94339	0.56	1.50756	0.929	0.553	4	THBS1	THBS1
0.778	0.688687	0.556	1.01968	0.995	0.672	4	VIM	VIM
0.775	1.04882	0.55	3.10011	0.645	0.145	4	ARSB	ARSB
0.773	0.910737	0.546	2.20365	0.704	0.184	4	ETV1	ETV1
0.772	0.934088	0.544	2.18122	0.693	0.147	4	MAG	MAG
0.771	1.03921	0.542	2.35353	0.722	0.273	4	PDLIM1	PDLIM1
0.768	1.16971	0.536	2.72162	0.65	0.143	4	COL12A1	COL12A1
0.768	0.986667	0.536	2.20806	0.713	0.251	4	NET1	NET1
0.767	0.706124	0.534	1.29785	0.894	0.434	4	RBP1	RBP1
0.764	0.807063	0.528	1.62162	0.81	0.386	4	RIMKLB	RIMKLB
0.763	0.962875	0.526	2.88758	0.595	0.073	4	PDLIM3	PDLIM3
0.757	0.661285	0.514	1.25644	0.842	0.361	4	RUNX1T1	RUNX1T1
0.755	0.807275	0.51	1.70142	0.776	0.402	4	LPP	LPP
0.754	0.842204	0.508	2.35706	0.639	0.135	4	LOC105602903	LOC105602903
0.753	0.845701	0.506	1.8163	0.73	0.255	4	LOC105606593	LOC105606593
0.753	0.58791	0.506	1.05229	0.877	0.422	4	COL5A2	COL5A2
0.752	0.942973	0.504	2.51749	0.621	0.14	4	ADGRG6	ADGRG6
0.752	0.647184	0.504	1.12285	0.893	0.421	4	TBX3	TBX3
0.752	0.844468	0.504	1.959	0.684	0.187	4	CDH11	CDH11
0.751	0.416071	0.502	0.788202	0.64	0.112	4	MYH11	MYH11
0.75	0.652556	0.5	1.28373	0.852	0.472	4	PPIC	PPIC
0.749	1.29314	0.498	2.4013	0.69	0.293	4	NR4A1	NR4A1
0.749	0.688554	0.498	1.24656	0.85	0.381	4	EDNRA	EDNRA
0.748	0.528999	0.496	0.851734	0.967	0.832	4	SEPT7	SEPT7
0.746	0.507432	0.492	0.877887	0.916	0.346	4	COL6A1	COL6A1
0.745	0.792908	0.49	1.94428	0.683	0.239	4	GLIPR2	GLIPR2
0.745	0.861356	0.49	1.69153	0.715	0.252	4	MAP1B	MAP1B
0.743	0.89615	0.486	3.09248	0.56	0.084	4	ZFPM2	ZFPM2
0.743	0.752129	0.486	1.4282	0.819	0.5	4	SKIL	SKIL
0.742	1.09915	0.484	3.85094	0.529	0.052	4	LUZP2	LUZP2
0.741	0.456905	0.482	0.879631	0.796	0.274	4	PCOLCE	PCOLCE
0.741	0.808095	0.482	2.16471	0.65	0.219	4	MLLT3	MLLT3
0.74	0.71977	0.48	1.7704	0.668	0.19	4	ROBO1	ROBO1
0.738	0.625797	0.476	1.18805	0.867	0.569	4	TSPAN6	TSPAN6
0.738	0.388701	0.476	0.583572	0.989	0.786	4	COL4A1	COL4A1
0.734	0.628147	0.468	1.31802	0.791	0.433	4	TUSC3	TUSC3
0.734	0.810977	0.468	2.54751	0.581	0.132	4	LRP4	LRP4
0.732	0.456485	0.464	0.879752	0.752	0.258	4	C3H2orf40	C3H2orf40
0.73	1.06744	0.46	3.74879	0.504	0.048	4	WIF1	WIF1
0.727	0.67565	0.454	1.00948	0.939	0.724	4	JUNB	JUNB
0.727	0.389501	0.454	0.575273	0.999	0.973	4	HSP90AB1	HSP90AB1
0.723	0.716494	0.446	1.7143	0.672	0.295	4	MPDZ	MPDZ
0.723	0.786471	0.446	2.53364	0.545	0.101	4	TBX5	TBX5
0.722	0.819271	0.444	3.39065	0.496	0.055	4	RERG	RERG
0.721	0.864507	0.442	3.88783	0.477	0.037	4	CD248	CD248
0.72	0.661718	0.44	1.36022	0.742	0.323	4	UACA	UACA
0.72	0.530708	0.44	0.941069	0.899	0.638	4	CNN3	CNN3
0.719	0.59027	0.438	1.19162	0.778	0.428	4	LOC101109941	LY75
0.718	0.81475	0.436	3.4121	0.491	0.068	4	KANK1	KANK1
0.717	0.622444	0.434	1.30722	0.714	0.3	4	EDIL3	EDIL3
0.717	0.62776	0.434	1.2108	0.809	0.539	4	TMEM123	TMEM123
0.717	0.558115	0.434	0.970181	0.902	0.677	4	NFIA	NFIA
0.716	0.771384	0.432	2.37124	0.55	0.128	4	PCSK5	PCSK5
0.715	0.973706	0.43	4.1799	0.457	0.031	4	CTHRC1	CTHRC1
0.715	0.79446	0.43	1.84187	0.618	0.217	4	CREB5	CREB5
0.715	0.636479	0.43	1.4574	0.716	0.383	4	CHD6	CHD6
0.714	0.572327	0.428	1.0311	0.884	0.663	4	TAF1D	TAF1D
0.714	0.562715	0.428	1.0301	0.832	0.44	4	EVA1B	EVA1B
0.713	0.766447	0.426	2.63797	0.524	0.117	4	TRERF1	TRERF1
0.712	0.580594	0.424	1.12613	0.759	0.363	4	MDK	MDK
0.712	0.619369	0.424	1.34427	0.723	0.366	4	GNB4	GNB4
0.712	0.71235	0.424	1.86943	0.593	0.171	4	TMEM45A	TMEM45A
0.71	0.580329	0.42	1.15931	0.777	0.439	4	ENAH	ENAH
0.71	0.649612	0.42	1.49792	0.692	0.369	4	SEPT9	SEPT9
0.71	0.3948	0.42	0.616892	0.99	0.913	4	LOC101112071	HMGB1
0.708	0.799993	0.416	3.64081	0.455	0.041	4	RYR2	RYR2
0.707	0.448929	0.414	0.707344	0.976	0.882	4	LOC105609918	LOC105609918
0.707	0.804895	0.414	3.03869	0.476	0.066	4	ISM1	ISM1
0.706	0.589527	0.412	1.3037	0.714	0.384	4	ACTN1	ACTN1
0.706	0.856034	0.412	4.7308	0.428	0.016	4	COL28A1	COL28A1
0.706	0.414543	0.412	0.654486	0.968	0.872	4	ITGB1	ITGB1
0.705	0.838931	0.41	1.56019	0.704	0.378	4	RGS2	RGS2
0.705	1.08395	0.41	6.05028	0.421	0.016	4	SERPINI1	SERPINI1
0.704	0.539203	0.408	1.13635	0.736	0.357	4	SEPT11	SEPT11
0.703	0.741942	0.406	2.21435	0.523	0.121	4	CHN1	CHN1
0.703	0.605911	0.406	1.54164	0.636	0.259	4	PROS1	PROS1
0.701	0.460992	0.402	0.69548	0.969	0.596	4	GTL2	GTL2

## Sheet: cluster5
myAUC	avg_diff	power	avg_log2FC	pct.1	pct.2	cluster	gene	genes_no_LOC
0.974	1.89144	0.948	2.90036	1	0.665	5	CALD1	CALD1
0.942	2.02785	0.884	4.01684	0.942	0.143	5	WFDC1	WFDC1
0.935	2.1118	0.87	4.37479	0.924	0.186	5	IGFBP7	IGFBP7
0.906	1.79303	0.812	4.75793	0.848	0.106	5	MFGE8	MFGE8
0.905	1.36227	0.81	2.21726	0.984	0.53	5	RARRES2	RARRES2
0.904	1.84418	0.808	5.48906	0.829	0.051	5	GUCY1B3	GUCY1B3
0.904	1.46813	0.808	2.22751	0.992	0.811	5	CST3	CST3
0.897	2.10627	0.794	3.66326	0.869	0.11	5	MYH11	MYH11
0.886	2.17956	0.772	3.51773	0.878	0.163	5	TAGLN	TAGLN
0.885	1.27515	0.77	2.24755	0.955	0.336	5	SDC2	SDC2
0.884	1.29367	0.768	2.23521	0.941	0.611	5	PPP1R12A	PPP1R12A
0.883	1.57549	0.766	2.5201	0.963	0.432	5	C15H11orf96	C15H11orf96
0.88	1.40428	0.76	2.65142	0.914	0.348	5	LHFP	LHFP
0.873	1.56129	0.746	4.14945	0.801	0.117	5	NOTCH3	NOTCH3
0.862	1.73656	0.724	4.88261	0.752	0.039	5	PLN	PLN
0.861	2.00832	0.722	3.13945	0.841	0.154	5	ACTA2	ACTA2
0.861	1.53599	0.722	3.85148	0.789	0.141	5	SEPT4	SEPT4
0.856	2.28197	0.712	7.64159	0.719	0.019	5	LOC101102327	COX4I2
0.842	1.90039	0.684	2.79591	0.922	0.434	5	MGP	MGP
0.84	2.28115	0.68	8.06782	0.685	0.011	5	NDUFA4L2	NDUFA4L2
0.833	1.38545	0.666	4.94918	0.69	0.032	5	CPE	CPE
0.833	1.033	0.666	1.53816	0.994	0.79	5	COL4A1	COL4A1
0.832	1.81554	0.664	2.91282	0.93	0.636	5	TPM1	TPM1
0.832	1.10911	0.664	2.09959	0.877	0.4	5	PKIG	PKIG
0.828	1.7105	0.656	3.07807	0.764	0.157	5	TPM2	TPM2
0.823	0.978154	0.646	1.54861	0.968	0.835	5	SEPT7	SEPT7
0.819	1.75415	0.638	3.9683	0.708	0.11	5	MEST	MEST
0.818	1.5088	0.636	5.0846	0.664	0.045	5	GUCY1A3	GUCY1A3
0.811	1.14639	0.622	2.02657	0.884	0.438	5	TIMP1	TIMP1
0.811	1.3103	0.622	3.24834	0.722	0.154	5	SEMA5A	SEMA5A
0.802	1.12129	0.604	2.17788	0.811	0.265	5	MEF2C	MEF2C
0.802	1.02957	0.604	1.73197	0.919	0.7	5	MGST3	MGST3
0.802	2.25859	0.604	8.31553	0.608	0.006	5	RGS5	RGS5
0.792	1.44627	0.584	5.75893	0.602	0.031	5	LOC105611978	LOC105611978
0.788	0.808955	0.576	1.19672	0.989	0.475	5	APOE	APOE
0.785	0.971779	0.57	1.92359	0.799	0.31	5	ANTXR1	ANTXR1
0.783	1.17841	0.566	2.67865	0.709	0.214	5	ITGA1	ITGA1
0.783	1.08815	0.566	1.88851	0.848	0.442	5	LOC101115805	COL4A2
0.782	1.0725	0.564	2.38094	0.737	0.252	5	PDE5A	PDE5A
0.781	1.09716	0.562	2.6251	0.699	0.21	5	LOC101122183	CRIM1
0.778	1.04825	0.556	2.82	0.668	0.154	5	PRKG1	PRKG1
0.775	0.786477	0.55	1.44302	0.859	0.327	5	BGN	BGN
0.774	1.18022	0.548	6.66953	0.554	0.01	5	HEYL	HEYL
0.769	0.651013	0.538	0.971549	0.996	0.958	5	MYL6	MYL6
0.769	0.783448	0.538	1.47545	0.762	0.273	5	MYLK	MYLK
0.768	1.10969	0.536	3.28288	0.616	0.113	5	ARHGAP42	ARHGAP42
0.767	1.12428	0.534	3.34761	0.616	0.12	5	RAMP1	RAMP1
0.764	1.14783	0.528	3.59029	0.59	0.08	5	LOC105608416	LOC105608416
0.763	1.12086	0.526	3.6525	0.584	0.078	5	IL6R	IL6R
0.752	0.936257	0.504	1.5716	0.79	0.357	5	SLC2A3	SLC2A3
0.751	0.698525	0.502	1.09912	0.966	0.71	5	LGALS1	LGALS1
0.749	1.009	0.498	2.75781	0.621	0.186	5	ISYNA1	ISYNA1
0.749	1.03319	0.498	2.59971	0.617	0.148	5	NCKAP5	NCKAP5
0.748	1.05128	0.496	3.94647	0.537	0.048	5	RASL12	RASL12
0.748	0.838255	0.496	1.64084	0.77	0.354	5	PMEPA1	PMEPA1
0.747	0.762872	0.494	1.39762	0.834	0.45	5	LAMA4	LAMA4
0.747	0.941508	0.494	1.82763	0.763	0.464	5	LIMS1	LIMS1
0.738	0.726974	0.476	1.42195	0.808	0.542	5	ARPC1A	ARPC1A
0.736	1.02065	0.472	2.50434	0.591	0.135	5	KCNJ8	KCNJ8
0.735	0.914932	0.47	2.18567	0.647	0.26	5	FAM107B	FAM107B
0.734	1.20896	0.468	6.59718	0.477	0.011	5	CCDC3	CCDC3
0.733	0.447921	0.466	0.760403	0.866	0.357	5	PPP1R14A	PPP1R14A
0.732	2.10847	0.464	5.3243	0.521	0.103	5	FAM162B	FAM162B
0.73	1.17027	0.46	2.61801	0.598	0.178	5	NR2F1	NR2F1
0.73	1.40096	0.46	2.76389	0.624	0.226	5	PCDH18	PCDH18
0.729	0.803834	0.458	1.70916	0.718	0.39	5	ACTN1	ACTN1
0.728	1.27282	0.456	2.69669	0.592	0.198	5	ARHGDIB	ARHGDIB
0.728	0.964822	0.456	2.44233	0.59	0.154	5	REM1	REM1
0.727	0.769713	0.454	1.57537	0.74	0.389	5	LOC101111776	MAP3K20
0.727	0.992836	0.454	7.19426	0.459	0.006	5	RGS7BP	RGS7BP
0.726	0.531573	0.452	0.842026	0.975	0.887	5	MRCL3	MRCL3
0.726	0.555684	0.452	0.956006	0.854	0.36	5	COL6A1	COL6A1
0.726	0.955337	0.452	3.11163	0.533	0.11	5	PEAR1	PEAR1
0.725	0.76798	0.45	2.23768	0.512	0.062	5	DES	DES
0.725	0.852982	0.45	3.88993	0.488	0.047	5	AXL	AXL
0.722	1.05641	0.444	2.85362	0.536	0.112	5	ITIH5	ITIH5
0.72	0.604138	0.44	1.05698	0.878	0.708	5	SLC25A3	SLC25A3
0.717	0.893609	0.434	5.61946	0.446	0.016	5	AFAP1L2	AFAP1L2
0.717	0.853886	0.434	2.22655	0.603	0.242	5	GJC1	GJC1
0.716	1.15358	0.432	6.26687	0.44	0.011	5	CDH6	CDH6
0.713	0.44266	0.426	0.661981	0.992	0.965	5	EIF1	EIF1
0.712	0.736521	0.424	1.36304	0.792	0.553	5	FLNA	FLNA
0.712	0.788295	0.424	1.90658	0.62	0.25	5	GLIPR2	GLIPR2
0.711	0.794129	0.422	1.88343	0.644	0.329	5	PTEN	PTEN
0.711	0.62718	0.422	1.15779	0.782	0.385	5	ZEB2	ZEB2
0.709	0.887465	0.418	1.91651	0.611	0.229	5	F2R	F2R
0.709	0.819136	0.418	1.79355	0.666	0.355	5	PEAK1	PEAK1
0.709	0.525637	0.418	0.826031	0.966	0.874	5	ITGB1	ITGB1
0.708	0.445781	0.416	0.688824	0.975	0.837	5	CALM1	CALM1
0.707	0.808753	0.414	2.09392	0.596	0.268	5	HIBADH	HIBADH
0.707	0.761142	0.414	1.90763	0.606	0.245	5	FAT1	FAT1
0.704	0.581528	0.408	0.875192	0.934	0.605	5	GTL2	GTL2
0.701	0.785362	0.402	1.81148	0.636	0.351	5	HK1	HK1

## Sheet: cluster6
myAUC	avg_diff	power	avg_log2FC	pct.1	pct.2	cluster	gene	genes_no_LOC
0.951	4.25422	0.902	6.95285	0.929	0.223	6	TFF3	TFF3
0.933	2.9389	0.866	4.35814	0.946	0.344	6	VMO1	VMO1
0.912	1.85304	0.824	3.61952	0.906	0.227	6	KRT7	KRT7
0.91	2.61745	0.82	5.10308	0.868	0.179	6	CLDN10	CLDN10
0.908	1.73665	0.816	3.83334	0.877	0.126	6	FAM129A	FAM129A
0.9	1.6849	0.8	2.67758	0.965	0.497	6	ANXA1	ANXA1
0.894	1.54195	0.788	3.61243	0.87	0.176	6	PON3	PON3
0.892	1.6857	0.784	2.94727	0.918	0.273	6	MME	MME
0.891	1.8152	0.782	3.0107	0.935	0.322	6	LOC101117946	KRT19
0.887	1.88696	0.774	3.37729	0.884	0.273	6	CLDN4	CLDN4
0.879	1.76555	0.758	2.91623	0.917	0.319	6	WFDC2	WFDC2
0.868	1.33435	0.736	2.27582	0.938	0.52	6	DSTN	DSTN
0.865	1.46279	0.73	2.42922	0.935	0.323	6	KRT8	KRT8
0.865	1.89584	0.73	3.18899	0.878	0.27	6	TACSTD2	TACSTD2
0.858	1.32469	0.716	2.57721	0.885	0.328	6	LOC101117657	METTL7A
0.857	2.24782	0.714	5.47737	0.745	0.07	6	LOC101106871	CXCL17
0.853	1.07839	0.706	1.8193	0.96	0.481	6	CD9	CD9
0.848	1.34753	0.696	2.72273	0.851	0.256	6	CDH1	CDH1
0.845	1.51127	0.69	2.61006	0.863	0.295	6	GPRC5A	GPRC5A
0.844	1.43873	0.688	2.26596	0.949	0.613	6	PRDX6	PRDX6
0.838	4.61281	0.676	7.90517	0.704	0.072	6	LOC101110371	SCGB2A2
0.836	1.13632	0.672	2.71565	0.806	0.191	6	PERP	PERP
0.835	1.31778	0.67	3.36828	0.761	0.161	6	C24H16orf89	C24H16orf89
0.834	1.29092	0.668	2.19415	0.922	0.575	6	EZR	EZR
0.83	1.17235	0.66	2.28066	0.849	0.27	6	KLF5	KLF5
0.827	1.31348	0.654	5.10454	0.68	0.036	6	EHF	EHF
0.821	1.13533	0.642	2.68646	0.788	0.205	6	PTPN13	PTPN13
0.818	1.4801	0.636	5.05713	0.665	0.042	6	FXYD3	FXYD3
0.816	0.883401	0.632	1.48859	0.943	0.657	6	SERP1	SERP1
0.815	1.02714	0.63	2.4401	0.787	0.224	6	MAL2	MAL2
0.815	1.38983	0.63	2.92978	0.785	0.222	6	KRT18	KRT18
0.813	1.02383	0.626	1.83539	0.863	0.359	6	LOC101113728	CLU
0.808	1.14797	0.616	1.92959	0.875	0.311	6	CD24	CD24
0.804	0.849153	0.608	1.29475	0.975	0.797	6	SAT1	SAT1
0.804	1.11785	0.608	2.66597	0.759	0.201	6	CLDN7	CLDN7
0.804	2.86118	0.608	5.35246	0.709	0.173	6	S100A2	S100A2
0.803	1.0853	0.606	1.78744	0.901	0.404	6	SDC4	SDC4
0.8	1.10602	0.6	2.63211	0.742	0.191	6	CFI	CFI
0.799	1.31955	0.598	4.05314	0.655	0.086	6	ATP6V1C2	ATP6V1C2
0.794	1.31126	0.588	2.14308	0.887	0.516	6	HERPUD1	HERPUD1
0.794	0.809916	0.588	1.48504	0.906	0.447	6	TSTD1	TSTD1
0.794	0.707532	0.588	1.09538	0.981	0.847	6	S100A11	S100A11
0.793	1.1015	0.586	1.69343	0.974	0.785	6	ANXA2	ANXA2
0.792	1.57175	0.584	2.729	0.754	0.29	6	TNFRSF12A	TNFRSF12A
0.788	0.888865	0.576	2.80796	0.689	0.149	6	PLPP2	PLPP2
0.787	1.15707	0.574	2.34235	0.758	0.229	6	BMP3	BMP3
0.787	0.895775	0.574	1.54156	0.898	0.353	6	TST	TST
0.783	0.781145	0.566	1.17846	0.977	0.919	6	DDX5	DDX5
0.781	0.961645	0.562	2.49079	0.693	0.147	6	ADGRG6	ADGRG6
0.78	1.0699	0.56	4.89785	0.583	0.029	6	SOX2	SOX2
0.779	0.773983	0.558	1.55294	0.844	0.299	6	EPCAM	EPCAM
0.779	0.74131	0.558	1.24635	0.94	0.756	6	BZW1	BZW1
0.777	1.10648	0.554	2.93543	0.666	0.144	6	ARG2	ARG2
0.777	0.639874	0.554	1.00106	0.979	0.794	6	SPINT2	SPINT2
0.773	0.964585	0.546	2.01742	0.774	0.333	6	NEDD4L	NEDD4L
0.77	0.864737	0.54	2.16087	0.725	0.217	6	CXADR	CXADR
0.768	1.439	0.536	3.39606	0.63	0.124	6	C3	C3
0.768	0.913542	0.536	2.78841	0.651	0.14	6	LYPD1	LYPD1
0.768	0.914053	0.536	3.20328	0.615	0.102	6	KIAA1324	KIAA1324
0.766	0.833917	0.532	2.28065	0.687	0.178	6	FOXA1	FOXA1
0.764	0.86111	0.528	1.48779	0.879	0.542	6	ARID5B	ARID5B
0.762	0.99655	0.524	1.50186	0.94	0.859	6	HSPA5	HSPA5
0.761	1.04906	0.522	2.79936	0.643	0.163	6	PARD6B	PARD6B
0.761	0.720974	0.522	1.29877	0.881	0.427	6	ALCAM	ALCAM
0.76	0.917767	0.52	2.23481	0.702	0.207	6	CDO1	CDO1
0.76	0.972484	0.52	2.02341	0.749	0.267	6	LMO7	LMO7
0.757	0.893452	0.514	1.92292	0.723	0.23	6	ELF3	ELF3
0.757	0.9627	0.514	2.21095	0.696	0.214	6	FMO2	FMO2
0.756	0.849575	0.512	1.48304	0.856	0.58	6	SRSF5	SRSF5
0.754	0.867553	0.508	3.93365	0.545	0.042	6	EMB	EMB
0.753	0.958442	0.506	3.0731	0.594	0.117	6	RAB32	RAB32
0.752	0.729555	0.504	1.52622	0.787	0.316	6	DMD	DMD
0.751	1.25258	0.502	2.86946	0.642	0.186	6	LGALS3	LGALS3
0.75	1.50275	0.5	7.94067	0.504	0.004	6	CRISP3	CRISP3
0.749	0.856286	0.498	2.17363	0.667	0.199	6	MUC1	MUC1
0.748	0.729381	0.496	1.94071	0.684	0.2	6	MPZL2	MPZL2
0.747	0.848231	0.494	2.41294	0.634	0.165	6	DSP	DSP
0.746	0.880525	0.492	2.78997	0.594	0.129	6	IQGAP2	IQGAP2
0.744	1.16771	0.488	1.93737	0.785	0.445	6	CYR61	CYR61
0.742	0.445344	0.484	0.88749	0.654	0.16	6	PTN	PTN
0.742	0.828104	0.484	1.54159	0.828	0.422	6	TSPAN13	TSPAN13
0.742	0.836828	0.484	2.76994	0.579	0.113	6	PRRG4	PRRG4
0.742	1.25956	0.484	3.88148	0.555	0.095	6	ITPKC	ITPKC
0.741	0.737566	0.482	1.76634	0.678	0.231	6	REL	REL
0.74	0.643031	0.48	1.00842	0.961	0.765	6	BTG1	BTG1
0.739	0.936386	0.478	2.55493	0.625	0.199	6	AVPI1	AVPI1
0.737	0.794066	0.474	2.2358	0.632	0.191	6	LOC101116336	CES1
0.736	0.735663	0.472	2.01741	0.666	0.241	6	LTA4H	LTA4H
0.731	0.891061	0.462	1.60906	0.778	0.454	6	LMNA	LMNA
0.729	0.6753	0.458	1.36001	0.81	0.46	6	LOC105608205	LOC105608205
0.728	0.837768	0.456	3.83617	0.505	0.061	6	KCNK1	KCNK1
0.726	0.587514	0.452	1.05786	0.763	0.273	6	SFTPD	SFTPD
0.725	3.01249	0.45	7.962	0.464	0.02	6	SCGB3A2	SCGB3A2
0.725	0.811236	0.45	2.04288	0.646	0.25	6	BACH1	BACH1
0.724	0.50306	0.448	0.741939	0.997	0.972	6	ACTG1	ACTG1
0.724	0.669882	0.448	2.19064	0.569	0.124	6	RAMP1	RAMP1
0.723	0.688387	0.446	1.22709	0.854	0.632	6	LOC101105607	SELENOK
0.723	0.512878	0.446	0.84699	0.946	0.797	6	PRDX1	PRDX1
0.722	0.730688	0.444	2.13438	0.611	0.202	6	ALAS1	ALAS1
0.721	0.911901	0.442	1.55995	0.829	0.609	6	MANF	MANF
0.721	0.78086	0.442	1.49047	0.791	0.515	6	VIMP	VIMP
0.72	0.655945	0.44	1.63878	0.65	0.237	6	CTSC	CTSC
0.719	0.773364	0.438	4.44808	0.465	0.031	6	FER1L6	FER1L6
0.718	0.67482	0.436	2.06064	0.594	0.174	6	MET	MET
0.717	0.517486	0.434	0.941766	0.837	0.348	6	GSTT2B	GSTT2B
0.717	0.761792	0.434	1.86857	0.659	0.277	6	OCLN	OCLN
0.716	0.942157	0.432	2.82724	0.531	0.117	6	LOC101113398	CL43
0.716	0.949592	0.432	2.8294	0.543	0.141	6	STK17A	STK17A
0.714	0.481241	0.428	0.937523	0.797	0.368	6	MGST1	MGST1
0.714	0.712849	0.428	1.68017	0.672	0.289	6	NOL10	NOL10
0.714	1.13011	0.428	3.18479	0.512	0.105	6	EDN1	EDN1
0.714	0.669659	0.428	1.10286	0.921	0.775	6	TXN	TXN
0.714	0.378756	0.428	0.64556	0.845	0.344	6	LOC101118990	name
0.713	0.559657	0.426	1.13784	0.806	0.438	6	PTGR1	PTGR1
0.711	0.245947	0.422	0.394306	0.896	0.534	6	NPC2	NPC2
0.71	0.812876	0.42	1.59219	0.657	0.271	6	C26H8orf4	C26H8orf4
0.71	0.351515	0.42	0.512017	0.999	0.997	6	TPT1	TPT1
0.709	0.654552	0.418	3.57263	0.463	0.052	6	LOC105609630	PPP1R14C
0.708	0.945977	0.416	2.34425	0.609	0.245	6	GMNN	GMNN
0.707	0.628832	0.414	1.12906	0.811	0.503	6	IFRD1	IFRD1
0.707	0.278361	0.414	0.47317	0.737	0.267	6	SFTPB	SFTPB
0.706	0.617079	0.412	1.15537	0.799	0.481	6	ETS2	ETS2
0.706	0.764497	0.412	3.71845	0.46	0.058	6	PDZK1IP1	PDZK1IP1
0.704	0.603829	0.408	1.15746	0.806	0.517	6	XBP1	XBP1
0.704	0.791015	0.408	1.7958	0.628	0.26	6	YOD1	YOD1
0.703	0.630255	0.406	2.56314	0.498	0.097	6	LY96	LY96
0.703	0.887406	0.406	1.36562	0.86	0.539	6	ATF3	ATF3
0.702	0.808595	0.404	1.87024	0.655	0.326	6	BZW2	BZW2
0.701	0.731149	0.402	4.50332	0.43	0.032	6	CLDN1	CLDN1
0.701	0.58962	0.402	1.41999	0.666	0.29	6	ATP13A3	ATP13A3

## Sheet: cluster7
myAUC	avg_diff	power	avg_log2FC	pct.1	pct.2	cluster	gene	genes_no_LOC
0.995	5.24911	0.99	7.64663	0.998	0.758	7	LOC101106199	HBG
0.994	5.22696	0.988	7.60761	0.997	0.789	7	LOC101108797	HBA1
0.963	2.5492	0.926	7.75732	0.93	0.014	7	ALAS2	ALAS2
0.962	2.21661	0.924	3.64327	0.977	0.641	7	LOC101110916	ATP5IF1
0.957	3.10827	0.914	8.58162	0.918	0.016	7	HBM	HBM
0.935	1.83781	0.87	3.93118	0.93	0.222	7	FAM46C	FAM46C
0.927	1.89593	0.854	3.22299	0.96	0.493	7	GPX1	GPX1
0.917	1.78098	0.834	3.71869	0.925	0.265	7	EPB41	EPB41
0.892	1.93516	0.784	4.32599	0.86	0.194	7	FAM213A	FAM213A
0.888	1.0972	0.776	1.94916	0.955	0.652	7	GABARAPL2	GABARAPL2
0.877	1.29418	0.754	3.81202	0.827	0.129	7	IFRD2	IFRD2
0.874	2.80782	0.748	8.84652	0.753	0.013	7	AHSP	AHSP
0.861	2.153	0.722	8.04336	0.727	0.008	7	TRIM10	TRIM10
0.842	1.58409	0.684	3.41043	0.809	0.279	7	BLVRB	BLVRB
0.837	1.90355	0.674	5.0037	0.725	0.114	7	HMBS	HMBS
0.834	1.07948	0.668	2.47485	0.865	0.318	7	R3HDM4	R3HDM4
0.826	2.41532	0.652	7.12763	0.667	0.03	7	TMCC2	TMCC2
0.801	2.04309	0.602	4.84132	0.677	0.152	7	XPO7	XPO7
0.792	0.823978	0.584	2.13936	0.794	0.277	7	SLC25A39	SLC25A39
0.781	0.797221	0.562	2.92224	0.664	0.116	7	MARCH2	MARCH2
0.773	0.764691	0.546	2.61989	0.677	0.143	7	LOC101107943	ISCA1
0.765	1.12562	0.53	7.29179	0.535	0.005	7	NFE2	NFE2
0.762	0.928488	0.524	4.7148	0.554	0.036	7	CHAC2	CHAC2
0.759	1.22831	0.518	3.65184	0.604	0.107	7	LOC101113341	CA2
0.759	1.00941	0.518	5.33612	0.535	0.018	7	DUSP26	DUSP26
0.759	0.783007	0.518	1.91826	0.792	0.315	7	NCOA4	NCOA4
0.751	0.945626	0.502	2.99327	0.61	0.117	7	CDKN2D	CDKN2D
0.751	1.1511	0.502	4.96106	0.53	0.033	7	CCRL2	CCRL2
0.745	0.693812	0.49	6.77723	0.496	0.006	7	SLC22A1	SLC22A1
0.744	1.33342	0.488	3.54236	0.532	0.043	7	UBE2C	UBE2C
0.74	0.981654	0.48	7.92038	0.484	0.003	7	EPB42	EPB42
0.739	0.740378	0.478	2.71572	0.539	0.053	7	FXYD3	FXYD3
0.736	1.01624	0.472	4.00381	0.512	0.045	7	SOX6	SOX6
0.735	0.664869	0.47	2.61226	0.581	0.112	7	RCBTB1	RCBTB1
0.731	0.713565	0.462	2.96201	0.548	0.093	7	FECH	FECH
0.726	4.1945	0.452	6.99901	0.545	0.12	7	LOC101105437	HBB
0.725	0.618489	0.45	1.5904	0.707	0.271	7	UCP2	UCP2
0.724	0.870638	0.448	3.91359	0.503	0.062	7	BPGM	BPGM
0.716	0.797913	0.432	2.75605	0.545	0.13	7	TRAK2	TRAK2
0.713	0.750264	0.426	8.57289	0.428	0.002	7	TRIM58	TRIM58
0.713	0.703106	0.426	3.50309	0.484	0.064	7	DMTN	DMTN
0.712	0.659651	0.424	2.20475	0.557	0.136	7	TUBA4A	TUBA4A
0.711	0.698692	0.422	1.86025	0.671	0.273	7	FBXO9	FBXO9
0.711	0.71839	0.422	6.99013	0.426	0.004	7	LOC101122496	ABCC1
0.71	1.35583	0.42	8.39651	0.424	0.004	7	LOC101105809	APOL3
0.71	0.647823	0.42	2.26302	0.561	0.157	7	UROD	UROD
0.709	1.5493	0.418	9.52499	0.419	0.002	7	HEMGN	HEMGN
0.705	0.571968	0.41	7.05416	0.415	0.004	7	HBQ1	HBQ1
0.702	0.829645	0.404	8.52566	0.405	0.002	7	RHAG	RHAG

[truncated: 10 more sheets: cluster8, cluster9, cluster10, cluster11, cluster12, cluster13, cluster14, cluster15, cluster16, cluster17]
