# Supplementary material for: Cellular imbalance in proximal and distal lung of CFTR−/− sheep in utero and at birth
Source: Mol Med. 2025 Jun 11;31:231. doi: 10.1186/s10020-025-01266-7 (PMC12153128; doi:10.1186/s10020-025-01266-7)
Supplement: Supplementary file 8 — Supplementary Material 8. [file 10020_2025_1266_MOESM8_ESM.xlsx]

## Sheet: Sheet1
Table S6 Proximal Lung 80 days Res 0.2 Cluster marker genes

## Sheet: Sheet2
	Cluster_0	Cluster_1	Cluster_2	Cluster_3	Cluster_4	Cluster_5	Cluster_6	Cluster_7	Cluster_8	Cluster_9	Cluster_10	Cluster_11	Cluster_12	Cluster_13	Cluster_14	Cluster_15	Cluster_16	Cluster_17	Sample_total
axh035	488	762	361	292	138	172	204	147	127	117	24	10	5	3	12	2	2	2	2868
axh058	278	531	268	154	107	170	101	227	122	47	81	22	18	8	21	12	9	4	2180
axh063	40	127	48	23	11	24	8	22	15	12	8	3	2	0	3	3	2	2	353
axh064	264	462	228	104	91	110	40	94	80	82	24	52	65	1	17	8	16	24	1762
axh065	160	416	220	98	76	88	22	50	78	53	7	30	21	7	13	2	7	4	1352
axh082	1420	707	410	289	381	381	226	527	248	132	245	109	22	96	14	32	22	6	5267
axh119	575	675	459	514	184	193	148	101	163	121	23	17	6	3	14	4	1	1	3202
axh120	2294	1731	685	958	577	392	646	195	255	349	43	58	26	8	19	14	8	3	8261

## Sheet: cluster0
myAUC	avg_diff	power	avg_log2FC	pct.1	pct.2	cluster	gene	genes_no_LOC
0.952	2.43444	0.904	5.06495	0.93	0.062	0	CD24	CD24
0.938	2.36272	0.876	5.48602	0.895	0.05	0	KRT8	KRT8
0.917	2.06311	0.834	4.98284	0.859	0.046	0	LOC101117946	KRT19
0.888	1.72418	0.776	4.93956	0.803	0.037	0	KRT18	KRT18
0.876	1.77288	0.752	5.27662	0.774	0.029	0	CLDN4	CLDN4
0.872	1.65111	0.744	4.18892	0.795	0.109	0	GSTT2B	GSTT2B
0.869	1.6193	0.738	3.95149	0.796	0.095	0	TSPAN13	TSPAN13
0.869	1.8917	0.738	3.72374	0.823	0.15	0	ANXA1	ANXA1
0.864	1.49478	0.728	3.53611	0.796	0.093	0	CD9	CD9
0.858	1.4354	0.716	5.49942	0.732	0.019	0	EPCAM	EPCAM
0.858	1.01236	0.716	1.64589	0.927	0.706	0	SPINT2	SPINT2
0.853	0.892679	0.706	1.31869	0.998	0.979	0	LOC101115640	GNAS
0.851	1.44571	0.702	3.50541	0.777	0.108	0	ANXA3	ANXA3
0.85	1.56977	0.7	3.16847	0.815	0.225	0	ATP1B1	ATP1B1
0.849	1.7584	0.698	5.68161	0.716	0.022	0	KRT7	KRT7
0.847	1.71882	0.694	5.39208	0.714	0.03	0	KLF5	KLF5
0.846	1.30141	0.692	2.50802	0.847	0.208	0	LOC101113728	CLU
0.845	3.12066	0.69	5.53501	0.735	0.098	0	SFTPC	SFTPC
0.845	1.88596	0.69	5.74866	0.71	0.027	0	TACSTD2	TACSTD2
0.843	1.53237	0.686	5.59892	0.701	0.019	0	LOC101118990	name
0.843	1.3397	0.686	3.08086	0.784	0.151	0	SDC4	SDC4
0.842	1.95016	0.684	3.34049	0.808	0.24	0	TNFRSF12A	TNFRSF12A
0.842	1.47253	0.684	5.94209	0.697	0.015	0	CLDN6	CLDN6
0.841	1.40295	0.682	2.5035	0.858	0.338	0	PHLDA1	PHLDA1
0.84	1.47435	0.68	2.32117	0.931	0.483	0	ATF3	ATF3
0.838	1.60363	0.676	4.50346	0.714	0.063	0	PDPN	PDPN
0.837	1.47629	0.674	5.61449	0.689	0.016	0	CFI	CFI
0.833	1.35148	0.666	4.61873	0.692	0.031	0	CXADR	CXADR
0.829	1.3367	0.658	5.06593	0.676	0.02	0	FOXA1	FOXA1
0.828	0.943364	0.656	2.08894	0.715	0.051	0	LECT1	LECT1
0.827	1.29737	0.654	4.56951	0.686	0.038	0	EPDR1	EPDR1
0.826	1.18378	0.652	1.94423	0.897	0.64	0	ANXA2	ANXA2
0.825	1.1616	0.65	2.05728	0.864	0.468	0	DSTN	DSTN
0.823	2.14129	0.646	4.18118	0.698	0.09	0	LOC101119706	CYP1B1
0.823	1.79536	0.646	5.25261	0.667	0.03	0	LAMP3	LAMP3
0.82	1.21175	0.64	5.45935	0.654	0.015	0	CRLF1	CRLF1
0.82	1.3304	0.64	3.24514	0.723	0.117	0	FOXP2	FOXP2
0.819	1.88688	0.638	3.71217	0.732	0.128	0	CTGF	CTGF
0.818	1.24045	0.636	3.32787	0.713	0.098	0	DMD	DMD
0.817	1.27832	0.634	5.35005	0.65	0.017	0	IRX1	IRX1
0.815	1.38856	0.63	5.40416	0.646	0.019	0	PARD6B	PARD6B
0.814	1.3309	0.628	3.95544	0.676	0.066	0	LMO7	LMO7
0.813	1.28008	0.626	5.45492	0.639	0.013	0	SFTA2	SFTA2
0.81	1.47521	0.62	4.67123	0.658	0.058	0	AGER	AGER
0.809	1.26929	0.618	5.02844	0.639	0.023	0	MME	MME
0.808	1.67802	0.616	5.50997	0.637	0.031	0	GPRC5A	GPRC5A
0.806	1.12899	0.612	3.01019	0.703	0.112	0	LOC105616898	BCAM
0.802	1.19669	0.604	1.94453	0.876	0.524	0	THBS1	THBS1
0.802	0.623403	0.604	0.947273	0.976	0.925	0	ATP5G2	ATP5G2
0.8	1.11076	0.6	2.68135	0.725	0.155	0	ALCAM	ALCAM
0.799	0.954438	0.598	1.78671	0.837	0.468	0	SERP1	SERP1
0.797	1.11962	0.594	3.98155	0.63	0.037	0	CDO1	CDO1
0.796	1.1878	0.592	5.03291	0.609	0.017	0	ELF3	ELF3
0.796	1.49167	0.592	2.68998	0.729	0.211	0	TIPARP	TIPARP
0.794	1.30562	0.588	3.85173	0.637	0.06	0	DUSP5	DUSP5
0.792	0.956682	0.584	2.2907	0.737	0.213	0	TSTD1	TSTD1
0.791	1.02411	0.582	5.71652	0.59	0.009	0	PRSS22	PRSS22
0.788	1.04727	0.576	4.1039	0.615	0.046	0	FAM149A	FAM149A
0.787	1.07087	0.574	2.87906	0.677	0.126	0	ABRACL	ABRACL
0.787	0.831422	0.574	1.40559	0.9	0.647	0	PPDPF	PPDPF
0.785	1.09749	0.57	2.19045	0.775	0.331	0	EZR	EZR
0.785	1.1789	0.57	4.87766	0.588	0.02	0	CDH1	CDH1
0.784	1.10097	0.568	5.90785	0.577	0.008	0	CLDN7	CLDN7
0.782	1.02988	0.564	1.5889	0.927	0.611	0	CYR61	CYR61
0.781	1.19367	0.562	3.76756	0.615	0.064	0	ARG2	ARG2
0.779	1.13017	0.558	2.1154	0.804	0.391	0	PRDX6	PRDX6
0.775	0.988728	0.55	1.70023	0.833	0.552	0	SRSF5	SRSF5
0.775	0.637502	0.55	0.974606	0.964	0.888	0	DDX5	DDX5
0.771	0.966756	0.542	1.92858	0.781	0.385	0	EML4	EML4
0.771	0.629189	0.542	0.987094	0.949	0.806	0	FTL	FTL
0.77	0.971023	0.54	4.8845	0.559	0.02	0	MAL2	MAL2
0.769	0.825324	0.538	1.32581	0.91	0.718	0	S100A10	S100A10
0.768	1.12217	0.536	1.99059	0.796	0.42	0	HERPUD1	HERPUD1
0.768	0.956841	0.536	4.90605	0.551	0.017	0	LOC106991591	LOC106991591
0.767	0.466004	0.534	0.690248	0.993	0.978	0	GNB2L1	GNB2L1
0.767	0.950434	0.534	2.1101	0.72	0.255	0	LRRFIP1	LRRFIP1
0.766	1.08158	0.532	5.27034	0.546	0.013	0	NKX2-1	NKX2-1
0.765	0.985501	0.53	5.29978	0.544	0.014	0	LOC101102588	IRX2
0.764	0.901524	0.528	3.06933	0.605	0.084	0	BEX5	BEX5
0.763	0.927177	0.526	2.91258	0.615	0.108	0	TMEM50B	TMEM50B
0.762	1.03984	0.524	3.89021	0.564	0.045	0	TUFT1	TUFT1
0.761	1.35165	0.522	5.45387	0.541	0.021	0	LOC105605335	LOC105615771
0.761	0.715577	0.522	1.08893	0.937	0.845	0	HSPA5	HSPA5
0.76	0.881187	0.52	2.32988	0.662	0.165	0	BEX2	BEX2
0.76	1.06989	0.52	3.19051	0.589	0.082	0	REL	REL
0.756	0.847362	0.512	2.98928	0.575	0.058	0	SCG5	SCG5
0.755	0.909414	0.51	2.08239	0.676	0.193	0	SOX5	SOX5
0.752	0.974223	0.504	3.79505	0.546	0.045	0	TST	TST
0.752	0.647788	0.504	1.01374	0.939	0.748	0	STMN1	STMN1
0.75	0.939776	0.5	4.51278	0.523	0.025	0	PPP1R3B	PPP1R3B
0.75	1.10227	0.5	3.64121	0.555	0.066	0	PEBP4	PEBP4
0.748	1.0054	0.496	2.66377	0.609	0.146	0	YOD1	YOD1
0.747	0.891021	0.494	2.695	0.602	0.126	0	CTNNAL1	CTNNAL1
0.747	0.600348	0.494	0.952966	0.939	0.787	0	S100A11	S100A11
0.745	0.953732	0.49	4.18911	0.522	0.037	0	OCLN	OCLN
0.744	0.805213	0.488	1.97422	0.661	0.192	0	PRSS35	PRSS35
0.743	0.798371	0.486	2.54187	0.596	0.12	0	PTPRF	PTPRF
0.742	0.983785	0.484	5.64977	0.492	0.009	0	SLC34A2	SLC34A2
0.742	0.972353	0.484	1.64353	0.818	0.594	0	MANF	MANF
0.739	1.09779	0.478	2.59956	0.621	0.188	0	PNP	PNP
0.739	0.816636	0.478	2.46719	0.582	0.112	0	NEDD4L	NEDD4L
0.739	0.877034	0.478	2.36981	0.563	0.078	0	SOX9	SOX9
0.738	0.861497	0.476	3.72518	0.517	0.046	0	LOC101120283	PLAAT3
0.736	0.912047	0.472	4.97048	0.485	0.012	0	PERP	PERP
0.736	0.855085	0.472	2.67616	0.568	0.103	0	SLC12A2	SLC12A2
0.735	0.873424	0.47	1.89034	0.682	0.289	0	AMOTL2	AMOTL2
0.735	1.02251	0.47	4.08798	0.508	0.047	0	ETV5	ETV5
0.734	1.11017	0.468	3.587	0.527	0.074	0	HBEGF	HBEGF
0.734	0.735054	0.468	1.94388	0.627	0.162	0	PAWR	PAWR
0.733	0.653796	0.466	1.19801	0.837	0.526	0	MARCKSL1	MARCKSL1
0.733	0.92228	0.466	1.71663	0.757	0.435	0	BASP1	BASP1
0.733	0.663866	0.466	1.18592	0.832	0.528	0	CADM1	CADM1
0.733	0.378359	0.466	0.55727	0.998	0.985	0	ACTG1	ACTG1
0.732	0.768058	0.464	5.14984	0.474	0.01	0	DSG2	DSG2
0.732	0.754699	0.464	3.84923	0.496	0.033	0	TMEM238	TMEM238
0.73	0.760504	0.46	3.56155	0.501	0.041	0	TMEM59L	TMEM59L
0.73	0.863917	0.46	4.76318	0.472	0.011	0	PRRG4	PRRG4
0.73	1.08147	0.46	4.89565	0.477	0.016	0	SERTM1	SERTM1
0.728	0.755756	0.456	2.67094	0.503	0.043	0	LGALS3	LGALS3
0.728	0.768074	0.456	2.30862	0.586	0.141	0	MGST1	MGST1
0.728	0.756091	0.456	1.714	0.688	0.293	0	LOC105608205	LOC105608205
0.728	0.699739	0.456	1.11031	0.896	0.774	0	EIF5	EIF5
0.728	0.843887	0.456	1.55191	0.744	0.397	0	SERTAD1	SERTAD1
0.727	1.2198	0.454	4.44988	0.476	0.021	0	WFDC2	WFDC2
0.727	0.753522	0.454	1.98418	0.586	0.131	0	ERRFI1	ERRFI1
0.726	0.817401	0.452	4.62115	0.468	0.016	0	LAMA3	LAMA3
0.726	0.808855	0.452	1.40505	0.807	0.611	0	LOC101105607	SELENOK
0.723	0.699039	0.446	1.49736	0.698	0.31	0	TJP1	TJP1
0.723	0.695126	0.446	1.80335	0.618	0.173	0	KIAA1217	KIAA1217
0.721	0.707726	0.442	4.41162	0.461	0.019	0	CDH3	CDH3
0.72	0.709322	0.44	5.4884	0.446	0.006	0	AP1M2	AP1M2
0.72	0.872676	0.44	2.38721	0.58	0.178	0	PHACTR4	PHACTR4
0.72	0.797101	0.44	3.43741	0.456	0.013	0	LOC106991745	LOC106991745
0.72	0.804024	0.44	5.51336	0.447	0.008	0	IRX5	IRX5
0.72	0.785968	0.44	4.6501	0.453	0.011	0	VEPH1	VEPH1
0.719	0.684073	0.438	3.05592	0.496	0.061	0	HPCAL1	HPCAL1
0.719	0.768667	0.438	4.91214	0.454	0.017	0	KCNK1	KCNK1
0.719	1.00266	0.438	4.40196	0.46	0.024	0	EDN1	EDN1
0.719	0.708248	0.438	2.99373	0.496	0.054	0	F11R	F11R
0.718	0.635429	0.436	1.02211	0.88	0.77	0	ATF4	ATF4
0.718	0.767244	0.436	1.55193	0.717	0.361	0	CSRP2	CSRP2
0.718	2.23782	0.436	4.84826	0.468	0.034	0	TFF3	TFF3
0.718	0.679878	0.436	1.66596	0.618	0.177	0	MECOM	MECOM
0.718	0.787618	0.436	1.4087	0.78	0.423	0	HES1	HES1
0.716	0.78628	0.432	5.50017	0.439	0.008	0	FOXA2	FOXA2
0.716	0.4477	0.432	0.69527	0.953	0.899	0	YBX1	YBX1
0.715	0.709574	0.43	3.29142	0.475	0.043	0	SHTN1	SHTN1
0.715	0.678695	0.43	1.84114	0.612	0.195	0	MYOF	MYOF
0.715	0.703816	0.43	4.40493	0.449	0.018	0	HOOK1	HOOK1
0.714	0.756354	0.428	2.26337	0.56	0.143	0	LRRK2	LRRK2
0.713	0.794692	0.426	4.54363	0.443	0.015	0	SEMA3E	SEMA3E
0.713	0.674378	0.426	1.34817	0.756	0.444	0	RCN2	RCN2
0.712	0.710241	0.424	3.92746	0.446	0.022	0	PCSK1N	PCSK1N
0.712	0.826273	0.424	5.1118	0.434	0.01	0	DSP	DSP
0.712	0.701321	0.424	4.44644	0.44	0.015	0	MPZL2	MPZL2
0.712	0.684347	0.424	2.04996	0.578	0.17	0	TRAF4	TRAF4
0.71	0.703629	0.42	4.21791	0.442	0.024	0	ANKRD29	ANKRD29
0.71	0.983721	0.42	2.7597	0.516	0.104	0	RCAN1	RCAN1
0.709	0.757195	0.418	2.2438	0.516	0.103	0	CREM	CREM
0.708	0.583687	0.416	0.925578	0.901	0.838	0	SRSF3	SRSF3
0.708	0.672126	0.416	1.3288	0.686	0.31	0	LMNA	LMNA
0.707	0.657282	0.414	1.34552	0.722	0.375	0	ODC1	ODC1
0.706	0.748255	0.412	1.96075	0.523	0.103	0	IGFBP2	IGFBP2
0.703	0.841539	0.406	1.38723	0.789	0.629	0	SLC38A2	SLC38A2
0.703	0.638823	0.406	5.05995	0.415	0.008	0	PLEKHB1	PLEKHB1
0.703	0.830145	0.406	1.45553	0.752	0.456	0	TM4SF1	TM4SF1
0.701	0.682369	0.402	2.52101	0.496	0.097	0	FRAT2	FRAT2
0.701	0.644472	0.402	1.80035	0.508	0.101	0	NR4A2	NR4A2

## Sheet: cluster1
myAUC	avg_diff	power	avg_log2FC	pct.1	pct.2	cluster	gene	genes_no_LOC
0.883	1.31007	0.766	1.95404	0.989	0.546	1	CA3	CA3
0.831	0.887305	0.662	1.31513	0.992	0.7	1	APOE	APOE
0.828	1.06898	0.656	1.74973	0.923	0.505	1	PPP1R14A	PPP1R14A
0.825	1.03859	0.65	1.63997	0.931	0.528	1	OGN	OGN
0.818	0.887932	0.636	1.32905	0.957	0.642	1	COL3A1	COL3A1
0.814	1.00108	0.628	1.66798	0.899	0.506	1	PMP22	PMP22
0.808	0.856162	0.616	1.29236	0.953	0.595	1	COL1A2	COL1A2
0.806	1.24601	0.612	2.28241	0.801	0.276	1	TCF21	TCF21
0.799	1.13205	0.598	2.29983	0.77	0.244	1	MEOX2	MEOX2
0.792	0.65379	0.584	0.996643	0.981	0.877	1	MARCKS	MARCKS
0.789	0.975667	0.578	1.59298	0.879	0.565	1	FN1	FN1
0.786	0.975084	0.572	1.63184	0.863	0.453	1	COL6A3	COL6A3
0.779	0.997789	0.558	1.71199	0.837	0.407	1	AKAP12	AKAP12
0.774	1.06982	0.548	2.22036	0.717	0.213	1	PHEX	PHEX
0.773	1.10092	0.546	1.90538	0.785	0.339	1	CAPN6	CAPN6
0.773	0.636544	0.546	0.973109	0.927	0.553	1	COL1A1	COL1A1
0.772	1.0273	0.544	1.8841	0.777	0.343	1	PLPP3	PLPP3
0.76	0.75287	0.52	1.19949	0.921	0.593	1	GNG11	GNG11
0.754	0.945325	0.508	1.94251	0.705	0.264	1	LOC101114226	VCAM-1
0.753	0.611971	0.506	0.89176	0.999	0.795	1	IGF2	IGF2
0.752	0.814869	0.504	1.44268	0.827	0.466	1	RUNX1T1	RUNX1T1
0.742	0.734403	0.484	1.21088	0.864	0.562	1	GPC3	GPC3
0.742	0.918111	0.484	2.04362	0.671	0.268	1	C24H16orf62	C24H16orf62
0.74	0.985249	0.48	2.23872	0.633	0.2	1	PCOLCE2	PCOLCE2
0.738	0.851182	0.476	1.52732	0.772	0.467	1	LOC101108092	GSTM1
0.736	0.781706	0.472	1.40838	0.79	0.462	1	COLEC12	COLEC12
0.735	0.707474	0.47	1.21081	0.846	0.495	1	ZEB2	ZEB2
0.729	0.847526	0.458	1.69904	0.697	0.324	1	PIEZO2	PIEZO2
0.729	0.597796	0.458	0.970714	0.903	0.705	1	SEPP1	SEPP1
0.728	0.841184	0.456	1.52838	0.742	0.374	1	NEXN	NEXN
0.725	0.89539	0.45	2.03015	0.632	0.255	1	IL33	IL33
0.722	0.700251	0.444	1.20975	0.803	0.451	1	EDNRA	EDNRA
0.721	0.653312	0.442	1.15291	0.823	0.558	1	SEPT11	SEPT11
0.72	0.757974	0.44	1.24448	0.819	0.492	1	VCAN	VCAN
0.719	0.781208	0.438	1.27648	0.838	0.686	1	MACF1	MACF1
0.711	0.603305	0.422	1.04649	0.826	0.532	1	EVA1B	EVA1B
0.708	0.727973	0.416	1.24888	0.789	0.541	1	LIMCH1	LIMCH1
0.706	0.762174	0.412	1.48427	0.686	0.385	1	LOC101108705	GSTM1
0.705	0.630149	0.41	1.07978	0.803	0.5	1	COL5A2	COL5A2
0.703	0.71979	0.406	1.40721	0.694	0.388	1	PTPRD	PTPRD
0.703	0.799427	0.406	1.86298	0.592	0.237	1	SVEP1	SVEP1
0.703	0.656558	0.406	1.21297	0.76	0.521	1	CELF2	CELF2
0.701	0.535547	0.402	0.85451	0.91	0.746	1	CCND1	CCND1
0.701	0.399456	0.402	0.63503	0.796	0.478	1	HHIP	HHIP

## Sheet: cluster2
myAUC	avg_diff	power	avg_log2FC	pct.1	pct.2	cluster	gene	genes_no_LOC
0.79	1.44598	0.58	2.1704	0.838	0.459	2	LOC101104661	name
0.754	0.650865	0.508	0.967942	0.977	0.601	2	CA3	CA3
0.744	0.667176	0.488	1.10284	0.892	0.499	2	COL6A3	COL6A3
0.743	0.757061	0.486	1.1038	0.999	0.991	2	HSP90AA1	HSP90AA1
0.741	0.633344	0.482	1.02672	0.914	0.557	2	PPP1R14A	PPP1R14A
0.74	0.667238	0.48	1.07854	0.894	0.601	2	FN1	FN1
0.739	0.876711	0.478	1.30919	0.939	0.801	2	JUNB	JUNB
0.736	0.417673	0.472	0.625043	0.978	0.677	2	COL3A1	COL3A1
0.733	0.573229	0.466	0.900587	0.94	0.576	2	OGN	OGN
0.731	0.710035	0.462	1.40879	0.729	0.273	2	PHEX	PHEX
0.729	0.508263	0.458	0.752674	0.99	0.736	2	APOE	APOE
0.727	0.877396	0.454	1.47274	0.797	0.439	2	SLC2A3	SLC2A3
0.725	0.798972	0.45	1.18025	0.995	0.961	2	HSPA8	HSPA8
0.72	0.909628	0.44	2.00982	0.622	0.241	2	NFKBIZ	NFKBIZ
0.714	0.549917	0.428	0.909248	0.887	0.555	2	PMP22	PMP22
0.711	0.572188	0.422	0.932087	0.873	0.526	2	VCAN	VCAN
0.709	0.77624	0.418	1.67406	0.632	0.278	2	NFKBIA	NFKBIA
0.707	1.00202	0.414	1.55915	0.81	0.588	2	HSPH1	HSPH1
0.705	0.529034	0.41	0.899846	0.828	0.46	2	AKAP12	AKAP12
0.704	0.762906	0.408	1.39008	0.744	0.453	2	KLF10	KLF10
0.701	0.526602	0.402	0.774569	0.968	0.881	2	GTL2	GTL2

## Sheet: cluster3
myAUC	avg_diff	power	avg_log2FC	pct.1	pct.2	cluster	gene	genes_no_LOC
0.906	1.8525	0.812	3.35937	0.903	0.322	3	CD44	CD44
0.9	1.67124	0.8	2.79049	0.928	0.423	3	ABI3BP	ABI3BP
0.84	1.28736	0.68	2.34969	0.865	0.346	3	SERPINE2	SERPINE2
0.834	1.53296	0.668	3.20597	0.775	0.186	3	PDGFRA	PDGFRA
0.802	0.868628	0.604	1.3705	0.898	0.369	3	DCN	DCN
0.792	1.05765	0.584	2.14414	0.779	0.299	3	PID1	PID1
0.789	1.14204	0.578	2.349	0.754	0.303	3	EFEMP1	EFEMP1
0.775	0.752259	0.55	1.18618	0.944	0.663	3	SDC2	SDC2
0.762	0.790199	0.524	1.30561	0.885	0.641	3	FSTL1	FSTL1
0.747	0.857496	0.494	1.52933	0.804	0.428	3	ROBO2	ROBO2
0.746	0.894736	0.492	1.87297	0.678	0.246	3	TGFBR3	TGFBR3
0.744	1.05305	0.488	2.97355	0.57	0.1	3	CDH13	CDH13
0.733	0.737575	0.466	1.31794	0.819	0.532	3	ATP2B1	ATP2B1
0.714	0.458834	0.428	0.668336	1	0.822	3	IGF2	IGF2
0.71	0.924631	0.42	2.60094	0.519	0.12	3	TGFBI	TGFBI
0.71	0.943435	0.42	2.19542	0.596	0.246	3	SPRY1	SPRY1
0.709	0.897598	0.418	3.04467	0.483	0.075	3	RYR2	RYR2
0.706	0.723806	0.412	1.43894	0.697	0.346	3	NR2F1	NR2F1
0.705	1.17678	0.41	1.82517	0.808	0.591	3	HSPH1	HSPH1
0.701	0.763912	0.402	1.6413	0.627	0.281	3	SEMA3C	SEMA3C

## Sheet: cluster4
myAUC	avg_diff	power	avg_log2FC	pct.1	pct.2	cluster	gene	genes_no_LOC
0.972	2.53984	0.944	4.31024	0.971	0.359	4	RAMP2	RAMP2
0.958	2.87057	0.916	6.07988	0.93	0.046	4	CLEC3B	CLEC3B
0.958	2.8073	0.916	6.81863	0.923	0.026	4	PECAM1	PECAM1
0.948	2.85866	0.896	5.84094	0.911	0.107	4	HPGD	HPGD
0.926	1.58719	0.852	2.42033	0.967	0.751	4	COL4A1	COL4A1
0.924	2.53211	0.848	4.74052	0.893	0.137	4	LOC101117785	APOA1
0.919	2.33601	0.838	7.52417	0.843	0.012	4	CDH5	CDH5
0.912	2.27008	0.824	6.24135	0.837	0.035	4	PLVAP	PLVAP
0.903	2.01984	0.806	6.35274	0.815	0.02	4	ECSCR	ECSCR
0.898	1.98509	0.796	5.27425	0.821	0.074	4	LPAR6	LPAR6
0.896	1.33538	0.792	2.07583	0.953	0.804	4	NREP	NREP
0.89	1.10328	0.78	1.7013	0.976	0.832	4	CALM1	CALM1
0.888	1.80499	0.776	5.55122	0.795	0.039	4	EMCN	EMCN
0.883	2.08967	0.766	5.66269	0.789	0.063	4	ARHGAP18	ARHGAP18
0.878	1.79472	0.756	5.2846	0.778	0.041	4	LMO2	LMO2
0.877	1.67294	0.754	3.77995	0.816	0.155	4	CD34	CD34
0.873	1.64826	0.746	2.76703	0.888	0.315	4	SPARCL1	SPARCL1
0.87	1.8188	0.74	6.05798	0.753	0.023	4	KDR	KDR
0.869	0.990465	0.738	1.46072	0.997	0.869	4	VIM	VIM
0.868	1.86645	0.736	7.57543	0.741	0.008	4	GPIHBP1	GPIHBP1
0.866	1.23545	0.732	1.96049	0.921	0.717	4	SPTBN1	SPTBN1
0.863	1.86569	0.726	7.27424	0.733	0.01	4	PTPRB	PTPRB
0.858	2.07935	0.716	7.09862	0.724	0.014	4	LOC101115115	CD36
0.852	1.5445	0.704	2.78079	0.85	0.471	4	SH3GLB1	SH3GLB1
0.85	1.71838	0.7	3.39063	0.798	0.214	4	RGCC	RGCC
0.847	1.57826	0.694	5.22704	0.719	0.049	4	CYYR1	CYYR1
0.845	1.35554	0.69	2.47374	0.844	0.39	4	ETS1	ETS1
0.842	1.44091	0.684	3.52443	0.763	0.173	4	PAM	PAM
0.839	1.05951	0.678	1.72479	0.925	0.7	4	LOC101105867	IFITM1
0.836	1.37753	0.672	3.26252	0.763	0.155	4	COL18A1	COL18A1
0.835	1.40826	0.67	6.73523	0.677	0.009	4	RASIP1	RASIP1
0.83	1.05556	0.66	1.80013	0.882	0.636	4	RDX	RDX
0.825	1.33179	0.65	2.90438	0.774	0.254	4	CCDC85B	CCDC85B
0.822	1.46903	0.644	5.81418	0.661	0.033	4	C12H1orf115	C12H1orf115
0.822	1.15634	0.644	1.93414	0.881	0.497	4	TM4SF1	TM4SF1
0.819	1.3916	0.638	5.3264	0.656	0.025	4	C1H1orf54	C1H1orf54
0.818	1.30495	0.636	3.11408	0.741	0.202	4	CAV2	CAV2
0.816	1.54093	0.632	4.02627	0.696	0.107	4	AHR	AHR
0.816	1.06163	0.632	1.98234	0.833	0.489	4	GNAI2	GNAI2
0.813	1.38584	0.626	4.40885	0.667	0.071	4	ADGRF5	ADGRF5
0.809	1.28784	0.618	7.45322	0.622	0.005	4	ROBO4	ROBO4
0.808	1.37972	0.616	3.33674	0.709	0.164	4	LXN	LXN
0.805	1.30532	0.61	4.98531	0.633	0.033	4	DPYSL3	DPYSL3
0.804	0.971667	0.608	1.57294	0.905	0.706	4	TCF4	TCF4
0.802	1.31982	0.604	6.69377	0.612	0.01	4	TEK	TEK
0.801	1.19867	0.602	3.00651	0.709	0.184	4	ELK3	ELK3
0.801	1.3589	0.602	3.03936	0.724	0.238	4	KRT10	KRT10
0.799	1.36357	0.598	6.18888	0.604	0.006	4	MMRN1	MMRN1
0.799	1.35142	0.598	3.0028	0.715	0.188	4	COL15A1	COL15A1
0.798	1.31093	0.596	3.565	0.662	0.093	4	SDPR	SDPR
0.798	1.22582	0.596	2.89748	0.71	0.185	4	COTL1	COTL1
0.798	1.24885	0.596	3.46621	0.675	0.114	4	THSD1	THSD1
0.797	1.11181	0.594	2.52168	0.716	0.155	4	MEF2C	MEF2C
0.795	1.70179	0.59	3.49777	0.684	0.145	4	FABP5	FABP5
0.795	0.833102	0.59	1.32847	0.922	0.774	4	IFITM3	IFITM3
0.795	1.27056	0.59	2.5396	0.758	0.295	4	PLK2	PLK2
0.795	1.184	0.59	3.13542	0.693	0.163	4	KIAA0355	KIAA0355
0.794	1.094	0.588	3.09151	0.673	0.113	4	TSPAN18	TSPAN18
0.794	1.03409	0.588	2.05349	0.788	0.347	4	ARHGAP29	ARHGAP29
0.793	1.20155	0.586	2.81826	0.712	0.218	4	LOC101114075	SULT1A1
0.79	1.14837	0.58	3.42849	0.652	0.092	4	ELMO1	ELMO1
0.789	1.14094	0.578	3.82847	0.632	0.077	4	ITGA5	ITGA5
0.789	1.19949	0.578	3.8002	0.629	0.059	4	ZEB1	ZEB1
0.788	1.17771	0.576	6.30021	0.583	0.008	4	RASGRP3	RASGRP3
0.788	1.07178	0.576	2.72408	0.696	0.206	4	RALB	RALB
0.788	1.11872	0.576	5.69966	0.59	0.017	4	SCARF1	SCARF1
0.788	0.943532	0.576	1.72411	0.833	0.507	4	TPM3	TPM3
0.787	1.24878	0.574	5.31365	0.594	0.029	4	FAM198B	FAM198B
0.786	1.47217	0.572	6.89099	0.578	0.008	4	VWF	VWF
0.786	1.12509	0.572	3.62769	0.631	0.078	4	FLI1	FLI1
0.785	1.17726	0.57	3.48196	0.642	0.097	4	PREX2	PREX2
0.785	1.24322	0.57	3.59245	0.646	0.111	4	HS2ST1	HS2ST1
0.782	1.12094	0.564	2.29715	0.743	0.293	4	LOC101115805	COL4A2
0.782	0.881564	0.564	1.50803	0.858	0.621	4	MBNL2	MBNL2
0.78	1.88892	0.56	7.68819	0.566	0.007	4	C25H10orf10	C25H10orf10
0.779	1.12515	0.558	5.26136	0.574	0.021	4	EGFL7	EGFL7
0.778	1.14236	0.556	3.66078	0.62	0.099	4	SMAGP	SMAGP
0.777	1.25824	0.554	3.51062	0.633	0.11	4	EPAS1	EPAS1
0.776	1.20552	0.552	3.26357	0.639	0.122	4	LOC105613171	LOC105613171
0.775	0.875691	0.55	1.50933	0.858	0.606	4	SEPW1	SEPW1
0.774	1.07963	0.548	4.96994	0.569	0.027	4	RAPGEF5	RAPGEF5
0.773	1.08433	0.546	4.79291	0.569	0.028	4	LDB2	LDB2
0.773	0.734858	0.546	1.09273	0.981	0.923	4	HSPB1	HSPB1
0.772	1.17501	0.544	3.0984	0.649	0.151	4	CAV1	CAV1
0.771	1.26327	0.542	3.9642	0.592	0.059	4	THBD	THBD
0.771	1.04321	0.542	4.88943	0.562	0.023	4	ERG	ERG
0.77	1.05635	0.54	6.04937	0.55	0.012	4	SHE	SHE
0.769	1.14227	0.538	6.8896	0.542	0.005	4	LOC101120999	CLEC2B
0.768	1.359	0.536	5.42797	0.558	0.033	4	PCDH17	PCDH17
0.767	1.05147	0.534	4.15999	0.571	0.041	4	FAM13C	FAM13C
0.767	1.11363	0.534	7.58617	0.537	0.004	4	FAM124B	FAM124B
0.766	1.30028	0.532	3.32051	0.634	0.142	4	CALCRL	CALCRL
0.765	1.12006	0.53	3.36593	0.601	0.099	4	CDC42EP3	CDC42EP3
0.765	0.997942	0.53	2.21164	0.71	0.308	4	FSCN1	FSCN1
0.764	1.13547	0.528	3.46166	0.594	0.081	4	FAM43A	FAM43A
0.762	0.856988	0.524	1.64486	0.789	0.471	4	MSN	MSN
0.762	1.10458	0.524	2.92469	0.635	0.159	4	EFNA1	EFNA1
0.76	1.04968	0.52	5.85921	0.531	0.015	4	MMRN2	MMRN2
0.76	1.13822	0.52	4.23374	0.562	0.06	4	ITGA6	ITGA6
0.756	0.971232	0.512	3.98245	0.555	0.058	4	DOCK9	DOCK9
0.756	0.893882	0.512	2.00942	0.712	0.313	4	PYGO2	PYGO2
0.756	0.949702	0.512	1.95034	0.725	0.289	4	S1PR1	S1PR1
0.755	1.02293	0.51	3.68747	0.558	0.067	4	VWA5A	VWA5A
0.753	0.88852	0.506	2.04734	0.697	0.308	4	LOC101106419	CYB5R3
0.751	1.12524	0.502	7.8519	0.504	0.003	4	SOX17	SOX17
0.751	1.06923	0.502	4.55896	0.532	0.039	4	VASH1	VASH1
0.747	0.96959	0.494	7.39573	0.496	0.003	4	NR5A2	NR5A2
0.746	1.03661	0.492	5.15684	0.504	0.011	4	KIT	KIT
0.745	0.869019	0.49	1.46961	0.849	0.619	4	JMJD1C	JMJD1C
0.745	0.952016	0.49	2.65648	0.609	0.165	4	GYPC	GYPC
0.743	0.867274	0.486	2.13761	0.656	0.233	4	PEA15	PEA15
0.742	0.903954	0.484	1.58585	0.808	0.543	4	ATP2B1	ATP2B1
0.742	0.936009	0.484	1.81123	0.757	0.438	4	ADGRL2	ADGRL2
0.741	0.940081	0.482	4.26207	0.518	0.044	4	KIAA1462	KIAA1462
0.74	0.911676	0.48	2.49914	0.604	0.164	4	ACSL4	ACSL4
0.74	0.923044	0.48	2.28769	0.627	0.182	4	LOC101106689	GNG2
0.739	0.94572	0.478	3.42609	0.537	0.066	4	MXRA5	MXRA5
0.736	0.942616	0.472	3.51065	0.534	0.076	4	SNRK	SNRK
0.736	0.997461	0.472	5.01808	0.495	0.028	4	ITGA2	ITGA2
0.735	0.876943	0.47	5.96494	0.479	0.013	4	PRKCH	PRKCH
0.734	0.943451	0.468	2.55809	0.602	0.18	4	MAGI1	MAGI1
0.734	0.718752	0.468	1.31186	0.8	0.578	4	ITM2B	ITM2B
0.733	0.996201	0.466	4.50181	0.482	0.017	4	NOV	NOV
0.733	0.753194	0.466	1.50692	0.743	0.372	4	TJP1	TJP1
0.732	0.874548	0.464	2.66942	0.575	0.142	4	HDAC7	HDAC7
0.73	0.948855	0.46	5.46116	0.474	0.018	4	CLEC1A	CLEC1A
0.73	0.801032	0.46	2.03728	0.636	0.234	4	TACC1	TACC1
0.73	0.872131	0.46	6.82942	0.465	0.006	4	ILDR2	ILDR2
0.729	0.938972	0.458	2.03888	0.661	0.248	4	MECOM	MECOM
0.728	1.05415	0.456	4.02171	0.492	0.041	4	PRDM1	PRDM1
0.727	0.464548	0.454	0.719128	0.935	0.839	4	SPARC	SPARC
0.726	0.861898	0.452	4.31762	0.481	0.032	4	ARHGEF3	ARHGEF3
0.725	0.910234	0.45	2.9845	0.538	0.108	4	SSH2	SSH2
0.724	0.823144	0.448	2.59291	0.562	0.139	4	PLEKHG1	PLEKHG1
0.724	0.81847	0.448	2.24761	0.606	0.201	4	PTPRM	PTPRM
0.724	0.880716	0.448	2.40822	0.596	0.198	4	PLEKHA1	PLEKHA1
0.724	0.853255	0.448	2.21476	0.613	0.228	4	PPP2R5A	PPP2R5A
0.724	0.799155	0.448	2.53726	0.566	0.148	4	JUP	JUP
0.724	0.831882	0.448	4.07142	0.483	0.041	4	LOC105611838	LOC105611838
0.723	0.588028	0.446	0.928031	0.909	0.647	4	GNG11	GNG11
0.722	1.02752	0.444	5.30369	0.457	0.014	4	CLEC2D	CLEC2D
0.722	0.749994	0.444	1.63048	0.706	0.353	4	CTNND1	CTNND1
0.722	0.841721	0.444	1.88887	0.659	0.291	4	NRP1	NRP1
0.721	1.04025	0.442	3.48996	0.516	0.098	4	CD320	CD320
0.72	0.807183	0.44	3.77872	0.481	0.047	4	ARAP3	ARAP3
0.719	0.803693	0.438	2.22665	0.586	0.18	4	RAI14	RAI14
0.718	0.679032	0.436	2.49823	0.477	0.032	4	LAPTM5	LAPTM5
0.717	0.892536	0.434	5.82242	0.443	0.008	4	HHEX	HHEX
0.717	0.511992	0.434	0.798025	0.935	0.873	4	PFN1	PFN1
0.715	0.710586	0.43	1.53543	0.702	0.384	4	EFR3A	EFR3A
0.714	0.657556	0.428	2.17474	0.5	0.069	4	ARHGDIB	ARHGDIB
0.714	0.652734	0.428	1.18323	0.803	0.58	4	CLIC1	CLIC1
0.714	0.936098	0.428	1.81122	0.708	0.407	4	LIFR	LIFR
0.713	0.764467	0.426	2.55637	0.532	0.126	4	MANSC1	MANSC1
0.713	1.04564	0.426	4.34918	0.46	0.039	4	CLEC14A	CLEC14A
0.712	0.748873	0.424	2.28631	0.558	0.164	4	RPS6KA3	RPS6KA3
0.712	0.775254	0.424	3.46748	0.473	0.054	4	SIPA1	SIPA1
0.712	0.753039	0.424	3.77004	0.465	0.048	4	MAP3K11	MAP3K11
0.712	0.813588	0.424	7.0154	0.427	0.003	4	BCL6B	BCL6B
0.711	0.462595	0.422	0.67214	0.981	0.961	4	MT-COX3	MT-COX3
0.71	0.796028	0.42	2.60288	0.521	0.12	4	SORBS1	SORBS1
0.71	0.77378	0.42	1.56991	0.636	0.227	4	MAP1B	MAP1B
0.708	0.397093	0.416	0.580171	0.999	0.987	4	TMSB4X	TMSB4X
0.708	0.791199	0.416	6.30364	0.421	0.006	4	AFAP1L1	AFAP1L1
0.708	0.752211	0.416	1.7972	0.629	0.275	4	YES1	YES1
0.707	0.607944	0.414	1.0733	0.819	0.625	4	QKI	QKI
0.706	0.76933	0.412	2.34174	0.538	0.148	4	CHD7	CHD7
0.706	0.692145	0.412	1.38278	0.71	0.361	4	FILIP1	FILIP1
0.706	0.749404	0.412	2.50535	0.523	0.13	4	GFM1	GFM1
0.705	0.754086	0.41	5.24154	0.421	0.012	4	C25H10orf54	C25H10orf54
0.705	0.737141	0.41	2.61789	0.5	0.099	4	TCN2	TCN2
0.705	0.763386	0.41	2.79945	0.49	0.089	4	FOXO1	FOXO1
0.704	0.58444	0.408	1.01578	0.836	0.655	4	LOC101116800	MAGED2
0.703	0.791359	0.406	3.86725	0.445	0.049	4	ARFGEF3	ARFGEF3
0.703	0.764063	0.406	2.39139	0.525	0.135	4	MEIS2	MEIS2
0.703	0.668845	0.406	1.57381	0.624	0.247	4	KIAA1217	KIAA1217
0.702	0.425976	0.404	0.621166	0.976	0.955	4	MT-CYTB	MT-CYTB
0.702	0.683649	0.404	1.70797	0.62	0.272	4	MAPRE2	MAPRE2
0.701	0.710889	0.402	3.36817	0.452	0.052	4	GFOD2	GFOD2
0.701	0.752672	0.402	2.13106	0.564	0.205	4	SEC14L1	SEC14L1

## Sheet: cluster5
myAUC	avg_diff	power	avg_log2FC	pct.1	pct.2	cluster	gene	genes_no_LOC
0.924	2.63509	0.848	4.64077	0.894	0.135	5	TOP2A	TOP2A
0.916	1.1152	0.832	1.68219	0.985	0.917	5	LOC101112071	HMGB1
0.91	1.37451	0.82	2.15942	0.97	0.761	5	HMGN2	HMGN2
0.91	2.37257	0.82	4.68868	0.866	0.089	5	UBE2C	UBE2C
0.906	1.27802	0.812	1.98054	0.959	0.831	5	LOC101118100	H2AFV
0.894	1.18864	0.788	1.82272	0.982	0.777	5	STMN1	STMN1
0.891	1.35099	0.782	2.13171	0.95	0.71	5	H2AFZ	H2AFZ
0.891	1.25256	0.782	1.91485	0.982	0.844	5	TUBB	TUBB
0.89	1.51904	0.78	2.43271	0.946	0.552	5	DUT	DUT
0.877	1.63197	0.754	2.4778	0.959	0.757	5	LOC106990101	TUBA1B
0.873	1.71028	0.746	4.25088	0.793	0.087	5	SPC24	SPC24
0.87	1.72009	0.74	3.10969	0.862	0.37	5	HMGB2	HMGB2
0.869	2.33905	0.738	4.34153	0.791	0.089	5	CENPF	CENPF
0.868	2.00727	0.736	4.29222	0.789	0.108	5	NUSAP1	NUSAP1
0.865	2.01776	0.73	4.52669	0.775	0.093	5	TPX2	TPX2
0.847	1.87258	0.694	3.70971	0.785	0.2	5	LOC101103869	CKS2
0.844	1.96196	0.688	4.48385	0.74	0.102	5	CKAP2	CKAP2
0.837	1.51291	0.674	2.41143	0.901	0.62	5	LOC101108730	TUBB4B
0.826	0.841638	0.652	1.32721	0.945	0.837	5	NUCKS1	NUCKS1
0.824	1.37105	0.648	3.4505	0.725	0.132	5	MAD2L1	MAD2L1
0.819	1.25061	0.638	3.14082	0.731	0.144	5	MND1	MND1
0.817	1.18717	0.634	2.40506	0.799	0.31	5	LMNB1	LMNB1
0.816	1.48075	0.632	4.43889	0.668	0.052	5	BIRC5	BIRC5
0.815	1.38591	0.63	4.0897	0.676	0.069	5	CENPW	CENPW
0.811	1.39501	0.622	3.38989	0.712	0.148	5	PTTG1	PTTG1
0.81	1.56824	0.62	3.58921	0.687	0.09	5	KIAA0101	KIAA0101
0.81	1.71127	0.62	4.24954	0.667	0.077	5	MIS18BP1	MIS18BP1
0.807	1.32064	0.614	2.28447	0.849	0.507	5	UBE2S	UBE2S
0.805	1.48262	0.61	4.41308	0.646	0.049	5	KIF11	KIF11
0.8	1.49859	0.6	4.0673	0.653	0.082	5	KIF23	KIF23
0.795	1.04553	0.59	1.82684	0.86	0.57	5	CALM3	CALM3
0.792	1.61401	0.584	4.40177	0.623	0.054	5	CENPE	CENPE
0.791	1.3505	0.582	2.89618	0.701	0.219	5	SMC4	SMC4
0.789	1.28413	0.578	3.71864	0.639	0.09	5	NUF2	NUF2
0.787	0.886022	0.574	1.37418	0.945	0.833	5	LOC101106288	H1FX
0.787	1.56877	0.574	4.67683	0.607	0.046	5	PRC1	PRC1
0.786	1.13871	0.572	2.91114	0.688	0.175	5	UBE2T	UBE2T
0.783	1.3248	0.566	4.01872	0.622	0.077	5	KNSTRN	KNSTRN
0.779	1.35611	0.558	3.08399	0.669	0.179	5	KIF20B	KIF20B
0.779	1.13125	0.558	2.47172	0.722	0.273	5	CKS1B	CKS1B
0.773	1.21423	0.546	4.62523	0.573	0.033	5	CDCA3	CDCA3
0.771	1.20544	0.542	4.45879	0.572	0.04	5	CCNA2	CCNA2
0.767	1.31388	0.534	4.25837	0.571	0.048	5	HMMR	HMMR
0.767	1.08032	0.534	3.10904	0.622	0.129	5	RACGAP1	RACGAP1
0.766	1.24397	0.532	2.73615	0.663	0.182	5	LOC101109397	H1-3
0.763	1.18554	0.526	4.50102	0.554	0.036	5	AURKB	AURKB
0.763	1.50619	0.526	3.10072	0.686	0.253	5	LOC101121396	TUBA1C
0.761	1.15351	0.522	4.05501	0.563	0.052	5	CCNB2	CCNB2
0.761	1.19996	0.522	4.43056	0.554	0.042	5	NDC80	NDC80
0.758	1.10509	0.516	3.30233	0.588	0.097	5	NCAPG	NCAPG
0.758	1.2048	0.516	2.59943	0.652	0.214	5	SMC2	SMC2
0.756	1.70516	0.512	4.56945	0.56	0.074	5	LOC101123158	H1-5
0.755	0.977796	0.51	2.59479	0.631	0.151	5	TYMS	TYMS
0.753	1.24513	0.506	4.38139	0.541	0.049	5	ANLN	ANLN
0.75	1.25693	0.5	4.40808	0.531	0.036	5	CENPA	CENPA
0.75	1.85622	0.5	4.3145	0.574	0.132	5	LOC101113108	LOC101113108
0.748	1.11168	0.496	4.49351	0.524	0.035	5	DLGAP5	DLGAP5
0.743	1.13385	0.486	4.88559	0.505	0.023	5	FAM64A	FAM64A
0.742	1.49253	0.484	2.94561	0.642	0.256	5	LOC101113893	H1-2
0.742	1.0444	0.484	1.98774	0.75	0.386	5	LOC101112330	HMGB1
0.741	1.15203	0.482	4.1119	0.514	0.037	5	MKI67	MKI67
0.739	0.861808	0.478	1.46398	0.841	0.6	5	CALM2	CALM2
0.739	1.13963	0.478	3.26755	0.565	0.126	5	LOC101110185	H2BC1
0.738	0.990147	0.476	4.06517	0.512	0.045	5	KIF22	KIF22
0.738	1.44629	0.476	3.02136	0.627	0.221	5	LOC101109652	H1-4
0.738	1.50168	0.476	4.60737	0.516	0.058	5	LOC101105785	LOC101105785
0.738	1.03783	0.476	4.37235	0.507	0.039	5	KIF15	KIF15
0.737	1.09952	0.474	3.81409	0.522	0.061	5	CASC5	CASC5
0.737	1.8034	0.474	3.30939	0.657	0.332	5	LOC101122645	H2AC20
0.736	1.01031	0.472	4.38519	0.5	0.035	5	KIFC1	KIFC1
0.735	1.2824	0.47	4.84626	0.493	0.028	5	ASPM	ASPM
0.733	0.543575	0.466	0.875424	0.923	0.806	5	PRDX1	PRDX1
0.732	0.97263	0.464	2.39179	0.62	0.227	5	CKAP5	CKAP5
0.732	1.00603	0.464	4.55626	0.488	0.027	5	DEPDC1	DEPDC1
0.731	0.997511	0.462	4.17705	0.497	0.043	5	BUB1B	BUB1B
0.731	0.935303	0.462	4.62951	0.485	0.029	5	KIF20A	KIF20A
0.728	0.8314	0.456	1.70577	0.706	0.39	5	TMPO	TMPO
0.726	1.09584	0.452	2.16912	0.674	0.321	5	LOC101102223	H1-0
0.725	1.48971	0.45	4.15825	0.513	0.089	5	LOC101108868	LOC101108868
0.723	1.00469	0.446	4.01897	0.488	0.053	5	CDKN2C	CDKN2C
0.722	0.872956	0.444	2.01253	0.628	0.237	5	TUBB6	TUBB6
0.722	0.902715	0.444	3.10294	0.512	0.08	5	DIAPH3	DIAPH3
0.72	0.553583	0.44	0.943764	0.771	0.402	5	PTN	PTN
0.72	0.828801	0.44	2.87461	0.517	0.086	5	CENPK	CENPK
0.719	0.812098	0.438	4.15881	0.468	0.034	5	CENPN	CENPN
0.718	0.615611	0.436	1.10495	0.834	0.628	5	BANF1	BANF1
0.718	0.730387	0.436	1.24681	0.82	0.654	5	DEK	DEK
0.716	0.81681	0.432	2.22406	0.549	0.13	5	UHRF1	UHRF1
0.715	1.31606	0.43	2.3401	0.73	0.5	5	ARL6IP1	ARL6IP1
0.715	1.20299	0.43	2.7566	0.588	0.222	5	KPNA2	KPNA2
0.715	0.782867	0.43	1.64401	0.697	0.38	5	ANP32E	ANP32E
0.714	0.725344	0.428	1.25942	0.803	0.627	5	CD99	CD99
0.714	0.830686	0.428	4.40512	0.453	0.03	5	TTK	TTK
0.714	0.819307	0.428	3.88097	0.461	0.039	5	BUB1	BUB1
0.712	0.761404	0.424	1.43325	0.754	0.479	5	LOC105614854	name
0.711	0.724043	0.422	1.46364	0.735	0.448	5	UBL4A	UBL4A
0.71	0.739607	0.42	1.66542	0.657	0.289	5	HMGB3	HMGB3
0.71	0.978814	0.42	3.95243	0.458	0.045	5	FBXO5	FBXO5
0.71	1.23505	0.42	4.44705	0.456	0.045	5	LOC101109129	H4
0.71	0.806188	0.42	5.14401	0.437	0.019	5	SHCBP1	SHCBP1
0.708	0.986332	0.416	2.30385	0.577	0.223	5	ATAD2	ATAD2
0.708	1.18765	0.416	4.39879	0.445	0.035	5	CCNB1	CCNB1
0.706	0.850237	0.412	4.02655	0.444	0.037	5	CKAP2L	CKAP2L
0.705	0.794349	0.41	4.02894	0.44	0.034	5	KIF4A	KIF4A
0.705	0.72706	0.41	1.36351	0.752	0.526	5	RAD21	RAD21
0.705	0.434612	0.41	0.680681	0.929	0.835	5	CALM1	CALM1
0.705	0.932706	0.41	4.79148	0.43	0.022	5	CDCA2	CDCA2
0.705	0.847945	0.41	4.48448	0.433	0.027	5	KIF2C	KIF2C
0.704	0.682026	0.408	1.77599	0.606	0.219	5	CCDC109B	CCDC109B
0.704	1.0709	0.408	4.3759	0.435	0.032	5	CDC20	CDC20
0.701	0.745889	0.402	1.1642	0.907	0.752	5	LGALS1	LGALS1
0.701	0.920391	0.402	4.48082	0.427	0.028	5	AURKA	AURKA

## Sheet: cluster6
myAUC	avg_diff	power	avg_log2FC	pct.1	pct.2	cluster	gene	genes_no_LOC
0.981	3.25855	0.962	5.18427	0.986	0.161	6	ACTA2	ACTA2
0.98	3.01658	0.96	5.15622	0.98	0.296	6	MYLK	MYLK
0.962	2.72964	0.924	4.65649	0.96	0.123	6	MYH11	MYH11
0.96	2.95388	0.92	4.64894	0.968	0.374	6	IGFBP5	IGFBP5
0.954	2.17591	0.908	3.3414	0.981	0.521	6	HHIP	HHIP
0.954	2.51953	0.908	4.08517	0.961	0.258	6	TAGLN	TAGLN
0.951	2.45326	0.902	4.17605	0.957	0.3	6	TPM2	TPM2
0.942	1.48397	0.884	2.21399	0.99	0.932	6	MYL6	MYL6
0.932	2.70436	0.864	5.96009	0.882	0.051	6	ACTG2	ACTG2
0.922	2.57397	0.844	6.66069	0.854	0.031	6	SBSPON	SBSPON
0.889	2.16986	0.778	5.55318	0.802	0.057	6	CNN1	CNN1
0.886	2.01623	0.772	4.6584	0.812	0.089	6	EDNRB	EDNRB
0.877	2.04688	0.754	4.79957	0.79	0.071	6	ADAMTS5	ADAMTS5
0.859	2.18367	0.718	6.02352	0.736	0.039	6	FGF18	FGF18
0.857	1.67121	0.714	3.25955	0.816	0.257	6	TGFBR3	TGFBR3
0.852	1.63043	0.704	2.72748	0.857	0.321	6	SPARCL1	SPARCL1
0.851	1.39865	0.702	2.21877	0.935	0.669	6	TPM1	TPM1
0.846	1.28602	0.692	2.00179	0.915	0.391	6	DCN	DCN
0.845	1.71923	0.69	4.82361	0.723	0.065	6	PDLIM3	PDLIM3
0.823	1.72888	0.646	5.65004	0.665	0.035	6	SYNPO2	SYNPO2
0.823	0.849517	0.646	1.30396	0.977	0.826	6	CALD1	CALD1
0.813	1.36185	0.626	2.50979	0.799	0.33	6	ID4	ID4
0.808	1.41301	0.616	2.32393	0.855	0.521	6	ID2	ID2
0.807	1.51795	0.614	3.27358	0.713	0.188	6	FLRT2	FLRT2
0.795	1.20507	0.59	2.42818	0.749	0.289	6	SEMA3C	SEMA3C
0.794	1.39018	0.588	4.75883	0.617	0.045	6	KCNMB1	KCNMB1
0.792	1.13034	0.584	2.13078	0.791	0.398	6	LOC101113020	DST
0.787	1.40861	0.574	4.9138	0.599	0.034	6	MYOCD	MYOCD
0.785	1.67458	0.57	5.19509	0.594	0.036	6	PLN	PLN
0.785	1.48371	0.57	3.6343	0.625	0.067	6	WFDC1	WFDC1
0.782	1.1097	0.564	1.96205	0.799	0.393	6	COL14A1	COL14A1
0.78	1.22827	0.56	3.22975	0.639	0.113	6	SH3BGR	SH3BGR
0.779	1.0184	0.558	1.89243	0.798	0.454	6	TMEM47	TMEM47
0.779	1.37526	0.558	3.44928	0.643	0.138	6	DHRS3	DHRS3
0.768	1.17826	0.536	2.29876	0.694	0.227	6	MAP1B	MAP1B
0.761	1.69204	0.522	3.6943	0.619	0.173	6	DES	DES
0.76	1.10636	0.52	2.6923	0.648	0.217	6	PDLIM7	PDLIM7
0.759	1.15792	0.518	2.50913	0.674	0.281	6	NET1	NET1
0.754	0.842463	0.508	1.47557	0.832	0.607	6	PPP1R12A	PPP1R12A
0.749	1.05512	0.498	2.32142	0.663	0.258	6	SYNE1	SYNE1
0.747	0.963594	0.494	1.74809	0.766	0.521	6	FLNA	FLNA
0.735	1.04752	0.47	5.15202	0.486	0.021	6	MRVI1	MRVI1
0.733	1.00141	0.466	1.94605	0.705	0.41	6	ATP2A2	ATP2A2
0.729	0.807957	0.458	1.59733	0.712	0.401	6	LPP	LPP
0.728	1.02093	0.456	3.14037	0.53	0.094	6	RASL12	RASL12
0.728	0.860913	0.456	1.48428	0.756	0.415	6	C15H11orf96	C15H11orf96
0.725	0.734501	0.45	1.28816	0.786	0.434	6	NEXN	NEXN
0.723	0.697677	0.446	1.19588	0.821	0.539	6	DSTN	DSTN
0.721	1.04803	0.442	1.90107	0.682	0.358	6	RGS2	RGS2
0.711	1.08233	0.422	6.07109	0.43	0.011	6	NRG2	NRG2
0.707	0.67391	0.414	1.14299	0.832	0.695	6	MGST3	MGST3
0.704	0.409443	0.408	0.63683	0.913	0.755	6	COL4A1	COL4A1
0.703	0.949989	0.406	2.47614	0.531	0.18	6	FAM213A	FAM213A

## Sheet: cluster7
myAUC	avg_diff	power	avg_log2FC	pct.1	pct.2	cluster	gene	genes_no_LOC
0.918	2.01622	0.836	3.11698	0.953	0.39	7	DCN	DCN
0.904	2.32089	0.808	3.52397	0.922	0.317	7	MGP	MGP
0.8	1.55162	0.6	2.3107	0.94	0.657	7	COL1A2	COL1A2
0.788	1.09325	0.576	1.66983	0.952	0.839	7	SPARC	SPARC
0.783	1.62312	0.566	2.65574	0.781	0.404	7	PTN	PTN
0.783	1.87075	0.566	2.80494	0.872	0.62	7	COL1A1	COL1A1
0.762	1.29341	0.524	2.49466	0.674	0.234	7	MEST	MEST
0.76	1.32129	0.52	2.2375	0.756	0.41	7	C3H2orf40	C3H2orf40
0.757	1.08844	0.514	1.79114	0.814	0.473	7	PLAC9	PLAC9
0.745	0.951812	0.49	1.47004	0.898	0.798	7	CST3	CST3
0.744	1.03385	0.488	1.80474	0.773	0.481	7	BGN	BGN
0.74	1.55547	0.48	3.75026	0.56	0.127	7	SERPINF1	SERPINF1
0.736	0.975749	0.472	1.50703	0.831	0.504	7	DLK1	DLK1
0.727	1.08334	0.454	1.99623	0.676	0.312	7	CCDC80	CCDC80
0.722	1.28364	0.444	1.90301	0.897	0.699	7	COL3A1	COL3A1
0.717	1.13064	0.434	2.02039	0.697	0.398	7	PCOLCE	PCOLCE
0.714	0.671067	0.428	1.07238	0.871	0.777	7	MFAP2	MFAP2
0.713	0.650458	0.426	1.01627	0.882	0.599	7	OGN	OGN
0.712	1.11099	0.424	2.36869	0.611	0.28	7	FBN1	FBN1

[truncated: 10 more sheets: cluster8, cluster9, cluster10, cluster11, cluster12, cluster13, cluster14, cluster15, cluster16, cluster17]
