# Supplementary material for: Cellular imbalance in proximal and distal lung of CFTR−/− sheep in utero and at birth
Source: Mol Med. 2025 Jun 11;31:231. doi: 10.1186/s10020-025-01266-7 (PMC12153128; doi:10.1186/s10020-025-01266-7)
Supplement: Supplementary file 9 — Supplementary Material 9. [file 10020_2025_1266_MOESM9_ESM.xlsx]

## Sheet: Sheet1
TABLE S7 Distal Lung 80 days Res 0.2 Cluster Marker Genes

## Sheet: Sheet2
	Cluster_0	Cluster_1	Cluster_2	Cluster_3	Cluster_4	Cluster_5	Cluster_6	Cluster_7	Cluster_8	Cluster_9	Cluster_10	Cluster_11	Cluster_12	Cluster_13	Sample_total
axh034	1281	435	271	165	209	181	230	162	174	18	23	6	12	6	3173
axh057	564	159	49	66	116	114	60	63	34	35	13	12	9	4	1298
axh060	1026	245	149	91	141	119	46	82	69	19	12	37	33	22	2091
axh061	661	172	89	59	104	87	35	75	63	20	16	16	13	20	1430
axh062	238	41	26	24	27	38	8	20	24	5	2	10	7	3	473
axh081	1374	1575	333	793	413	377	288	247	127	260	201	76	16	29	6109
axh117	1064	521	402	116	189	132	158	118	134	15	24	16	5	4	2898
axh118	1103	377	297	128	184	128	163	90	124	6	24	11	5	2	2642

## Sheet: cluster0
myAUC	avg_diff	power	avg_log2FC	pct.1	pct.2	cluster	gene	genes_no_LOC
0.881	1.36094	0.762	2.05598	0.976	0.511	0	CA3	CA3
0.841	1.19784	0.682	2.01617	0.901	0.449	0	PPP1R14A	PPP1R14A
0.834	0.897605	0.668	1.33793	0.987	0.681	0	APOE	APOE
0.833	1.15055	0.666	1.85128	0.906	0.463	0	OGN	OGN
0.832	0.988949	0.664	1.48566	0.948	0.61	0	COL3A1	COL3A1
0.817	1.15796	0.634	1.96	0.856	0.4	0	COL6A3	COL6A3
0.814	0.929297	0.628	1.41078	0.942	0.565	0	COL1A2	COL1A2
0.808	1.06547	0.616	1.84601	0.86	0.426	0	PMP22	PMP22
0.799	1.1992	0.598	2.73003	0.715	0.147	0	PHEX	PHEX
0.794	1.07018	0.588	1.80309	0.843	0.489	0	FN1	FN1
0.793	0.684715	0.586	0.99778	1	0.816	0	IGF2	IGF2
0.788	0.760022	0.576	1.16996	0.91	0.501	0	COL1A1	COL1A1
0.781	1.00674	0.562	1.73559	0.833	0.387	0	AKAP12	AKAP12
0.779	1.20021	0.558	2.1533	0.758	0.285	0	CAPN6	CAPN6
0.774	0.9671	0.548	1.59293	0.847	0.444	0	VCAN	VCAN
0.774	0.964842	0.548	2.04853	0.723	0.222	0	LOC101114226	VCAM-1
0.766	0.605987	0.532	0.924194	0.965	0.852	0	MARCKS	MARCKS
0.766	1.08146	0.532	2.11428	0.73	0.289	0	PLPP3	PLPP3
0.765	1.00478	0.53	2.07593	0.725	0.281	0	PIEZO2	PIEZO2
0.763	0.746371	0.526	1.18939	0.921	0.587	0	GNG11	GNG11
0.761	0.979214	0.522	2.04373	0.709	0.228	0	MEOX2	MEOX2
0.759	1.02016	0.518	1.98842	0.716	0.233	0	TCF21	TCF21
0.756	1.02008	0.512	2.46047	0.643	0.163	0	PCOLCE2	PCOLCE2
0.748	0.755845	0.496	1.27212	0.854	0.502	0	GPC3	GPC3
0.744	0.846398	0.488	1.54375	0.782	0.439	0	LOC101108092	GSTM1
0.739	0.745098	0.478	1.3407	0.812	0.428	0	RUNX1T1	RUNX1T1
0.739	0.877235	0.478	1.60905	0.749	0.345	0	NEXN	NEXN
0.738	0.759647	0.476	1.37703	0.795	0.421	0	COLEC12	COLEC12
0.738	0.759039	0.476	1.31108	0.813	0.451	0	COL5A2	COL5A2
0.736	0.867748	0.472	2.06996	0.636	0.202	0	OLFML2A	OLFML2A
0.733	0.85828	0.466	1.99572	0.64	0.224	0	IL33	IL33
0.732	0.840175	0.464	2.04403	0.633	0.224	0	C24H16orf62	C24H16orf62
0.728	0.734868	0.456	1.3746	0.777	0.47	0	CELF2	CELF2
0.722	0.776056	0.444	1.53989	0.712	0.36	0	LOC101108705	GSTM1
0.72	0.635084	0.44	1.13673	0.814	0.519	0	SEPT11	SEPT11
0.72	0.785407	0.44	1.94539	0.596	0.183	0	LOC101113636	VCAM-1
0.719	0.848563	0.438	2.12732	0.585	0.177	0	CAMK2N1	CAMK2N1
0.717	0.784223	0.434	2.00115	0.599	0.199	0	SVEP1	SVEP1
0.717	0.575209	0.434	0.944686	0.877	0.637	0	SEPP1	SEPP1
0.715	0.80035	0.43	1.8022	0.637	0.269	0	COL4A5	COL4A5
0.715	0.664843	0.43	1.15185	0.803	0.454	0	ZEB2	ZEB2
0.715	0.788498	0.43	1.31278	0.819	0.632	0	MACF1	MACF1
0.712	0.708086	0.424	1.69168	0.628	0.249	0	FHL1	FHL1
0.71	0.762576	0.42	1.98486	0.572	0.177	0	ARHGAP20	ARHGAP20
0.707	0.523159	0.414	0.829971	0.917	0.673	0	LGALS1	LGALS1
0.707	0.649727	0.414	1.23252	0.725	0.344	0	ROBO2	ROBO2
0.704	0.765888	0.408	2.26064	0.525	0.133	0	COL13A1	COL13A1
0.703	0.78008	0.406	2.11236	0.535	0.144	0	WNT2	WNT2
0.703	0.631327	0.406	1.23817	0.724	0.387	0	IGFBP6	IGFBP6
0.701	0.666675	0.402	1.3472	0.685	0.346	0	PTPRD	PTPRD

## Sheet: cluster1
myAUC	avg_diff	power	avg_log2FC	pct.1	pct.2	cluster	gene	genes_no_LOC
0.914	2.30139	0.828	4.38088	0.87	0.076	1	CD24	CD24
0.869	2.00063	0.738	4.22285	0.783	0.068	1	KRT8	KRT8
0.853	2.84411	0.706	4.74774	0.763	0.116	1	SFTPC	SFTPC
0.85	1.61896	0.7	2.5375	0.916	0.491	1	ATF3	ATF3
0.831	0.886096	0.662	1.30767	0.99	0.977	1	LOC101115640	GNAS
0.831	1.58041	0.662	3.38928	0.721	0.072	1	LOC101117946	KRT19
0.824	1.38268	0.648	2.5681	0.795	0.212	1	LOC101113728	CLU
0.81	1.57427	0.62	3.03793	0.75	0.267	1	ATP1B1	ATP1B1
0.809	1.52672	0.618	3.99603	0.663	0.054	1	KRT18	KRT18
0.795	1.83083	0.59	3.40365	0.686	0.132	1	CTGF	CTGF
0.795	1.40357	0.59	3.62919	0.634	0.044	1	CLDN4	CLDN4
0.795	1.77813	0.59	4.57405	0.621	0.039	1	LAMP3	LAMP3
0.792	1.46364	0.584	4.25614	0.615	0.038	1	LECT1	LECT1
0.789	1.54031	0.578	3.76213	0.648	0.113	1	FOXP2	FOXP2
0.788	1.22923	0.576	1.88637	0.898	0.641	1	CYR61	CYR61
0.786	2.2145	0.572	4.36851	0.625	0.085	1	LOC101119706	CYP1B1
0.785	1.32303	0.57	2.35131	0.771	0.364	1	PHLDA1	PHLDA1
0.782	0.927695	0.564	1.52215	0.831	0.7	1	SPINT2	SPINT2
0.78	1.33108	0.56	3.24228	0.638	0.101	1	TSPAN13	TSPAN13
0.78	1.37165	0.56	3.45289	0.638	0.126	1	GSTT2B	GSTT2B
0.774	1.25788	0.548	4.09861	0.582	0.036	1	EPCAM	EPCAM
0.773	1.20596	0.546	2.88496	0.63	0.095	1	CD9	CD9
0.773	1.34447	0.546	4.55092	0.572	0.029	1	CLDN6	CLDN6
0.773	1.50869	0.546	4.35832	0.578	0.037	1	KLF5	KLF5
0.771	1.24257	0.542	2.80501	0.656	0.169	1	SDC4	SDC4
0.77	1.32524	0.54	4.75356	0.563	0.027	1	SFTA2	SFTA2
0.768	1.61465	0.536	2.91885	0.673	0.212	1	TNFRSF12A	TNFRSF12A
0.767	1.2387	0.534	4.149	0.57	0.043	1	EPDR1	EPDR1
0.765	1.30423	0.53	3.55272	0.569	0.036	1	KRT7	KRT7
0.764	1.22395	0.528	3.9677	0.566	0.041	1	CXADR	CXADR
0.763	0.603147	0.526	0.915409	0.94	0.924	1	ATP5G2	ATP5G2
0.762	1.29113	0.524	3.34325	0.605	0.108	1	DMD	DMD
0.762	1.22179	0.524	4.44596	0.549	0.029	1	IRX1	IRX1
0.761	1.30829	0.522	4.65878	0.545	0.027	1	CFI	CFI
0.761	1.40405	0.522	3.63849	0.583	0.078	1	DUSP5	DUSP5
0.76	1.15506	0.52	2.78985	0.617	0.114	1	ANXA3	ANXA3
0.76	1.30646	0.52	2.54681	0.651	0.17	1	ANXA1	ANXA1
0.76	1.22125	0.52	4.32249	0.548	0.029	1	FOXA1	FOXA1
0.756	1.15768	0.512	4.59076	0.535	0.025	1	CRLF1	CRLF1
0.755	1.37977	0.51	4.03119	0.557	0.067	1	PDPN	PDPN
0.751	1.28239	0.502	3.13005	0.548	0.047	1	TACSTD2	TACSTD2
0.75	1.4204	0.5	2.56349	0.654	0.221	1	TIPARP	TIPARP
0.748	1.06814	0.496	1.73536	0.807	0.557	1	THBS1	THBS1
0.747	0.468582	0.494	0.693273	0.981	0.979	1	GNB2L1	GNB2L1
0.747	1.26769	0.494	2.74319	0.642	0.213	1	SOX5	SOX5
0.743	1.26828	0.486	4.0258	0.519	0.034	1	LOC101118990	name
0.74	1.44836	0.48	4.26882	0.529	0.067	1	AGER	AGER
0.739	1.21708	0.478	4.35284	0.503	0.028	1	PARD6B	PARD6B
0.739	0.812642	0.478	1.36391	0.816	0.67	1	PPDPF	PPDPF
0.738	1.14961	0.476	4.46845	0.5	0.025	1	NKX2-1	NKX2-1
0.738	0.955199	0.476	1.73567	0.737	0.476	1	DSTN	DSTN
0.737	1.10492	0.474	3.87251	0.511	0.04	1	CDO1	CDO1
0.737	1.0187	0.474	2.68527	0.575	0.124	1	LOC105616898	BCAM
0.736	1.05441	0.472	3.73195	0.521	0.059	1	FAM149A	FAM149A
0.73	1.00058	0.46	1.93901	0.7	0.433	1	EML4	EML4
0.729	1.13726	0.458	4.24627	0.484	0.028	1	ELF3	ELF3
0.727	1.07159	0.454	4.39826	0.477	0.022	1	CLDN7	CLDN7
0.727	1.06457	0.454	3.74326	0.49	0.036	1	MME	MME
0.725	1.14052	0.45	3.13705	0.521	0.077	1	SOX9	SOX9
0.724	0.981378	0.448	4.25589	0.473	0.027	1	LOC101102588	IRX2
0.723	0.998064	0.446	2.36158	0.59	0.182	1	ALCAM	ALCAM
0.722	1.21451	0.444	4.64946	0.464	0.023	1	SERTM1	SERTM1
0.719	1.07802	0.438	3.27221	0.508	0.089	1	LMO7	LMO7
0.717	1.12366	0.434	3.40883	0.496	0.075	1	ARG2	ARG2
0.717	0.889213	0.434	3.08179	0.493	0.063	1	SCG5	SCG5
0.717	1.02518	0.434	3.99699	0.466	0.037	1	PPP1R3B	PPP1R3B
0.716	0.533651	0.432	0.816026	0.93	0.877	1	DDX5	DDX5
0.714	0.908035	0.428	2.10595	0.58	0.172	1	MECOM	MECOM
0.713	0.861832	0.426	4.13156	0.448	0.021	1	PRSS22	PRSS22
0.713	1.11672	0.426	4.68913	0.445	0.019	1	LOC106991745	LOC106991745
0.712	0.833026	0.424	1.97725	0.595	0.234	1	TSTD1	TSTD1
0.709	0.975163	0.418	4.18981	0.441	0.025	1	CDH1	CDH1
0.708	1.25584	0.416	4.28423	0.446	0.037	1	GPRC5A	GPRC5A
0.707	0.732918	0.414	1.30362	0.747	0.534	1	CADM1	CADM1
0.706	0.892259	0.412	1.95247	0.615	0.284	1	LRRFIP1	LRRFIP1
0.705	0.781092	0.41	1.30002	0.772	0.671	1	ANXA2	ANXA2
0.705	0.814539	0.41	1.55468	0.691	0.48	1	SERP1	SERP1
0.704	0.640194	0.408	0.977826	0.895	0.832	1	HSPA5	HSPA5
0.704	0.826519	0.408	3.87389	0.434	0.025	1	LOC106991591	LOC106991591
0.703	0.9761	0.406	5.25088	0.418	0.014	1	SLC34A2	SLC34A2
0.703	0.963709	0.406	2.85792	0.437	0.033	1	COL2A1	COL2A1
0.703	0.510166	0.406	0.800739	0.867	0.825	1	FTL	FTL
0.703	0.594935	0.406	0.915229	0.921	0.897	1	LOC105606223	ATP5F1E
0.703	0.894123	0.406	1.55723	0.717	0.442	1	HES1	HES1
0.702	1.05836	0.404	3.9684	0.445	0.052	1	ETV5	ETV5
0.701	1.04529	0.402	3.13971	0.481	0.101	1	PEBP4	PEBP4

## Sheet: cluster2
myAUC	avg_diff	power	avg_log2FC	pct.1	pct.2	cluster	gene	genes_no_LOC
0.898	1.81268	0.796	3.27236	0.889	0.335	2	CD44	CD44
0.879	1.55993	0.758	2.56975	0.9	0.471	2	ABI3BP	ABI3BP
0.83	1.25178	0.66	2.55707	0.812	0.278	2	EFEMP1	EFEMP1
0.822	1.49	0.644	3.13647	0.756	0.196	2	PDGFRA	PDGFRA
0.82	1.22754	0.64	2.20978	0.843	0.378	2	SERPINE2	SERPINE2
0.809	0.964114	0.618	1.49725	0.938	0.515	2	DCN	DCN
0.773	0.737461	0.546	1.16182	0.928	0.646	2	SDC2	SDC2
0.768	1.07836	0.536	3.13576	0.613	0.094	2	CDH13	CDH13
0.767	0.839784	0.534	1.39465	0.858	0.613	2	FSTL1	FSTL1
0.767	1.01013	0.534	2.07827	0.722	0.274	2	TGFBR3	TGFBR3
0.763	0.912179	0.526	1.87936	0.749	0.32	2	PID1	PID1
0.751	1.05509	0.502	2.88358	0.599	0.127	2	TGFBI	TGFBI
0.749	0.990138	0.498	3.24466	0.566	0.081	2	RYR2	RYR2
0.731	0.827979	0.462	1.81051	0.666	0.246	2	SEMA3C	SEMA3C
0.728	0.868514	0.456	1.97049	0.658	0.268	2	SPRY1	SPRY1
0.721	0.834373	0.442	2.25698	0.587	0.18	2	SVIL	SVIL
0.716	0.728804	0.432	1.43382	0.731	0.368	2	NR2F1	NR2F1
0.715	0.708146	0.43	1.2604	0.783	0.456	2	ROBO2	ROBO2
0.714	0.721121	0.428	1.40291	0.747	0.417	2	LOC101113020	DST
0.713	0.643717	0.426	1.16184	0.803	0.535	2	ATP2B1	ATP2B1
0.71	0.68182	0.42	1.5042	0.684	0.331	2	ANTXR2	ANTXR2
0.707	0.404429	0.414	0.588579	0.999	0.872	2	IGF2	IGF2
0.707	0.733154	0.414	2.04137	0.566	0.183	2	LOC105616690	SVIL
0.705	0.8112	0.41	3.38736	0.463	0.06	2	LTBP2	LTBP2
0.704	0.749118	0.408	1.81347	0.565	0.174	2	FLRT2	FLRT2
0.702	0.662372	0.404	1.22021	0.733	0.396	2	COL14A1	COL14A1

## Sheet: cluster3
myAUC	avg_diff	power	avg_log2FC	pct.1	pct.2	cluster	gene	genes_no_LOC
0.958	2.46583	0.916	4.15058	0.954	0.4	3	RAMP2	RAMP2
0.934	2.69285	0.868	5.37139	0.891	0.118	3	HPGD	HPGD
0.928	2.76308	0.856	6.02695	0.871	0.039	3	CLEC3B	CLEC3B
0.918	2.61506	0.836	6.12343	0.848	0.03	3	PECAM1	PECAM1
0.916	1.52153	0.832	2.31493	0.975	0.741	3	COL4A1	COL4A1
0.914	2.53858	0.828	4.79564	0.87	0.139	3	LOC101117785	APOA1
0.888	2.33173	0.776	5.73339	0.795	0.042	3	PLVAP	PLVAP
0.865	1.06244	0.73	1.64694	0.959	0.813	3	CALM1	CALM1
0.861	2.02352	0.722	6.1353	0.735	0.021	3	ECSCR	ECSCR
0.859	0.925125	0.718	1.36418	0.999	0.88	3	VIM	VIM
0.854	1.21391	0.708	1.89075	0.927	0.792	3	NREP	NREP
0.85	2.01381	0.7	5.21233	0.729	0.06	3	ARHGAP18	ARHGAP18
0.842	1.77999	0.684	4.79881	0.718	0.068	3	EMCN	EMCN
0.842	2.13566	0.684	6.89623	0.691	0.012	3	CDH5	CDH5
0.828	1.81931	0.656	4.85401	0.691	0.064	3	LPAR6	LPAR6
0.823	1.34595	0.646	2.29432	0.836	0.462	3	TM4SF1	TM4SF1
0.818	0.963089	0.636	1.4372	0.985	0.901	3	HSPB1	HSPB1
0.817	1.52515	0.634	2.56089	0.805	0.35	3	SPARCL1	SPARCL1
0.81	1.11802	0.62	1.78579	0.859	0.7	3	SPTBN1	SPTBN1
0.807	1.86265	0.614	6.64524	0.623	0.012	3	PTPRB	PTPRB
0.805	1.55635	0.61	3.46055	0.694	0.183	3	CD34	CD34
0.804	1.74928	0.608	6.56204	0.616	0.009	3	GPIHBP1	GPIHBP1
0.798	1.62357	0.596	5.17989	0.619	0.035	3	LMO2	LMO2
0.794	1.68169	0.588	6.01244	0.601	0.019	3	KDR	KDR
0.793	1.81695	0.586	3.86392	0.655	0.109	3	FABP5	FABP5
0.792	1.30694	0.584	2.40338	0.758	0.399	3	ETS1	ETS1
0.791	1.56452	0.582	3.07103	0.703	0.234	3	RGCC	RGCC
0.784	1.41234	0.568	2.57144	0.75	0.473	3	SH3GLB1	SH3GLB1
0.782	0.967974	0.564	1.57926	0.85	0.696	3	LOC101105867	IFITM1
0.78	1.35828	0.56	6.19314	0.569	0.01	3	RASIP1	RASIP1
0.774	1.7524	0.548	6.1114	0.56	0.014	3	LOC101115115	CD36
0.767	0.988236	0.534	1.68166	0.797	0.643	3	RDX	RDX
0.765	1.37534	0.53	3.3615	0.626	0.187	3	PAM	PAM
0.765	1.29588	0.53	3.0507	0.628	0.148	3	COL18A1	COL18A1
0.763	1.43338	0.526	5.49779	0.544	0.027	3	C12H1orf115	C12H1orf115
0.761	1.17253	0.522	2.60068	0.641	0.16	3	MEF2C	MEF2C
0.76	1.01172	0.52	1.81899	0.768	0.512	3	TPM3	TPM3
0.759	1.41629	0.518	4.01832	0.569	0.073	3	SDPR	SDPR
0.757	1.38089	0.514	4.66158	0.551	0.061	3	CYYR1	CYYR1
0.754	1.2924	0.508	3.05917	0.626	0.213	3	CAV2	CAV2
0.754	1.29833	0.508	3.4952	0.58	0.098	3	LOC105613171	LOC105613171
0.752	1.16557	0.504	3.23277	0.585	0.118	3	TSPAN18	TSPAN18
0.75	1.09504	0.5	2.23931	0.685	0.332	3	ARHGAP29	ARHGAP29
0.749	1.48952	0.498	6.42341	0.505	0.009	3	VWF	VWF
0.749	0.803578	0.498	1.28214	0.861	0.768	3	IFITM3	IFITM3
0.748	1.21062	0.496	6.89605	0.5	0.004	3	ROBO4	ROBO4
0.746	0.804654	0.492	1.29528	0.849	0.723	3	TCF4	TCF4
0.745	1.33865	0.49	6.38681	0.497	0.005	3	MMRN1	MMRN1
0.744	1.25622	0.488	3.55248	0.552	0.088	3	CDC42EP3	CDC42EP3
0.742	1.23487	0.484	4.74551	0.506	0.027	3	C1H1orf54	C1H1orf54
0.741	1.30335	0.482	3.85609	0.545	0.083	3	FAM43A	FAM43A
0.739	1.28482	0.478	4.24726	0.52	0.061	3	ADGRF5	ADGRF5
0.739	0.987401	0.478	1.83058	0.717	0.512	3	GNAI2	GNAI2
0.738	1.20129	0.476	2.96636	0.586	0.174	3	LXN	LXN
0.737	0.917342	0.474	1.61381	0.764	0.56	3	SEPW1	SEPW1
0.736	0.95856	0.472	1.61012	0.805	0.619	3	JMJD1C	JMJD1C
0.735	1.14525	0.47	2.28634	0.663	0.328	3	LOC101115805	COL4A2
0.734	1.15337	0.468	2.62718	0.615	0.254	3	CCDC85B	CCDC85B
0.733	1.25601	0.466	6.05385	0.473	0.006	3	LOC101120999	CLEC2B
0.732	1.16483	0.464	4.82172	0.486	0.029	3	DPYSL3	DPYSL3
0.732	1.10881	0.464	6.60366	0.469	0.006	3	RASGRP3	RASGRP3
0.731	0.952364	0.462	1.80345	0.712	0.472	3	MSN	MSN
0.731	1.18136	0.462	6.15052	0.471	0.01	3	TEK	TEK
0.731	0.368268	0.462	0.543991	0.995	0.978	3	LOC101115640	GNAS
0.731	1.14702	0.462	3.88899	0.506	0.052	3	ZEB1	ZEB1
0.728	1.10545	0.456	3.54886	0.517	0.082	3	FLI1	FLI1
0.728	1.18791	0.456	2.95078	0.57	0.178	3	COTL1	COTL1
0.728	1.25986	0.456	4.25896	0.496	0.051	3	THBD	THBD
0.727	1.20115	0.454	5.12833	0.474	0.026	3	FAM198B	FAM198B
0.726	1.30847	0.452	3.69704	0.517	0.088	3	AHR	AHR
0.722	1.0778	0.444	4.61883	0.469	0.03	3	LDB2	LDB2
0.722	0.87785	0.444	1.47903	0.727	0.368	3	KLF2	KLF2
0.722	1.09492	0.444	3.77434	0.493	0.061	3	FAM13C	FAM13C
0.722	1.03879	0.444	2.60734	0.579	0.218	3	RALB	RALB
0.721	0.792732	0.442	1.35599	0.779	0.623	3	MBNL2	MBNL2
0.719	1.03014	0.438	3.04388	0.525	0.115	3	ELMO1	ELMO1
0.719	1.16431	0.438	3.29477	0.527	0.127	3	HS2ST1	HS2ST1
0.718	1.03384	0.436	3.63065	0.496	0.083	3	ITGA5	ITGA5
0.718	1.0525	0.436	2.91689	0.544	0.164	3	KIAA0355	KIAA0355
0.717	1.08136	0.434	2.57889	0.576	0.218	3	LOC101114075	SULT1A1
0.716	1.11879	0.432	4.21091	0.471	0.05	3	ITGA6	ITGA6
0.715	1.05631	0.43	3.03421	0.519	0.12	3	PREX2	PREX2
0.715	1.04736	0.43	5.12156	0.447	0.021	3	ERG	ERG
0.714	1.08039	0.428	3.132	0.517	0.124	3	THSD1	THSD1
0.714	0.989253	0.428	1.71639	0.65	0.269	3	TIPARP	TIPARP
0.712	1.18224	0.424	3.64959	0.488	0.088	3	EPAS1	EPAS1
0.711	1.63322	0.422	6.59936	0.43	0.008	3	C25H10orf10	C25H10orf10
0.71	1.03581	0.42	5.24877	0.437	0.021	3	EGFL7	EGFL7
0.71	0.975041	0.42	5.329	0.433	0.015	3	SCARF1	SCARF1
0.707	1.04415	0.414	2.74027	0.54	0.195	3	ELK3	ELK3
0.707	1.05827	0.414	2.10085	0.623	0.323	3	PLK2	PLK2
0.704	0.380107	0.408	0.555591	0.999	0.989	3	TMSB4X	TMSB4X
0.703	1.04667	0.406	2.79482	0.524	0.174	3	CAV1	CAV1
0.702	0.99069	0.404	3.70271	0.449	0.063	3	VWA5A	VWA5A
0.701	0.974874	0.402	3.3141	0.469	0.089	3	SMAGP	SMAGP
0.701	1.08821	0.402	2.50206	0.565	0.261	3	KRT10	KRT10

## Sheet: cluster4
myAUC	avg_diff	power	avg_log2FC	pct.1	pct.2	cluster	gene	genes_no_LOC
0.958	2.89573	0.916	5.10884	0.949	0.14	4	TOP2A	TOP2A
0.92	2.5037	0.84	5.1549	0.874	0.081	4	UBE2C	UBE2C
0.91	2.24348	0.82	4.80806	0.858	0.094	4	NUSAP1	NUSAP1
0.909	1.74039	0.818	2.64449	0.972	0.752	4	LOC106990101	TUBA1B
0.907	1.30155	0.814	2.00068	0.969	0.779	4	STMN1	STMN1
0.905	2.7162	0.81	5.08585	0.85	0.083	4	CENPF	CENPF
0.904	1.06936	0.808	1.60963	0.985	0.916	4	LOC101112071	HMGB1
0.894	1.37578	0.788	2.18824	0.936	0.679	4	H2AFZ	H2AFZ
0.893	1.79007	0.786	3.15951	0.894	0.399	4	HMGB2	HMGB2
0.892	2.12515	0.784	4.82165	0.821	0.086	4	TPX2	TPX2
0.889	1.25953	0.778	1.96872	0.957	0.776	4	HMGN2	HMGN2
0.883	1.23315	0.766	1.92545	0.936	0.793	4	LOC101118100	H2AFV
0.883	1.18865	0.766	1.81398	0.97	0.845	4	TUBB	TUBB
0.878	2.1126	0.756	4.86981	0.799	0.096	4	CKAP2	CKAP2
0.874	1.63674	0.748	2.61863	0.933	0.597	4	LOC101108730	TUBB4B
0.873	1.41206	0.746	2.27108	0.923	0.551	4	DUT	DUT
0.873	1.98614	0.746	4.20757	0.811	0.153	4	LOC101103869	CKS2
0.87	1.61807	0.74	4.22004	0.787	0.073	4	SPC24	SPC24
0.855	1.49542	0.71	2.62604	0.879	0.477	4	UBE2S	UBE2S
0.855	1.60734	0.71	4.75714	0.74	0.044	4	BIRC5	BIRC5
0.846	1.46764	0.692	3.69835	0.764	0.129	4	PTTG1	PTTG1
0.846	1.65134	0.692	5.08783	0.716	0.037	4	KIF11	KIF11
0.846	0.904024	0.692	1.41955	0.943	0.818	4	NUCKS1	NUCKS1
0.845	1.79188	0.69	5.27115	0.715	0.037	4	PRC1	PRC1
0.842	1.82367	0.684	4.63207	0.721	0.063	4	MIS18BP1	MIS18BP1
0.838	1.62401	0.676	4.5652	0.715	0.067	4	KIF23	KIF23
0.834	1.8435	0.668	5.02901	0.698	0.044	4	CENPE	CENPE
0.833	1.57421	0.666	3.65973	0.728	0.076	4	KIAA0101	KIAA0101
0.833	1.31231	0.666	3.38094	0.743	0.121	4	MAD2L1	MAD2L1
0.833	1.25725	0.666	2.47129	0.821	0.322	4	LMNB1	LMNB1
0.832	1.39921	0.664	4.26763	0.704	0.055	4	CENPW	CENPW
0.822	1.4738	0.644	3.13016	0.751	0.213	4	SMC4	SMC4
0.815	1.31596	0.63	3.82908	0.686	0.082	4	NUF2	NUF2
0.814	1.33326	0.628	5.39217	0.645	0.02	4	CDCA3	CDCA3
0.813	1.15864	0.626	2.90983	0.734	0.147	4	MND1	MND1
0.811	1.3499	0.622	4.96719	0.644	0.031	4	NDC80	NDC80
0.807	1.35818	0.614	2.87482	0.732	0.196	4	SMC2	SMC2
0.803	1.29526	0.606	4.99072	0.629	0.029	4	CCNA2	CCNA2
0.803	1.43557	0.606	4.6197	0.636	0.039	4	HMMR	HMMR
0.802	1.44592	0.604	3.28894	0.706	0.169	4	KIF20B	KIF20B
0.801	1.27772	0.602	3.97351	0.656	0.073	4	KNSTRN	KNSTRN
0.8	1.24114	0.6	5.0976	0.619	0.021	4	AURKB	AURKB
0.797	1.20875	0.594	3.55891	0.658	0.085	4	NCAPG	NCAPG
0.797	1.17112	0.594	3.3495	0.672	0.124	4	RACGAP1	RACGAP1
0.793	1.35645	0.586	4.59455	0.613	0.029	4	MKI67	MKI67
0.793	1.09458	0.586	2.84529	0.702	0.16	4	UBE2T	UBE2T
0.791	1.19303	0.582	4.46465	0.615	0.042	4	CCNB2	CCNB2
0.791	1.38639	0.582	4.88501	0.605	0.027	4	CENPA	CENPA
0.79	1.12484	0.58	2.5051	0.733	0.252	4	CKS1B	CKS1B
0.789	1.27644	0.578	4.37372	0.615	0.05	4	CASC5	CASC5
0.788	0.969387	0.576	1.61614	0.887	0.613	4	CALM2	CALM2
0.788	1.17948	0.576	4.99367	0.597	0.027	4	KIFC1	KIFC1
0.787	1.20221	0.574	4.92922	0.594	0.023	4	DLGAP5	DLGAP5
0.786	1.36666	0.572	4.82198	0.602	0.041	4	ANLN	ANLN
0.784	1.17831	0.568	4.82215	0.591	0.029	4	KIF15	KIF15
0.779	1.07612	0.558	3.66831	0.61	0.064	4	DIAPH3	DIAPH3
0.778	1.50176	0.556	5.74254	0.571	0.02	4	ASPM	ASPM
0.777	0.953009	0.554	1.68051	0.839	0.557	4	CALM3	CALM3
0.774	1.03174	0.548	5.16861	0.564	0.019	4	KIF20A	KIF20A
0.774	1.02568	0.548	4.33576	0.579	0.035	4	KIF22	KIF22
0.772	1.07065	0.544	4.29819	0.576	0.039	4	BUB1B	BUB1B
0.772	0.972395	0.544	1.97053	0.756	0.38	4	TMPO	TMPO
0.771	0.819059	0.542	1.26935	0.942	0.832	4	LOC101106288	H1FX
0.77	1.5633	0.54	3.24003	0.688	0.235	4	LOC101121396	TUBA1C
0.769	0.997137	0.538	4.56422	0.564	0.03	4	BUB1	BUB1
0.769	1.11945	0.538	5.17544	0.555	0.019	4	DEPDC1	DEPDC1
0.767	1.83046	0.534	4.8978	0.578	0.071	4	LOC101123158	H1-5
0.767	1.06717	0.534	2.52054	0.688	0.235	4	CKAP5	CKAP5
0.766	1.16032	0.532	5.08488	0.547	0.016	4	FAM64A	FAM64A
0.765	1.24685	0.53	3.52391	0.612	0.123	4	LOC101110185	H2BC1
0.764	1.6513	0.528	5.10714	0.563	0.055	4	LOC101105785	LOC101105785
0.761	0.922653	0.522	1.87902	0.754	0.371	4	ANP32E	ANP32E
0.757	0.8949	0.514	1.67236	0.792	0.463	4	LOC105614854	name
0.756	0.951604	0.512	4.86532	0.529	0.019	4	KIF2C	KIF2C
0.755	0.845772	0.51	4.36735	0.535	0.027	4	CENPN	CENPN
0.755	1.30658	0.51	2.91709	0.659	0.211	4	KPNA2	KPNA2
0.753	0.881694	0.506	1.94204	0.717	0.276	4	HMGB3	HMGB3
0.753	0.901103	0.506	2.37242	0.617	0.114	4	UHRF1	UHRF1
0.752	1.1149	0.504	4.33584	0.537	0.038	4	FBXO5	FBXO5
0.751	0.879853	0.502	4.4765	0.524	0.024	4	KIF4A	KIF4A
0.751	1.43652	0.502	2.5745	0.767	0.474	4	ARL6IP1	ARL6IP1
0.751	0.864987	0.502	3.00376	0.571	0.071	4	CENPK	CENPK
0.75	1.31651	0.5	5.00468	0.522	0.027	4	CCNB1	CCNB1
0.749	0.888317	0.498	1.64895	0.779	0.514	4	RAD21	RAD21
0.749	1.96134	0.498	4.51969	0.578	0.146	4	LOC101113108	LOC101113108
0.748	0.96998	0.496	3.79879	0.541	0.055	4	ECT2	ECT2
0.746	1.09577	0.492	2.36571	0.653	0.201	4	LOC101109397	H1-3
0.745	0.86823	0.49	4.85288	0.508	0.021	4	TTK	TTK
0.745	0.975297	0.49	4.55651	0.516	0.03	4	CKAP2L	CKAP2L
0.745	1.63291	0.49	4.42401	0.555	0.102	4	LOC101108868	LOC101108868
0.743	1.17434	0.486	4.87738	0.506	0.022	4	CDC20	CDC20
0.74	0.821721	0.48	2.17767	0.619	0.152	4	TYMS	TYMS
0.74	1.01157	0.48	5.1318	0.497	0.019	4	AURKA	AURKA
0.738	0.951329	0.476	4.6489	0.494	0.019	4	NEK2	NEK2
0.735	0.975814	0.47	4.59033	0.494	0.027	4	ARHGAP11A	ARHGAP11A
0.735	1.02572	0.47	5.25784	0.484	0.015	4	CDCA2	CDCA2
0.733	1.29895	0.466	4.7703	0.498	0.043	4	LOC101109129	H4
0.732	0.79509	0.464	5.18651	0.477	0.013	4	SHCBP1	SHCBP1
0.731	1.03881	0.462	2.03147	0.707	0.34	4	LOC101102223	H1-0
0.731	0.889561	0.462	5.36111	0.476	0.015	4	CDCA8	CDCA8
0.73	1.01803	0.46	2.3241	0.628	0.229	4	ATAD2	ATAD2
0.73	1.4535	0.46	2.84212	0.64	0.285	4	LOC101113893	H1-2
0.729	0.79438	0.458	3.61274	0.504	0.053	4	NCAPD2	NCAPD2
0.728	0.566842	0.456	0.970923	0.782	0.405	4	PTN	PTN
0.728	0.793626	0.456	1.88969	0.669	0.284	4	CMC2	CMC2
0.727	1.00261	0.454	4.65078	0.473	0.02	4	CDKN3	CDKN3
0.726	0.800413	0.452	1.86429	0.675	0.28	4	LOC101103247	SKA2
0.725	0.986476	0.45	4.86073	0.47	0.022	4	PLK1	PLK1
0.725	0.755619	0.45	4.46391	0.471	0.023	4	CENPL	CENPL
0.724	0.977772	0.448	1.78739	0.753	0.447	4	LOC101112330	HMGB1
0.722	1.24001	0.444	5.3174	0.466	0.03	4	LOC101123417	LOC101123417
0.722	1.75254	0.444	3.16899	0.659	0.384	4	LOC101122645	H2AC20
0.722	1.29988	0.444	6.03828	0.456	0.016	4	LOC101115753	LOC101115753
0.721	0.934711	0.442	3.76322	0.487	0.053	4	CDKN2C	CDKN2C
0.72	0.715616	0.44	4.1277	0.468	0.029	4	PBK	PBK
0.718	0.715476	0.436	1.46305	0.743	0.428	4	UBL4A	UBL4A
0.716	1.3626	0.432	2.79555	0.607	0.247	4	LOC101109652	H1-4
0.714	1.05196	0.428	2.52672	0.584	0.205	4	SGOL2	SGOL2
0.714	0.887707	0.428	4.69635	0.445	0.018	4	ESCO2	ESCO2
0.711	0.720707	0.422	1.60309	0.684	0.337	4	BUB3	BUB3
0.711	0.674877	0.422	1.14508	0.823	0.665	4	DEK	DEK
0.709	0.781413	0.418	1.73329	0.649	0.298	4	EZH2	EZH2
0.708	0.754809	0.416	3.73851	0.456	0.042	4	C16H5orf34	C16H5orf34
0.707	0.692699	0.414	4.00073	0.439	0.026	4	CIT	CIT
0.706	0.678889	0.412	2.60844	0.503	0.1	4	RHNO1	RHNO1
0.706	0.645568	0.412	1.81185	0.603	0.219	4	SAE1	SAE1
0.705	0.699606	0.41	4.94209	0.424	0.016	4	MXD3	MXD3
0.703	0.706674	0.406	2.81428	0.483	0.082	4	G2E3	G2E3
0.703	0.771131	0.406	2.91802	0.482	0.086	4	NCAPD3	NCAPD3
0.703	0.616984	0.406	2.0517	0.529	0.122	4	APITD1	APITD1
0.702	1.16343	0.404	5.96029	0.416	0.015	4	LOC101114146	LOC101114146
0.701	0.333173	0.402	0.487402	0.999	0.992	4	PTMA	PTMA

## Sheet: cluster5
myAUC	avg_diff	power	avg_log2FC	pct.1	pct.2	cluster	gene	genes_no_LOC
0.822	0.848777	0.644	1.30003	0.957	0.755	5	LOC106990101	TUBA1B
0.821	1.38074	0.642	2.67981	0.798	0.301	5	PCNA	PCNA
0.794	1.17364	0.588	2.53531	0.731	0.248	5	MCM4	MCM4
0.782	0.691712	0.564	1.06326	0.961	0.846	5	TUBB	TUBB
0.773	0.835231	0.546	1.41283	0.85	0.625	5	NASP	NASP
0.768	0.782385	0.536	1.26045	0.9	0.684	5	H2AFZ	H2AFZ
0.764	0.981439	0.528	1.87343	0.756	0.414	5	DNMT1	DNMT1
0.763	0.797891	0.526	1.33449	0.872	0.686	5	RANBP1	RANBP1
0.755	0.939365	0.51	1.82222	0.758	0.431	5	SIVA1	SIVA1
0.754	0.737452	0.508	1.24499	0.846	0.665	5	DEK	DEK
0.752	1.01984	0.504	2.59286	0.626	0.156	5	TYMS	TYMS
0.746	1.02464	0.492	2.61748	0.595	0.121	5	UHRF1	UHRF1
0.743	0.892318	0.486	1.4506	0.855	0.559	5	DUT	DUT
0.737	1.01602	0.474	2.81854	0.577	0.138	5	HELLS	HELLS
0.727	0.863535	0.454	1.98731	0.64	0.284	5	DHFR	DHFR
0.726	0.888621	0.452	1.92153	0.663	0.31	5	GMNN	GMNN
0.726	0.870608	0.452	2.24537	0.604	0.212	5	MCM6	MCM6
0.719	0.810714	0.438	1.78398	0.669	0.309	5	RPA3	RPA3
0.719	0.815741	0.438	2.11887	0.603	0.215	5	DNAJC9	DNAJC9
0.715	0.508563	0.43	0.793266	0.919	0.784	5	STMN1	STMN1
0.71	0.759272	0.42	2.18392	0.554	0.163	5	RFC2	RFC2
0.708	0.978137	0.416	3.35787	0.469	0.06	5	RRM2	RRM2
0.704	0.846235	0.408	3.4044	0.458	0.061	5	DTL	DTL
0.702	0.743612	0.404	3.07145	0.467	0.069	5	CDT1	CDT1
0.702	0.428578	0.404	0.650873	0.954	0.918	5	LOC101112071	HMGB1
0.701	0.656926	0.402	1.35161	0.671	0.337	5	LMNB1	LMNB1

## Sheet: cluster6
myAUC	avg_diff	power	avg_log2FC	pct.1	pct.2	cluster	gene	genes_no_LOC
0.983	3.22175	0.966	5.09975	0.991	0.172	6	ACTA2	ACTA2
0.966	2.96485	0.932	4.63636	0.976	0.358	6	IGFBP5	IGFBP5
0.965	2.91063	0.93	4.99249	0.956	0.322	6	MYLK	MYLK
0.959	2.76673	0.918	4.75109	0.951	0.123	6	MYH11	MYH11
0.949	2.35177	0.898	4.04732	0.951	0.31	6	TPM2	TPM2
0.949	2.44579	0.898	3.98366	0.957	0.244	6	TAGLN	TAGLN
0.943	1.44128	0.886	2.15785	0.992	0.909	6	MYL6	MYL6
0.943	2.66348	0.886	5.6906	0.907	0.059	6	ACTG2	ACTG2
0.943	2.17935	0.886	3.36733	0.965	0.505	6	HHIP	HHIP
0.918	2.53102	0.836	6.70935	0.845	0.027	6	SBSPON	SBSPON
0.898	2.09496	0.796	4.62272	0.836	0.098	6	EDNRB	EDNRB
0.886	2.15733	0.772	4.86351	0.809	0.08	6	ADAMTS5	ADAMTS5
0.879	2.05979	0.758	5.47061	0.781	0.051	6	CNN1	CNN1
0.861	1.38761	0.722	2.13198	0.936	0.529	6	DCN	DCN
0.86	2.22384	0.72	5.8477	0.739	0.042	6	FGF18	FGF18
0.847	1.58065	0.694	2.62215	0.86	0.358	6	SPARCL1	SPARCL1
0.846	1.40738	0.692	2.24151	0.92	0.648	6	TPM1	TPM1
0.837	1.62182	0.674	4.70823	0.71	0.063	6	PDLIM3	PDLIM3
0.828	1.60076	0.656	3.10586	0.773	0.286	6	TGFBR3	TGFBR3
0.824	1.34382	0.648	2.35397	0.828	0.403	6	COL14A1	COL14A1
0.824	1.60633	0.648	3.48997	0.738	0.178	6	FLRT2	FLRT2
0.823	1.41739	0.646	4.73828	0.676	0.049	6	KCNMB1	KCNMB1
0.812	1.60698	0.624	5.4852	0.646	0.035	6	SYNPO2	SYNPO2
0.802	1.26354	0.604	2.35807	0.782	0.324	6	ID4	ID4
0.8	1.50376	0.6	3.71308	0.674	0.127	6	DHRS3	DHRS3
0.79	1.1921	0.58	2.4592	0.736	0.256	6	SEMA3C	SEMA3C
0.79	1.34416	0.58	2.23844	0.815	0.498	6	ID2	ID2
0.784	1.17545	0.568	2.83706	0.688	0.217	6	PDLIM7	PDLIM7
0.784	0.76005	0.568	1.1633	0.95	0.812	6	CALD1	CALD1
0.784	1.35833	0.568	4.9006	0.593	0.035	6	MYOCD	MYOCD
0.784	1.21367	0.568	3.189	0.651	0.114	6	SH3BGR	SH3BGR
0.782	1.23676	0.564	2.67157	0.702	0.263	6	NET1	NET1
0.78	1.51586	0.56	4.7545	0.59	0.04	6	PLN	PLN
0.776	1.07039	0.552	1.9987	0.774	0.426	6	LOC101113020	DST
0.77	1.0561	0.54	1.96651	0.772	0.444	6	TMEM47	TMEM47
0.77	1.3688	0.54	3.49993	0.598	0.067	6	WFDC1	WFDC1
0.766	1.16709	0.532	2.2585	0.701	0.237	6	MAP1B	MAP1B
0.764	1.44229	0.528	4.16612	0.579	0.08	6	IGF1	IGF1
0.755	1.04644	0.51	3.29797	0.581	0.096	6	RASL12	RASL12
0.751	1.13029	0.502	2.03636	0.738	0.344	6	RGS2	RGS2
0.748	0.96296	0.496	1.74331	0.766	0.52	6	FLNA	FLNA
0.746	0.805145	0.492	1.40876	0.822	0.601	6	PPP1R12A	PPP1R12A
0.745	1.26118	0.49	4.16363	0.53	0.058	6	LTBP1	LTBP1
0.745	1.0695	0.49	4.93761	0.511	0.027	6	MRVI1	MRVI1
0.741	0.981875	0.482	2.16251	0.666	0.282	6	SYNE1	SYNE1
0.737	1.14225	0.474	6.1691	0.483	0.01	6	NRG2	NRG2
0.735	1.53992	0.47	3.34993	0.597	0.204	6	DES	DES
0.731	0.96774	0.462	1.9181	0.696	0.394	6	ATP2A2	ATP2A2
0.73	0.958037	0.46	2.48401	0.577	0.162	6	FAM213A	FAM213A
0.723	0.788908	0.446	1.43732	0.74	0.398	6	SERPINE2	SERPINE2
0.722	0.812108	0.444	1.47365	0.757	0.49	6	ZFHX3	ZFHX3
0.719	0.935638	0.438	3.48065	0.49	0.061	6	RIMS1	RIMS1
0.718	0.64809	0.436	1.18234	0.685	0.246	6	CRYAB	CRYAB
0.717	0.731946	0.434	1.29557	0.772	0.509	6	DSTN	DSTN
0.715	0.844224	0.43	2.48166	0.548	0.15	6	ITGA9	ITGA9
0.714	0.871658	0.428	1.72689	0.695	0.397	6	DAAM1	DAAM1
0.712	0.760843	0.424	1.63405	0.674	0.343	6	ANTXR2	ANTXR2
0.712	0.849146	0.424	2.00202	0.598	0.216	6	PAWR	PAWR
0.711	0.681306	0.422	1.32197	0.715	0.422	6	LPP	LPP
0.707	0.907013	0.414	3.16905	0.483	0.087	6	ISM1	ISM1
0.704	0.809757	0.408	2.15743	0.566	0.202	6	PRDM6	PRDM6
0.703	0.836148	0.406	2.68959	0.497	0.111	6	CPED1	CPED1
0.703	0.631434	0.406	1.08782	0.789	0.477	6	NEXN	NEXN
0.701	0.822782	0.402	2.26933	0.537	0.168	6	FBXO32	FBXO32

## Sheet: cluster7
myAUC	avg_diff	power	avg_log2FC	pct.1	pct.2	cluster	gene	genes_no_LOC
0.895	1.59736	0.79	2.445	0.957	0.531	7	DCN	DCN
0.886	1.90858	0.772	2.93832	0.904	0.297	7	MGP	MGP
0.77	1.51494	0.54	2.27137	0.921	0.638	7	COL1A1	COL1A1
0.75	1.38846	0.5	2.28061	0.758	0.417	7	PTN	PTN
0.745	1.15968	0.49	1.72787	0.951	0.691	7	COL1A2	COL1A2
0.732	1.27713	0.464	3.21192	0.562	0.145	7	SERPINF1	SERPINF1
0.732	0.959275	0.464	1.74756	0.729	0.351	7	CCDC80	CCDC80
0.728	0.949465	0.456	1.47293	0.901	0.762	7	CST3	CST3
0.72	0.864224	0.44	1.83231	0.624	0.224	7	PDGFRA	PDGFRA
0.718	0.673508	0.436	1.106	0.845	0.58	7	COL6A1	COL6A1
0.713	1.06115	0.426	2.23561	0.627	0.32	7	FBN1	FBN1
0.712	1.03499	0.424	2.08188	0.6	0.246	7	MEST	MEST
0.701	0.84305	0.402	1.54414	0.708	0.42	7	ELN	ELN

[truncated: 6 more sheets: cluster8, cluster9, cluster10, cluster11, cluster12, cluster13]
