# Supplementary material for: Cellular imbalance in proximal and distal lung of CFTR−/− sheep in utero and at birth
Source: Mol Med. 2025 Jun 11;31:231. doi: 10.1186/s10020-025-01266-7 (PMC12153128; doi:10.1186/s10020-025-01266-7)
Supplement: Supplementary file 10 — Supplementary Material 10. [file 10020_2025_1266_MOESM10_ESM.xlsx]

## Sheet: Sheet1
TABLE S2B Distal Lung Term Cluster 7 subclusters

## Sheet: Sheet2
	Cluster_0	Cluster_1	Cluster_2	Cluster_3	Cluster_4	Cluster_5	Cluster_6	Cluster_7	Sample_total
axh022	76	4	17	7	12	0	0	0	116
axh037	41	2	6	3	2	1	2	2	59
axh046	108	49	34	21	6	8	11	6	243
axh050	151	58	90	12	13	15	18	2	359
axh051	83	11	23	5	3	7	6	0	138
axh085	121	52	21	26	5	8	3	2	238
axh089	68	51	24	16	16	4	6	8	193
axh110	36	15	10	7	2	1	3	0	74
axh137	155	38	21	41	6	5	4	1	271
axh140	138	46	19	37	11	5	4	1	261
axh144	103	70	20	22	6	9	3	3	236
axh145	88	71	23	20	7	8	4	3	224

## Sheet: cluster0
myAUC	avg_diff	power	avg_log2FC	pct.1	pct.2	cluster	gene	genes_no_LOC
0.839	1.31012	0.678	2.12868	0.898	0.457	0	CLDN10	CLDN10
0.806	0.968019	0.612	1.41118	0.99	0.773	0	VMO1	VMO1
0.799	1.03131	0.598	1.57538	0.96	0.802	0	PRDX6	PRDX6
0.785	0.698511	0.57	1.03896	0.989	0.805	0	LOC101106871	CXCL17
0.782	0.881088	0.564	1.45818	0.899	0.588	0	SFTPD	SFTPD
0.776	0.679031	0.552	1.0586	0.848	0.372	0	SFTPA1	SFTPA1
0.764	0.698961	0.528	1.06236	0.972	0.674	0	SFTPB	SFTPB
0.764	0.623112	0.528	0.988819	0.969	0.83	0	DSTN	DSTN
0.76	0.874433	0.52	1.26646	0.964	0.76	0	LOC101110371	SCGB2A2
0.756	0.801913	0.512	1.28599	0.921	0.662	0	MME	MME
0.752	0.883661	0.504	1.58208	0.829	0.443	0	GSTA1-1	GSTA1-1
0.749	0.605032	0.498	0.985787	0.945	0.826	0	PRDX5	PRDX5
0.749	0.819859	0.498	1.34352	0.912	0.572	0	LOC101118990	name
0.746	0.606328	0.492	0.964371	0.957	0.859	0	SERP1	SERP1
0.743	0.710395	0.486	1.25076	0.859	0.482	0	SFTA2	SFTA2
0.736	0.759762	0.472	1.32138	0.86	0.695	0	ALDH2	ALDH2
0.735	0.497978	0.47	0.8018	0.925	0.7	0	NPC2	NPC2
0.727	0.548715	0.454	0.828785	0.978	0.81	0	WFDC2	WFDC2
0.723	0.61548	0.446	0.900704	0.973	0.763	0	TFF3	TFF3
0.722	0.664113	0.444	1.05237	0.933	0.773	0	TST	TST
0.722	0.70209	0.444	1.23232	0.842	0.527	0	GSTT2B	GSTT2B
0.714	0.830575	0.428	1.66824	0.733	0.413	0	BMP3	BMP3
0.714	0.580726	0.428	1.08009	0.829	0.576	0	CTSH	CTSH
0.714	0.607217	0.428	1.18764	0.818	0.531	0	CDC42EP5	CDC42EP5
0.704	1.60826	0.408	2.38107	0.616	0.261	0	SCGB1A1	SCGB1A1
0.703	0.638265	0.406	0.980115	0.947	0.774	0	KRT8	KRT8
0.703	0.845399	0.406	1.67396	0.693	0.354	0	AGER	AGER

## Sheet: cluster1
myAUC	avg_diff	power	avg_log2FC	pct.1	pct.2	cluster	gene	genes_no_LOC
0.888	2.75536	0.776	4.81416	0.829	0.114	1	KRT15	KRT15
0.886	2.32026	0.772	4.36062	0.839	0.135	1	KRT17	KRT17
0.844	1.04932	0.688	1.63944	0.972	0.771	1	LOC101113728	CLU
0.822	1.23499	0.644	1.81864	0.994	0.875	1	S100A2	S100A2
0.817	1.16198	0.634	3.29529	0.722	0.14	1	LOC101114082	ANXA8
0.811	2.42863	0.622	5.50054	0.647	0.037	1	KRT5	KRT5
0.806	1.28552	0.612	4.63119	0.651	0.063	1	PLTP	PLTP
0.805	1.36888	0.61	3.06674	0.713	0.142	1	UGT2A1	UGT2A1
0.801	0.534394	0.602	0.776372	0.998	0.996	1	ZC3H10	ZC3H10
0.798	0.516655	0.596	0.755368	0.996	0.99	1	LOC101103316	RPS28
0.788	1.16171	0.576	5.14621	0.597	0.031	1	COL17A1	COL17A1
0.786	1.1784	0.572	5.63415	0.589	0.024	1	TP63	TP63
0.775	0.972177	0.55	2.84187	0.679	0.249	1	NQO2	NQO2
0.772	0.846108	0.544	1.31062	0.949	0.867	1	BTG1	BTG1
0.771	1.40416	0.542	3.20123	0.634	0.12	1	SULT1E1	SULT1E1
0.769	0.413375	0.538	0.602269	0.998	0.992	1	LOC101123279	RPL27A
0.759	0.527491	0.518	0.809732	0.976	0.941	1	EEF1D	EEF1D
0.758	0.442667	0.516	0.654207	0.985	0.976	1	LOC101117414	RPL14
0.755	0.727706	0.51	1.32365	0.869	0.68	1	S100A13	S100A13
0.754	0.480337	0.508	0.699101	0.996	0.996	1	TPT1	TPT1
0.75	0.581965	0.5	0.879215	0.985	0.954	1	LOC101115640	GNAS
0.749	0.624794	0.498	0.942677	0.97	0.965	1	EIF1	EIF1
0.742	0.904109	0.484	3.0026	0.585	0.156	1	ISYNA1	ISYNA1
0.742	0.729249	0.484	1.35922	0.842	0.652	1	PDLIM1	PDLIM1
0.741	0.950063	0.482	1.74667	0.76	0.41	1	FXYD3	FXYD3
0.74	0.85114	0.48	1.96324	0.687	0.289	1	GPC3	GPC3
0.74	1.11875	0.48	3.73056	0.55	0.1	1	NRG1	NRG1
0.74	0.50953	0.48	0.843328	0.916	0.824	1	CST3	CST3
0.74	0.982997	0.48	4.2403	0.522	0.061	1	COL18A1	COL18A1
0.737	0.538268	0.474	0.798529	0.979	0.961	1	GNB2L1	GNB2L1
0.737	0.452786	0.474	0.68637	0.987	0.946	1	NACA	NACA
0.733	1.14714	0.466	4.05077	0.516	0.075	1	TSHZ2	TSHZ2
0.729	0.742882	0.458	1.47044	0.771	0.465	1	LOC105616898	BCAM
0.728	0.940627	0.456	2.71481	0.6	0.225	1	LOC101113020	DST
0.726	0.883977	0.452	2.50002	0.606	0.257	1	FHL2	FHL2
0.723	0.847146	0.446	1.53372	0.799	0.621	1	ETS2	ETS2
0.716	0.783028	0.432	5.66935	0.445	0.018	1	WNT6	WNT6
0.715	0.421117	0.43	0.644473	0.983	0.951	1	EEF1A1	EEF1A1
0.713	1.16421	0.426	2.03588	0.749	0.549	1	IER3	IER3
0.711	0.718635	0.422	1.57841	0.73	0.509	1	LMO4	LMO4
0.71	0.721941	0.42	1.22266	0.867	0.806	1	GSTP1	GSTP1
0.709	0.621393	0.418	1.1102	0.846	0.735	1	KTN1	KTN1
0.709	0.632213	0.418	1.2897	0.771	0.603	1	C3H12orf57	C3H12orf57
0.703	0.7049	0.406	1.50999	0.709	0.482	1	SLC1A5	SLC1A5
0.703	0.425183	0.406	0.703427	0.936	0.898	1	UQCRH	UQCRH
0.702	1.54884	0.404	4.88015	0.439	0.045	1	CH25H	CH25H

## Sheet: cluster2
myAUC	avg_diff	power	avg_log2FC	pct.1	pct.2	cluster	gene	genes_no_LOC
0.783	1.17343	0.566	2.98914	0.688	0.18	2	SMC2	SMC2
0.773	0.742685	0.546	1.16566	0.994	0.915	2	LOC101112071	HMGB1
0.764	0.853029	0.528	1.65751	0.877	0.574	2	SIVA1	SIVA1
0.762	1.06254	0.524	1.87687	0.864	0.595	2	DUT	DUT
0.756	0.787571	0.512	1.33831	0.919	0.71	2	TUBB	TUBB
0.752	0.840779	0.504	1.6268	0.886	0.577	2	CALM3	CALM3
0.744	0.89147	0.488	2.01858	0.727	0.35	2	SMC4	SMC4
0.742	0.724578	0.484	1.11756	0.961	0.847	2	LOC106990101	TUBA1B
0.74	0.9459	0.48	3.37176	0.532	0.056	2	SPC24	SPC24
0.736	0.966432	0.472	2.02286	0.737	0.365	2	HMGB2	HMGB2
0.731	0.717444	0.462	2.20281	0.627	0.191	2	LMNB1	LMNB1
0.73	1.13797	0.46	2.20666	0.695	0.341	2	STMN1	STMN1
0.729	0.692792	0.458	1.16656	0.932	0.752	2	H2AFZ	H2AFZ
0.727	0.702996	0.454	2.14144	0.61	0.192	2	MCM4	MCM4
0.727	0.786011	0.454	1.68064	0.769	0.456	2	PCNA	PCNA
0.727	1.50871	0.454	3.36708	0.519	0.077	2	TOP2A	TOP2A
0.72	0.714286	0.44	2.07089	0.627	0.234	2	ATAD2	ATAD2
0.718	0.613249	0.436	1.15242	0.903	0.67	2	DEK	DEK
0.717	0.886018	0.434	3.16919	0.487	0.053	2	KIAA0101	KIAA0101
0.716	0.769987	0.432	3.27885	0.494	0.071	2	UHRF1	UHRF1
0.711	0.658656	0.422	1.67943	0.672	0.314	2	DTYMK	DTYMK
0.71	1.08222	0.42	2.84612	0.545	0.168	2	NUSAP1	NUSAP1
0.709	0.92812	0.418	2.28787	0.607	0.248	2	LOC101103869	CKS2
0.708	0.730426	0.416	2.64696	0.526	0.123	2	ANLN	ANLN
0.708	0.562699	0.416	1.53343	0.688	0.325	2	CBX5	CBX5
0.706	1.91971	0.412	3.41933	0.653	0.32	2	FABP5	FABP5
0.705	0.701644	0.41	3.20914	0.468	0.061	2	NCAPG	NCAPG
0.703	0.60805	0.406	1.34596	0.76	0.48	2	SMC1A	SMC1A
0.701	0.721221	0.402	3.36363	0.455	0.055	2	CASC5	CASC5
0.701	0.623141	0.402	1.13553	0.886	0.684	2	HMGN2	HMGN2

## Sheet: cluster3
myAUC	avg_diff	power	avg_log2FC	pct.1	pct.2	cluster	gene	genes_no_LOC
0.891	3.42561	0.782	6.55387	0.806	0.05	3	LOC105601930	DMBT1
0.891	2.8809	0.782	4.9036	0.839	0.102	3	BPIFB1	BPIFB1
0.889	3.26108	0.778	4.73878	0.949	0.592	3	SCGB3A2	SCGB3A2
0.87	1.70964	0.74	2.99168	0.903	0.345	3	PIGR	PIGR
0.844	2.28851	0.688	5.24191	0.737	0.068	3	AGR2	AGR2
0.836	2.91048	0.672	5.10666	0.705	0.045	3	LOC101108654	name
0.797	1.34435	0.594	4.86513	0.641	0.058	3	FCGBP	FCGBP
0.791	0.903785	0.582	2.46346	0.742	0.218	3	TSPAN1	TSPAN1
0.785	0.830996	0.57	1.51782	0.954	0.59	3	ATP1B1	ATP1B1
0.782	0.930355	0.564	1.94722	0.871	0.495	3	TSPAN3	TSPAN3
0.779	0.898581	0.558	4.17828	0.599	0.051	3	ELF5	ELF5
0.778	0.859892	0.556	1.25328	0.995	0.851	3	TFF3	TFF3
0.773	0.662937	0.546	3.98461	0.59	0.044	3	PROM1	PROM1
0.772	0.870495	0.544	1.50424	0.922	0.565	3	NUPR1	NUPR1
0.768	0.56887	0.536	3.84021	0.576	0.041	3	GCNT1	GCNT1
0.768	2.75499	0.536	5.24085	0.567	0.045	3	LTF	LTF
0.757	0.594756	0.514	1.13871	0.908	0.595	3	SEC11C	SEC11C
0.756	0.591767	0.512	1.83977	0.705	0.194	3	LIMA1	LIMA1
0.755	0.762483	0.51	1.45812	0.903	0.543	3	EHF	EHF
0.754	0.632175	0.508	1.40596	0.848	0.429	3	KIAA1324	KIAA1324
0.751	0.583823	0.502	1.65717	0.765	0.274	3	EMB	EMB
0.75	1.99456	0.5	2.99324	0.65	0.21	3	LOC101110099	SCGB1D
0.749	0.697517	0.498	1.33461	0.839	0.401	3	LOC105609355	LOC105609355
0.747	0.663464	0.494	2.45553	0.622	0.141	3	SLC44A4	SLC44A4
0.737	0.441113	0.474	1.94765	0.627	0.161	3	ACSS3	ACSS3
0.731	0.490042	0.462	1.38123	0.751	0.31	3	LOC101103427	SELENOM
0.727	0.693304	0.454	1.00298	0.995	0.845	3	LOC101110371	SCGB2A2
0.726	0.602714	0.452	1.0338	0.954	0.731	3	XBP1	XBP1
0.725	0.686903	0.45	5.61983	0.461	0.013	3	CLDN22	CLDN22
0.715	0.638426	0.43	2.72738	0.502	0.074	3	LOC101103644	MUC16
0.714	0.673447	0.428	2.56011	0.521	0.092	3	TNS4	TNS4
0.712	0.559459	0.424	2.0338	0.581	0.154	3	ACSM1	ACSM1
0.71	0.43643	0.42	0.863392	0.894	0.661	3	RTN3	RTN3
0.71	0.779815	0.42	1.22427	0.885	0.65	3	BTG2	BTG2
0.709	0.534004	0.418	2.15943	0.521	0.096	3	SERPINE2	SERPINE2
0.706	0.601887	0.412	1.59882	0.719	0.371	3	SLC25A4	SLC25A4
0.706	0.3942	0.412	1.4267	0.631	0.21	3	ACSL1	ACSL1
0.704	0.498715	0.408	0.818849	0.737	0.405	3	MGP	MGP
0.703	1.02981	0.406	2.26299	0.673	0.34	3	NCOA7	NCOA7
0.703	0.431542	0.406	1.15668	0.742	0.387	3	TMEM87A	TMEM87A
0.702	0.405443	0.404	1.27394	0.677	0.285	3	ARFGEF3	ARFGEF3
0.701	0.354482	0.402	2.60882	0.475	0.072	3	QSOX1	QSOX1

## Sheet: cluster4
myAUC	avg_diff	power	avg_log2FC	pct.1	pct.2	cluster	gene	genes_no_LOC
0.951	2.92539	0.902	5.50873	0.944	0.138	4	SRGN	SRGN
0.926	1.71147	0.852	5.24564	0.876	0.044	4	LAPTM5	LAPTM5
0.925	2.14101	0.85	7.74104	0.854	0.013	4	CORO1A	CORO1A
0.922	1.9095	0.844	4.3864	0.888	0.232	4	LCP1	LCP1
0.911	1.57556	0.822	6.59078	0.831	0.019	4	IL2RG	IL2RG
0.903	1.68568	0.806	3.32978	0.921	0.447	4	LOC101106452	CYBA
0.901	1.52582	0.802	6.82454	0.809	0.009	4	PTPRC	PTPRC
0.892	2.01975	0.784	4.78636	0.843	0.141	4	ARHGDIB	ARHGDIB
0.892	1.32478	0.784	5.96027	0.798	0.022	4	RAC2	RAC2
0.87	1.44962	0.74	2.75955	0.91	0.394	4	HMGB2	HMGB2
0.865	1.30328	0.73	3.57444	0.82	0.168	4	COTL1	COTL1
0.865	1.03014	0.73	5.83127	0.742	0.014	4	CD53	CD53
0.857	1.14531	0.714	1.99209	0.91	0.724	4	ARPC1B	ARPC1B
0.85	1.26097	0.7	6.90799	0.708	0.011	4	GMFG	GMFG
0.849	1.62962	0.698	6.9452	0.708	0.015	4	SAMSN1	SAMSN1
0.848	0.985645	0.696	1.88755	0.921	0.602	4	ACTR3	ACTR3
0.84	1.19878	0.68	6.71985	0.685	0.006	4	FYB	FYB
0.839	1.12763	0.678	6.75427	0.685	0.009	4	SPI1	SPI1
0.837	1.59132	0.674	6.30172	0.685	0.019	4	FCER1G	FCER1G
0.833	1.96324	0.666	7.5533	0.674	0.019	4	TYROBP	TYROBP
0.832	1.01467	0.664	6.24673	0.674	0.013	4	PSTPIP1	PSTPIP1
0.832	0.847161	0.664	5.06502	0.685	0.027	4	LCP2	LCP2
0.831	1.74218	0.662	5.84599	0.685	0.038	4	PLEK	PLEK
0.827	0.818555	0.654	6.43651	0.663	0.012	4	HCLS1	HCLS1
0.824	0.826348	0.648	4.44295	0.685	0.055	4	PTPN6	PTPN6
0.823	0.879679	0.646	2.0565	0.865	0.417	4	GNAI2	GNAI2
0.82	0.817478	0.64	1.35862	0.955	0.8	4	ARPC2	ARPC2
0.82	1.26602	0.64	3.69544	0.708	0.091	4	EMP3	EMP3
0.819	3.89727	0.638	7.26714	0.708	0.139	4	LOC101103771	S100A12
0.818	0.936639	0.636	2.48273	0.787	0.226	4	LMNB1	LMNB1
0.817	0.992269	0.634	6.59959	0.64	0.009	4	APBB1IP	APBB1IP
0.816	1.04706	0.632	2.02059	0.876	0.599	4	ARPC5	ARPC5
0.813	0.946728	0.626	1.71857	0.91	0.667	4	TPM3	TPM3
0.812	0.824036	0.624	2.10108	0.831	0.355	4	FAM49B	FAM49B
0.812	0.799691	0.624	1.22478	0.978	0.926	4	PFN1	PFN1
0.811	0.849482	0.622	2.82967	0.753	0.174	4	RHOG	RHOG
0.807	1.15652	0.614	3.89963	0.697	0.131	4	TNFRSF1B	TNFRSF1B
0.806	1.02549	0.612	2.98763	0.697	0.086	4	KIAA0101	KIAA0101
0.806	0.98786	0.612	1.82351	0.888	0.606	4	CALM3	CALM3
0.802	0.837155	0.604	5.09317	0.629	0.038	4	GPSM3	GPSM3
0.8	0.850941	0.6	3.17527	0.697	0.139	4	RGS19	RGS19
0.8	3.85453	0.6	7.81212	0.64	0.082	4	S100A8	S100A8
0.799	1.35231	0.598	2.69236	0.697	0.111	4	TOP2A	TOP2A
0.798	1.16022	0.596	2.00106	0.888	0.703	4	HMGN2	HMGN2
0.797	1.30625	0.594	2.3776	0.82	0.369	4	STMN1	STMN1
0.797	0.962035	0.594	2.14518	0.798	0.433	4	TARS	TARS
0.794	0.868271	0.588	3.20572	0.652	0.062	4	KIF11	KIF11
0.794	1.37358	0.588	3.17108	0.753	0.236	4	BASP1	BASP1
0.791	0.642734	0.582	7.92357	0.584	0.003	4	DOCK2	DOCK2
0.791	0.820866	0.582	3.47875	0.652	0.074	4	KCTD12	KCTD12
0.789	1.29261	0.578	7.7058	0.584	0.01	4	BCL2L15	BCL2L15
0.788	1.05617	0.576	6.90153	0.584	0.009	4	TAGAP	TAGAP
0.785	0.892574	0.57	7.52402	0.573	0.004	4	PARVG	PARVG
0.785	3.99058	0.57	6.64888	0.685	0.246	4	S100A9	S100A9
0.783	0.843342	0.566	2.63766	0.719	0.226	4	LYN	LYN
0.782	1.3456	0.564	2.06648	0.955	0.885	4	B2M	B2M
0.781	1.21355	0.562	2.49218	0.831	0.409	4	PNP	PNP
0.781	0.984644	0.562	2.68897	0.663	0.113	4	TPX2	TPX2
0.78	0.969011	0.56	2.2933	0.809	0.389	4	VASP	VASP
0.78	0.960602	0.56	2.56082	0.742	0.299	4	EFHD2	EFHD2
0.778	0.620268	0.556	5.74067	0.562	0.005	4	WAS	WAS
0.778	0.761586	0.556	1.65978	0.843	0.514	4	SARS	SARS
0.777	0.773916	0.554	2.74648	0.663	0.134	4	MAD2L1	MAD2L1
0.777	0.938868	0.554	3.98181	0.64	0.097	4	PIK3AP1	PIK3AP1
0.777	0.877757	0.554	2.00783	0.764	0.276	4	LOC101103869	CKS2
0.777	1.65944	0.554	3.67441	0.719	0.248	4	CTSZ	CTSZ
0.772	0.71716	0.544	2.76254	0.629	0.089	4	CENPW	CENPW
0.772	0.913991	0.544	2.13223	0.719	0.226	4	SMC2	SMC2
0.772	0.856539	0.544	1.83136	0.798	0.383	4	SMC4	SMC4
0.771	0.593761	0.542	6.13968	0.551	0.01	4	LOC105605819	LOC106990827
0.771	1.40315	0.542	2.31785	0.899	0.733	4	LOC101120668	B2M
0.771	0.896113	0.542	6.37796	0.551	0.009	4	FERMT3	FERMT3
0.77	0.855362	0.54	1.3871	0.944	0.82	4	GAPDH	GAPDH
0.769	0.593985	0.538	2.56187	0.663	0.139	4	ADRBK1	ADRBK1
0.769	0.595671	0.538	3.39486	0.596	0.062	4	WIPF1	WIPF1
0.768	0.807765	0.536	7.74228	0.539	0.003	4	MYO1F	MYO1F
0.768	1.23141	0.536	3.48255	0.596	0.061	4	MKI67	MKI67
0.768	0.769414	0.536	2.99476	0.607	0.071	4	BIRC5	BIRC5
0.765	1.37731	0.53	6.87603	0.539	0.013	4	MS4A8	MS4A8
0.765	0.757375	0.53	5.8918	0.539	0.01	4	SUSD3	SUSD3
0.764	0.885177	0.528	2.30996	0.775	0.34	4	LOC101105553	RIDA
0.764	0.761731	0.528	2.80842	0.618	0.093	4	NCAPG	NCAPG
0.763	0.675156	0.526	1.28322	0.888	0.679	4	ARPC3	ARPC3
0.762	0.887144	0.524	1.77139	0.888	0.542	4	LOC101110145	PARP6
0.762	0.86519	0.524	2.01625	0.775	0.381	4	HN1	HN1
0.76	1.77343	0.52	5.98667	0.551	0.046	4	IL1RN	IL1RN
0.759	0.6443	0.518	3.85	0.562	0.047	4	LOC101106689	GNG2
0.759	0.784508	0.518	2.51442	0.607	0.081	4	MIS18BP1	MIS18BP1
0.758	1.03604	0.516	1.73584	0.921	0.771	4	LOC101118100	H2AFV
0.757	0.740964	0.514	2.78586	0.596	0.087	4	CASC5	CASC5
0.757	0.739174	0.514	2.3036	0.618	0.097	4	SPC24	SPC24
0.756	1.05669	0.512	3.195	0.573	0.063	4	CENPE	CENPE
0.756	0.59586	0.512	6.34731	0.517	0.004	4	LAT2	LAT2
0.756	0.848378	0.512	7.29103	0.517	0.006	4	LST1	LST1
0.755	0.455138	0.51	0.701043	0.978	0.949	4	OAZ1	OAZ1
0.754	1.57266	0.508	7.7687	0.517	0.014	4	AIF1	AIF1
0.754	0.901859	0.508	6.33541	0.517	0.012	4	FGR	FGR
0.754	0.771541	0.508	2.82287	0.596	0.102	4	NUF2	NUF2
0.753	0.600107	0.506	1.2417	0.876	0.567	4	PTPN18	PTPN18
0.753	0.563217	0.506	1.70803	0.764	0.306	4	MAPRE1	MAPRE1
0.752	0.564012	0.504	2.61357	0.607	0.113	4	DOCK8	DOCK8
0.751	0.954695	0.502	1.64583	0.854	0.62	4	DUT	DUT
0.751	0.658908	0.502	6.9784	0.506	0.004	4	MYO1G	MYO1G
0.751	0.58141	0.502	6.79809	0.506	0.003	4	CD37	CD37
0.75	1.20526	0.5	5.39225	0.528	0.041	4	CYBB	CYBB
0.749	0.761477	0.498	6.522	0.506	0.007	4	DOCK10	DOCK10
0.748	0.567426	0.496	1.30354	0.843	0.479	4	TLN1	TLN1
0.748	0.705745	0.496	1.43908	0.854	0.593	4	ARPC4	ARPC4
0.748	1.39253	0.496	5.14208	0.539	0.065	4	TLR2	TLR2
0.747	0.723374	0.494	3.03049	0.551	0.058	4	NDC80	NDC80
0.746	0.599951	0.492	2.41173	0.629	0.164	4	RAB8B	RAB8B
0.746	0.642357	0.492	2.35925	0.607	0.107	4	UHRF1	UHRF1
0.746	0.580979	0.492	1.25169	0.865	0.55	4	ACTR2	ACTR2
0.745	0.601558	0.49	6.9063	0.494	0.005	4	SLA	SLA
0.744	0.732705	0.488	2.82988	0.607	0.14	4	DENND4A	DENND4A
0.744	0.59399	0.488	5.89137	0.494	0.006	4	IKZF1	IKZF1
0.744	0.609876	0.488	2.34703	0.618	0.14	4	TYMS	TYMS
0.743	0.720982	0.486	1.42715	0.888	0.554	4	UCP2	UCP2
0.741	0.624975	0.482	1.47926	0.798	0.464	4	MTPN	MTPN
0.741	0.693993	0.482	1.43973	0.809	0.563	4	SRI	SRI
0.741	0.537365	0.482	1.65227	0.697	0.255	4	LBR	LBR
0.741	0.964973	0.482	5.6424	0.506	0.029	4	LIMD2	LIMD2
0.741	0.585676	0.482	1.34012	0.831	0.504	4	RAP1A	RAP1A
0.74	0.683114	0.48	2.95035	0.539	0.054	4	DLGAP5	DLGAP5
0.74	0.477344	0.48	6.84844	0.483	0.003	4	C24H16orf54	C24H16orf54
0.74	0.863939	0.48	1.43891	0.921	0.729	4	TUBB	TUBB
0.74	1.43952	0.48	3.54841	0.64	0.229	4	PSMB9	PSMB9
0.74	1.05953	0.48	6.98588	0.483	0.004	4	ALOX5AP	ALOX5AP
0.74	0.564293	0.48	2.15065	0.629	0.16	4	IL6R	IL6R
0.739	0.604079	0.478	1.26412	0.865	0.557	4	RAP1B	RAP1B
0.739	0.691069	0.478	6.717	0.483	0.007	4	BIN2	BIN2
0.738	0.528806	0.476	5.61535	0.483	0.006	4	ARHGAP30	ARHGAP30
0.737	0.885084	0.474	6.39878	0.483	0.011	4	HK3	HK3
0.737	0.808474	0.474	3.14742	0.539	0.067	4	RRM2	RRM2
0.737	0.663728	0.474	1.59978	0.787	0.384	4	PTPN1	PTPN1
0.735	1.4777	0.47	9.24316	0.472	0.004	4	FCN1	FCN1
0.735	0.590003	0.47	2.54157	0.562	0.095	4	MND1	MND1
0.735	0.987927	0.47	2.02128	0.562	0.084	4	CENPF	CENPF
0.734	3.45564	0.468	11.8502	0.472	0.006	4	RETN	RETN
0.734	0.842687	0.468	7.88838	0.472	0.005	4	NFAM1	NFAM1
0.734	1.56713	0.468	3.47291	0.573	0.15	4	LGALS1	LGALS1
0.734	1.2808	0.468	5.67923	0.494	0.035	4	IL1A	IL1A
0.734	0.611959	0.468	6.52988	0.472	0.004	4	SELPLG	SELPLG
0.734	0.472444	0.468	6.18759	0.472	0.005	4	EVI2B	EVI2B
0.734	0.536108	0.468	1.45402	0.764	0.406	4	CAPZA1	CAPZA1
0.733	0.532061	0.466	1.30994	0.787	0.457	4	MOB1A	MOB1A
0.733	1.65411	0.466	5.19768	0.539	0.101	4	ASRGL1	ASRGL1
0.733	0.599311	0.466	1.24565	0.82	0.579	4	CAP1	CAP1
0.732	0.461726	0.464	1.63389	0.663	0.211	4	TNFAIP8	TNFAIP8
0.732	0.48611	0.464	2.76251	0.551	0.086	4	PPP1R18	PPP1R18
0.731	0.650392	0.462	1.49348	0.775	0.433	4	MSN	MSN
0.731	0.859136	0.462	1.6294	0.82	0.56	4	UBE2S	UBE2S
0.73	1.46583	0.46	2.69522	0.82	0.531	4	SERPINB1	SERPINB1
0.73	0.450982	0.46	5.26583	0.472	0.012	4	RCSD1	RCSD1
0.729	0.528504	0.458	3.87653	0.494	0.039	4	SEPT6	SEPT6
0.729	0.567387	0.458	6.60944	0.461	0.004	4	CFP	CFP
0.728	0.726085	0.456	1.80453	0.629	0.201	4	NUSAP1	NUSAP1
0.728	0.556976	0.456	5.25423	0.472	0.016	4	TLR4	TLR4
0.728	0.585104	0.456	3.55087	0.506	0.057	4	SLC43A3	SLC43A3
0.727	0.69368	0.454	2.50406	0.539	0.093	4	CDKN2D	CDKN2D
0.727	0.741274	0.454	6.31056	0.461	0.008	4	LOC101117971	CCR1
0.727	0.520961	0.454	2.89349	0.528	0.077	4	FXYD5	FXYD5
0.727	1.12373	0.454	2.59144	0.539	0.083	4	UBE2C	UBE2C
0.727	1.17244	0.454	3.36464	0.596	0.195	4	CTSS	CTSS
0.726	0.644427	0.452	1.07475	0.91	0.77	4	H2AFZ	H2AFZ
0.726	0.596084	0.452	1.42385	0.742	0.399	4	BAZ1A	BAZ1A
0.725	0.631586	0.45	1.20494	0.854	0.588	4	PLP2	PLP2
0.725	0.506302	0.45	4.16016	0.472	0.02	4	FLI1	FLI1
0.724	0.705064	0.448	5.78816	0.461	0.015	4	SLC2A6	SLC2A6
0.724	0.473714	0.448	2.67402	0.517	0.063	4	KIF22	KIF22
0.724	0.89492	0.448	2.3811	0.64	0.215	4	PMAIP1	PMAIP1
0.723	0.518571	0.446	1.05547	0.899	0.646	4	GNB2	GNB2
0.723	0.75796	0.446	7.68749	0.449	0.004	4	HCK	HCK
0.722	0.462049	0.444	3.66484	0.483	0.041	4	ELMO1	ELMO1
0.722	0.963425	0.444	2.6631	0.64	0.275	4	PSMB8	PSMB8
0.722	0.51261	0.444	1.05163	0.865	0.613	4	ARHGDIA	ARHGDIA
0.721	0.538977	0.442	2.46733	0.539	0.108	4	LOC101104153	TACC3
0.721	0.889656	0.442	4.93068	0.472	0.034	4	GPR84	GPR84
0.721	0.509854	0.442	2.6512	0.528	0.089	4	UBE2T	UBE2T
0.721	1.87165	0.442	6.17891	0.461	0.026	4	LOC101114790	CCL15
0.72	0.516538	0.44	5.56149	0.449	0.01	4	ICAM3	ICAM3
0.72	0.468325	0.44	2.12772	0.573	0.137	4	VRK1	VRK1
0.72	0.560323	0.44	1.59905	0.618	0.208	4	CHI3L1	CHI3L1
0.719	1.24075	0.438	6.56474	0.449	0.015	4	BCL2A1	BCL2A1
0.719	0.646855	0.438	1.57116	0.753	0.412	4	USP1	USP1
0.718	0.914184	0.436	8.45947	0.438	0.003	4	MCEMP1	MCEMP1
0.718	0.568984	0.436	1.20352	0.82	0.573	4	LDHB	LDHB
0.718	0.858841	0.436	2.46887	0.539	0.109	4	LOC101109397	H1-3
0.718	0.48146	0.436	1.91892	0.607	0.194	4	SMAP2	SMAP2
0.717	0.620899	0.434	4.06548	0.472	0.043	4	SNX10	SNX10
0.717	0.509725	0.434	2.57529	0.517	0.084	4	RACGAP1	RACGAP1
0.717	0.912367	0.434	2.4053	0.539	0.105	4	LOC101113108	LOC101113108
0.717	0.660432	0.434	3.3807	0.483	0.052	4	CDC25B	CDC25B
0.716	0.959723	0.432	2.7792	0.618	0.216	4	RASGEF1B	RASGEF1B
0.716	0.49547	0.432	2.92511	0.494	0.061	4	PTPRE	PTPRE
0.716	0.530611	0.432	1.16084	0.809	0.559	4	OSTF1	OSTF1
0.716	0.640497	0.432	0.93536	1	0.974	4	HSP90AA1	HSP90AA1
0.716	1.01908	0.432	2.33018	0.674	0.347	4	CD44	CD44
0.716	0.737991	0.432	1.81518	0.697	0.38	4	ANP32E	ANP32E
0.715	0.471819	0.43	2.54518	0.494	0.061	4	CCNB2	CCNB2
0.715	0.58918	0.43	1.34548	0.82	0.484	4	ZYX	ZYX
0.715	0.425145	0.43	2.71988	0.494	0.058	4	BUB1	BUB1
0.715	0.636285	0.43	6.082	0.438	0.01	4	NCF2	NCF2
0.714	0.4894	0.428	2.08978	0.528	0.089	4	CLSPN	CLSPN
0.713	1.10224	0.426	6.45057	0.438	0.016	4	UPP1	UPP1
0.713	0.619371	0.426	2.30139	0.584	0.171	4	LYST	LYST
0.712	0.502872	0.424	2.19281	0.562	0.152	4	LOC105601854	GLRX1
0.712	2.53378	0.424	6.51486	0.461	0.051	4	SDS	SDS
0.711	0.95718	0.422	4.74606	0.449	0.035	4	PLBD1	PLBD1
0.711	0.567793	0.422	5.21307	0.438	0.018	4	SYK	SYK
0.71	0.560205	0.42	2.27228	0.573	0.161	4	PYGL	PYGL
0.71	0.588945	0.42	2.82723	0.483	0.059	4	CCNA2	CCNA2
0.71	0.644117	0.42	2.71864	0.483	0.061	4	HMMR	HMMR
0.71	0.457142	0.42	0.862114	0.91	0.694	4	SEPT7	SEPT7
0.71	1.15667	0.42	2.11997	0.854	0.643	4	PSAP	PSAP
0.709	0.566988	0.418	4.26988	0.438	0.021	4	TNNI2	TNNI2
0.709	0.478797	0.418	1.85736	0.607	0.218	4	CMTM7	CMTM7
0.709	0.437315	0.418	1.0316	0.854	0.533	4	GNB1	GNB1
0.707	0.577869	0.414	1.03496	0.876	0.665	4	LDHA	LDHA
0.707	0.659561	0.414	5.28446	0.427	0.015	4	FAM65B	FAM65B
0.706	0.542308	0.412	5.17643	0.427	0.017	4	LOC101115509	CSF2RA
0.706	1.03884	0.412	5.60569	0.438	0.033	4	LOC101109746	HLA-DMB
0.706	0.574488	0.412	3.39914	0.472	0.068	4	SIRPA	SIRPA
0.706	0.411093	0.412	2.01941	0.551	0.147	4	ACOT7	ACOT7
0.705	0.545088	0.41	3.97236	0.449	0.043	4	SIPA1	SIPA1
0.705	0.951282	0.41	2.59153	0.506	0.103	4	LOC101109652	H1-4
0.705	0.498907	0.41	2.66549	0.483	0.074	4	KIFC1	KIFC1
0.704	0.648594	0.408	1.54734	0.719	0.446	4	PGK1	PGK1
0.703	0.485178	0.406	5.69945	0.416	0.009	4	GNA15	GNA15
0.703	0.629508	0.406	0.967968	0.978	0.858	4	LOC106990101	TUBA1B
0.703	0.59898	0.406	2.45068	0.517	0.111	4	LOC101108984	DPYSL2
0.703	0.328031	0.406	2.4415	0.483	0.07	4	CENPP	CENPP
0.703	0.444294	0.406	1.23488	0.742	0.395	4	IDH2	IDH2
0.703	0.605347	0.406	5.77411	0.416	0.011	4	PIK3CD	PIK3CD
0.703	0.554055	0.406	0.868732	0.966	0.923	4	LOC101112071	HMGB1
0.703	0.495092	0.406	1.74254	0.494	0.083	4	CKAP2	CKAP2
0.703	0.624546	0.406	2.682	0.528	0.152	4	PDXK	PDXK
0.703	0.536233	0.406	2.72772	0.506	0.12	4	GYG1	GYG1
0.703	0.569356	0.406	5.65498	0.416	0.01	4	C1H1orf162	C1H1orf162
0.701	0.594698	0.402	4.65257	0.427	0.028	4	LOC105607710	PLEKHO2
0.701	0.69905	0.402	5.74685	0.416	0.016	4	RHOH	RHOH
0.701	0.890269	0.402	4.71852	0.427	0.031	4	DUSP2	DUSP2
0.701	0.510171	0.402	3.44949	0.438	0.038	4	CEP55	CEP55
0.701	0.489012	0.402	1.99741	0.562	0.183	4	STK10	STK10
0.701	0.45546	0.402	8.09173	0.404	0.002	4	MILR1	MILR1

## Sheet: cluster5
myAUC	avg_diff	power	avg_log2FC	pct.1	pct.2	cluster	gene	genes_no_LOC
0.982	2.71807	0.964	5.55331	0.986	0.147	5	CLEC3B	CLEC3B
0.98	2.43698	0.96	6.08298	0.972	0.082	5	PECAM1	PECAM1
0.957	2.58511	0.914	5.64886	0.944	0.14	5	RAMP2	RAMP2
0.929	1.42958	0.858	2.31443	0.986	0.781	5	EPAS1	EPAS1
0.924	2.24795	0.848	4.1244	0.93	0.302	5	RGCC	RGCC
0.905	1.39226	0.81	5.70614	0.831	0.032	5	ECSCR	ECSCR
0.902	1.49266	0.804	5.22899	0.831	0.039	5	TBX3	TBX3
0.895	1.49813	0.79	4.26931	0.831	0.064	5	GNG11	GNG11
0.894	1.8648	0.788	6.62312	0.803	0.026	5	LYVE1	LYVE1
0.892	1.50288	0.784	5.72364	0.803	0.038	5	S1PR1	S1PR1
0.89	1.58123	0.78	3.12184	0.901	0.223	5	COL4A1	COL4A1
0.882	1.8528	0.764	3.99539	0.859	0.27	5	LIFR	LIFR
0.88	1.67427	0.76	6.41287	0.775	0.024	5	PTPRB	PTPRB
0.879	1.07342	0.758	1.65563	1	0.885	5	B2M	B2M
0.877	1.56128	0.754	4.61604	0.803	0.07	5	SPARCL1	SPARCL1
0.877	1.30684	0.754	2.99033	0.887	0.318	5	TCF4	TCF4
0.875	1.63242	0.75	4.63747	0.803	0.125	5	ADGRF5	ADGRF5
0.87	1.62017	0.74	4.48296	0.789	0.1	5	THBD	THBD
0.869	1.07261	0.738	2.9681	0.873	0.228	5	ADGRL2	ADGRL2
0.867	1.40141	0.734	2.49065	0.93	0.372	5	ID1	ID1
0.861	1.19004	0.722	6.31172	0.732	0.017	5	TEK	TEK
0.86	1.37785	0.72	2.95344	0.803	0.12	5	IGF2	IGF2
0.854	1.22716	0.708	5.25123	0.732	0.042	5	ENG	ENG
0.854	1.39201	0.708	5.58074	0.732	0.05	5	CALCRL	CALCRL
0.85	1.12659	0.7	4.90821	0.732	0.047	5	CYYR1	CYYR1
0.846	1.07728	0.692	2.97487	0.803	0.202	5	ETS1	ETS1
0.843	1.10518	0.686	2.69728	0.845	0.258	5	CAV2	CAV2
0.843	0.971084	0.686	1.66712	0.972	0.713	5	SPTBN1	SPTBN1
0.837	0.917296	0.674	2.23533	0.873	0.33	5	TACC1	TACC1
0.832	0.875003	0.664	2.12351	0.845	0.23	5	LOC101114239	AKAP2
0.832	1.03179	0.664	5.10925	0.69	0.039	5	CD34	CD34
0.83	1.2772	0.66	5.96868	0.676	0.026	5	CDH5	CDH5
0.826	0.982675	0.652	1.83421	0.944	0.59	5	IL6ST	IL6ST
0.824	1.30555	0.648	6.16869	0.662	0.021	5	CLEC14A	CLEC14A
0.822	0.777019	0.644	1.19981	1	0.612	5	VIM	VIM
0.821	0.991661	0.642	2.41619	0.775	0.175	5	SPARC	SPARC
0.82	1.44451	0.64	7.07084	0.648	0.013	5	TNFSF10	TNFSF10
0.814	0.905747	0.628	2.05854	0.859	0.415	5	ARHGAP29	ARHGAP29
0.812	1.10584	0.624	2.30159	0.817	0.278	5	KLF2	KLF2
0.807	1.1109	0.614	5.428	0.634	0.029	5	SLCO2A1	SLCO2A1
0.804	0.950112	0.608	5.84931	0.62	0.015	5	GPIHBP1	GPIHBP1
0.803	1.25292	0.606	2.99856	0.704	0.149	5	C15H11orf96	C15H11orf96
0.801	1.01557	0.602	5.83014	0.62	0.022	5	AFF3	AFF3
0.799	1.14927	0.598	3.51978	0.704	0.187	5	DTNBP1	DTNBP1
0.798	1.01051	0.596	2.8249	0.704	0.147	5	CAV1	CAV1
0.798	0.84992	0.596	6.21461	0.606	0.014	5	ADGRL4	ADGRL4
0.795	1.00846	0.59	3.9887	0.648	0.088	5	MYZAP	MYZAP
0.793	0.79165	0.586	1.34408	0.958	0.733	5	LOC101120668	B2M
0.793	0.687941	0.586	1.06076	1	0.912	5	CALM1	CALM1
0.792	1.09969	0.584	2.68174	0.718	0.21	5	ID3	ID3
0.79	0.905595	0.58	5.80285	0.592	0.016	5	EMCN	EMCN
0.788	0.841735	0.576	2.16418	0.746	0.192	5	RARRES2	RARRES2
0.784	0.961709	0.568	4.51576	0.606	0.052	5	DPP4	DPP4
0.782	0.79885	0.564	1.27023	1	0.753	5	TXNIP	TXNIP
0.781	0.93489	0.562	2.84192	0.676	0.15	5	OLA-I	OLA-I
0.779	0.658886	0.558	1.42811	0.859	0.392	5	EMP2	EMP2
0.778	0.802868	0.556	6.26267	0.563	0.009	5	EGFL7	EGFL7
0.777	0.840939	0.554	6.16475	0.563	0.014	5	ROBO4	ROBO4
0.773	0.834674	0.546	3.85817	0.592	0.054	5	HPGD	HPGD
0.772	0.749641	0.544	1.68274	0.831	0.434	5	MSN	MSN
0.772	0.742584	0.544	1.38361	0.901	0.525	5	EMP1	EMP1
0.772	0.662736	0.544	1.03875	0.986	0.877	5	LOC101105867	IFITM1
0.772	0.961484	0.544	2.79276	0.592	0.056	5	WFDC1	WFDC1
0.766	0.50254	0.532	0.733808	1	0.982	5	TMSB4X	TMSB4X
0.763	0.752605	0.526	2.59892	0.592	0.059	5	LAPTM5	LAPTM5
0.763	0.728469	0.526	1.50876	0.845	0.513	5	RDX	RDX
0.762	0.656365	0.524	1.89788	0.662	0.135	5	PALMD	PALMD
0.761	0.753156	0.522	1.56375	0.859	0.519	5	APP	APP
0.757	0.523895	0.514	0.80737	0.986	0.911	5	IFITM3	IFITM3
0.756	0.801949	0.512	2.622	0.648	0.201	5	EPB41L2	EPB41L2
0.756	0.791855	0.512	1.73603	0.831	0.508	5	MVB12A	MVB12A
0.756	0.677487	0.512	1.43314	0.761	0.297	5	LOC105608624	LOC105608624
0.755	0.816789	0.51	3.57505	0.563	0.067	5	GYPC	GYPC
0.755	0.730594	0.51	2.78544	0.606	0.112	5	LOC101108984	DPYSL2
0.753	0.277752	0.506	0.599754	0.648	0.153	5	SRGN	SRGN
0.75	1.01949	0.5	3.64283	0.577	0.09	5	LOC101115115	CD36
0.75	0.661997	0.5	1.02941	0.972	0.886	5	LOC101114849	LOC101114849
0.75	1.58004	0.5	3.94862	0.563	0.072	5	GTL2	GTL2
0.749	0.809885	0.498	1.85673	0.746	0.343	5	PRKCDBP	PRKCDBP
0.749	1.08158	0.498	3.67434	0.521	0.028	5	LOC101117785	APOA1
0.749	0.791084	0.498	3.26277	0.563	0.081	5	LOC101115805	COL4A2
0.746	0.560652	0.492	0.904478	0.986	0.841	5	LOC101122777	YBX3
0.746	0.762312	0.492	3.61273	0.549	0.07	5	LIMS2	LIMS2
0.745	0.729969	0.49	3.08876	0.563	0.09	5	PRSS23	PRSS23
0.743	0.866443	0.486	4.26513	0.521	0.043	5	ITGA1	ITGA1
0.742	1.007	0.484	6.84577	0.493	0.013	5	PCDH17	PCDH17
0.741	0.925268	0.482	2.3652	0.69	0.302	5	CXCL16	CXCL16
0.738	1.11382	0.476	4.32378	0.521	0.058	5	AKAP12	AKAP12
0.738	0.560385	0.476	1.26673	0.817	0.458	5	PHACTR2	PHACTR2
0.738	0.586907	0.476	4.80571	0.493	0.019	5	MMRN2	MMRN2
0.738	0.625718	0.476	1.53507	0.789	0.423	5	GNAI2	GNAI2
0.737	0.70174	0.474	3.34149	0.535	0.067	5	TM4SF18	TM4SF18
0.736	0.515073	0.472	0.910309	0.93	0.728	5	ITGB1	ITGB1
0.734	0.501001	0.468	0.918339	0.972	0.713	5	RABAC1	RABAC1
0.731	0.611503	0.462	1.84075	0.662	0.229	5	KDR	KDR
0.731	0.721434	0.462	3.72463	0.507	0.06	5	LMO2	LMO2
0.731	0.47673	0.462	4.68443	0.479	0.019	5	RASIP1	RASIP1
0.73	0.501344	0.46	3.10888	0.521	0.067	5	PRKCH	PRKCH
0.73	0.500167	0.46	0.971787	0.873	0.439	5	CDKN1A	CDKN1A
0.73	0.598392	0.46	1.03676	0.958	0.783	5	CALCOCO2	CALCOCO2
0.73	0.558861	0.46	1.17663	0.845	0.589	5	SH3GLB1	SH3GLB1
0.729	0.653094	0.458	3.34143	0.521	0.072	5	DLC1	DLC1
0.729	0.516535	0.458	2.11596	0.606	0.184	5	PEA15	PEA15
0.728	0.707415	0.456	6.44074	0.465	0.011	5	CLEC1A	CLEC1A
0.726	0.577898	0.452	5.52721	0.465	0.015	5	LOC101108292	GBP2
0.726	0.743266	0.452	2.10637	0.662	0.298	5	RASAL2	RASAL2
0.726	0.87799	0.452	2.77479	0.535	0.096	5	RBP1	RBP1
0.725	0.547721	0.45	1.42559	0.761	0.379	5	NPDC1	NPDC1
0.725	0.498367	0.45	0.937557	0.901	0.553	5	AHNAK	AHNAK
0.724	0.545415	0.448	1.39616	0.761	0.413	5	REEP3	REEP3
0.724	0.547385	0.448	1.48508	0.732	0.372	5	CCDC85B	CCDC85B
0.724	0.670238	0.448	1.51904	0.746	0.441	5	CNN3	CNN3
0.723	0.744332	0.446	1.66106	0.789	0.455	5	SLC3A2	SLC3A2
0.72	0.665769	0.44	1.69336	0.704	0.334	5	DOCK9	DOCK9
0.72	0.560894	0.44	5.63283	0.451	0.011	5	ERG	ERG
0.72	0.487551	0.44	0.786983	0.972	0.739	5	TM4SF1	TM4SF1
0.719	0.596394	0.438	1.97569	0.592	0.184	5	LOC101113217	name
0.717	0.457273	0.434	1.84371	0.606	0.179	5	TMEM47	TMEM47
0.717	0.705581	0.434	2.80906	0.535	0.133	5	LOC106990117	name
0.716	0.754776	0.432	4.9832	0.451	0.023	5	ESM1	ESM1
0.715	0.617778	0.43	3.52577	0.479	0.053	5	HECW2	HECW2
0.715	0.609781	0.43	1.76895	0.662	0.273	5	CRYBG3	CRYBG3
0.714	0.568246	0.428	2.18481	0.592	0.204	5	DCAF7	DCAF7
0.713	0.551742	0.426	2.97307	0.493	0.07	5	C25H10orf54	C25H10orf54
0.713	0.618221	0.426	1.49712	0.761	0.441	5	CD47	CD47
0.712	0.648157	0.424	3.54122	0.479	0.063	5	BMPR2	BMPR2
0.712	0.633964	0.424	2.3987	0.563	0.17	5	TMEM2	TMEM2
0.712	0.595134	0.424	1.68016	0.676	0.316	5	PTPRG	PTPRG
0.711	0.625338	0.422	4.79663	0.437	0.016	5	ITGA4	ITGA4
0.711	0.473379	0.422	1.18516	0.746	0.418	5	TMEM123	TMEM123
0.71	0.551772	0.42	2.69948	0.493	0.076	5	HTRA1	HTRA1
0.71	0.453795	0.42	1.06743	0.831	0.508	5	ELF2	ELF2
0.709	0.564295	0.418	3.27854	0.479	0.065	5	APCDD1	APCDD1
0.705	0.39611	0.41	1.18369	0.563	0.15	5	TIMP1	TIMP1
0.705	0.777114	0.41	5.75342	0.423	0.015	5	TMEM100	TMEM100
0.704	0.682451	0.408	2.43437	0.549	0.184	5	ELK3	ELK3
0.702	0.508294	0.404	3.92783	0.437	0.032	5	LAYN	LAYN

## Sheet: cluster6
myAUC	avg_diff	power	avg_log2FC	pct.1	pct.2	cluster	gene	genes_no_LOC
0.961	2.74299	0.922	5.6001	0.953	0.139	6	ELN	ELN
0.95	3.22672	0.9	5.03229	0.969	0.42	6	MGP	MGP
0.934	2.2952	0.868	6.45509	0.891	0.057	6	COL3A1	COL3A1
0.928	2.88399	0.856	5.21171	0.906	0.165	6	APOE	APOE
0.906	2.56438	0.812	5.25783	0.859	0.121	6	IGF2	IGF2
0.906	1.88377	0.812	3.64148	0.906	0.225	6	COL4A1	COL4A1
0.891	1.87734	0.782	4.55947	0.828	0.066	6	GTL2	GTL2
0.888	1.78741	0.776	3.94766	0.875	0.174	6	SPARC	SPARC
0.874	1.3596	0.748	5.85299	0.766	0.029	6	COL6A1	COL6A1
0.871	1.1283	0.742	4.01192	0.797	0.09	6	FSTL1	FSTL1
0.865	1.26481	0.73	5.77976	0.75	0.028	6	COL5A2	COL5A2
0.863	1.2239	0.726	6.92749	0.734	0.013	6	BGN	BGN
0.853	1.25684	0.706	3.81061	0.766	0.073	6	SPARCL1	SPARCL1
0.845	1.87151	0.69	4.20537	0.781	0.148	6	C15H11orf96	C15H11orf96
0.844	1.79413	0.688	3.31506	0.875	0.388	6	CALD1	CALD1
0.843	1.13757	0.686	3.5074	0.781	0.158	6	PMEPA1	PMEPA1
0.836	2.03284	0.672	7.20608	0.688	0.022	6	COL1A1	COL1A1
0.822	1.44019	0.644	4.08226	0.703	0.069	6	GNG11	GNG11
0.819	1.57396	0.638	2.39196	0.984	0.613	6	VIM	VIM
0.817	1.32316	0.634	3.11341	0.781	0.193	6	RARRES2	RARRES2
0.814	1.71561	0.628	3.68076	0.75	0.149	6	LGALS1	LGALS1
0.812	1.95641	0.624	6.99807	0.641	0.027	6	COL1A2	COL1A2
0.811	1.88249	0.622	4.25525	0.75	0.146	6	TIMP1	TIMP1
0.807	0.950608	0.614	3.64361	0.688	0.095	6	F2R	F2R
0.802	2.01515	0.604	6.36618	0.625	0.032	6	DCN	DCN
0.8	0.989454	0.6	2.95365	0.734	0.193	6	MYH10	MYH10
0.797	1.00098	0.594	3.73577	0.641	0.046	6	TBX3	TBX3
0.791	1.36154	0.582	2.9391	0.766	0.311	6	LOC101118133	TUBA1A
0.791	2.5785	0.582	6.02719	0.625	0.065	6	TAGLN	TAGLN
0.786	1.11947	0.572	7.03131	0.578	0.011	6	COL6A3	COL6A3
0.785	1.544	0.57	4.46234	0.625	0.087	6	PLAC9	PLAC9
0.78	1.10777	0.56	5.69876	0.578	0.027	6	NEXN	NEXN
0.779	2.28206	0.558	5.94513	0.594	0.057	6	WFDC1	WFDC1
0.778	1.45641	0.556	3.92128	0.656	0.164	6	PPP1R14A	PPP1R14A
0.776	0.888674	0.552	3.60495	0.625	0.08	6	TIMP2	TIMP2
0.775	0.789876	0.55	3.75534	0.609	0.073	6	LHFP	LHFP
0.774	0.664048	0.548	1.15778	0.969	0.727	6	ITGB1	ITGB1
0.773	1.55868	0.546	5.52528	0.578	0.042	6	MYLK	MYLK
0.77	0.810714	0.54	4.04855	0.578	0.043	6	ZEB2	ZEB2
0.765	0.602761	0.53	2.07317	0.688	0.181	6	LAMC1	LAMC1
0.763	2.14606	0.526	6.11916	0.562	0.048	6	TPM2	TPM2
0.759	0.702651	0.518	2.73433	0.641	0.152	6	PKIG	PKIG
0.759	0.795286	0.518	2.03453	0.688	0.2	6	ADAMTS1	ADAMTS1
0.757	1.89278	0.514	6.17168	0.547	0.046	6	CA3	CA3
0.756	0.869187	0.512	2.74033	0.609	0.095	6	RBP1	RBP1
0.755	0.614506	0.51	1.69757	0.688	0.183	6	PMP22	PMP22
0.754	0.555312	0.508	1.51239	0.812	0.394	6	PPIC	PPIC
0.751	1.00684	0.502	6.1785	0.516	0.017	6	PCOLCE	PCOLCE
0.747	0.6059	0.494	6.49513	0.5	0.006	6	TBX4	TBX4
0.745	0.506365	0.49	3.09434	0.547	0.058	6	RUNX1T1	RUNX1T1
0.745	0.582855	0.49	3.83023	0.531	0.044	6	MXRA7	MXRA7
0.744	1.31254	0.488	4.86251	0.531	0.053	6	TFPI2	TFPI2
0.743	0.651762	0.486	2.37422	0.641	0.179	6	TMEM47	TMEM47
0.742	0.75212	0.484	1.73326	0.797	0.432	6	REXO2	REXO2
0.741	1.4469	0.482	4.59777	0.531	0.074	6	COL12A1	COL12A1
0.741	0.697844	0.482	1.45129	0.844	0.494	6	MACF1	MACF1
0.74	0.429031	0.48	1.17356	0.812	0.32	6	FGFR1	FGFR1
0.74	0.8167	0.48	2.19309	0.625	0.154	6	FN1	FN1
0.739	0.611634	0.478	2.96852	0.562	0.094	6	LAMA4	LAMA4
0.739	0.718987	0.478	1.31434	0.906	0.697	6	SEPT7	SEPT7
0.739	0.903249	0.478	3.55451	0.547	0.076	6	FILIP1L	FILIP1L
0.737	0.542792	0.474	1.44579	0.766	0.323	6	TCF4	TCF4
0.737	0.639446	0.474	2.80786	0.562	0.083	6	LOC101115805	COL4A2
0.736	0.450161	0.472	1.48787	0.703	0.219	6	SH3PXD2A	SH3PXD2A
0.736	0.511813	0.472	1.76506	0.688	0.244	6	ARHGAP10	ARHGAP10
0.736	0.807549	0.472	2.55269	0.578	0.101	6	EMP3	EMP3
0.735	0.715293	0.47	1.7702	0.734	0.305	6	TUBB6	TUBB6
0.735	0.622853	0.47	2.48014	0.578	0.114	6	LOC101108984	DPYSL2
0.734	0.531651	0.468	2.19424	0.594	0.137	6	EVA1B	EVA1B
0.731	0.702137	0.462	4.99984	0.484	0.027	6	FHL1	FHL1
0.73	0.503107	0.46	2.37979	0.531	0.067	6	SYNE1	SYNE1
0.726	0.584365	0.452	3.2322	0.516	0.071	6	SDC2	SDC2
0.725	0.458069	0.45	0.783078	0.984	0.829	6	LAPTM4A	LAPTM4A
0.725	1.03476	0.45	5.39789	0.469	0.023	6	OGN	OGN
0.724	0.702754	0.448	1.99625	0.656	0.251	6	FILIP1	FILIP1
0.72	0.455565	0.44	5.08987	0.453	0.012	6	SLIT3	SLIT3
0.719	0.531835	0.438	2.22457	0.578	0.155	6	CFL2	CFL2
0.719	0.541838	0.438	1.26218	0.828	0.44	6	CNN3	CNN3
0.718	1.3012	0.436	3.54809	0.531	0.135	6	MAP1B	MAP1B
0.716	0.708335	0.432	3.16154	0.5	0.077	6	HTRA1	HTRA1
0.715	0.649514	0.43	3.99072	0.469	0.042	6	TGFB1I1	TGFB1I1
0.715	0.881558	0.43	4.93362	0.453	0.026	6	NES	NES
0.713	3.11993	0.426	7.08114	0.469	0.065	6	ACTA2	ACTA2
0.711	0.553828	0.422	2.15559	0.578	0.176	6	LOC101111776	MAP3K20
0.711	0.617719	0.422	1.51705	0.719	0.349	6	CD44	CD44
0.71	0.525203	0.42	1.52336	0.703	0.355	6	RHOC	RHOC
0.709	0.495817	0.418	2.22007	0.547	0.13	6	LOXL1	LOXL1
0.709	0.538482	0.418	6.67751	0.422	0.004	6	FIBIN	FIBIN
0.708	0.436586	0.416	1.48545	0.656	0.258	6	SEPT11	SEPT11
0.708	0.513372	0.416	5.86525	0.422	0.006	6	COL6A2	COL6A2
0.706	0.467552	0.412	1.10402	0.797	0.438	6	SKIL	SKIL
0.705	0.370512	0.41	0.82864	0.875	0.519	6	APP	APP
0.704	0.834308	0.408	1.43274	0.812	0.5	6	THBS1	THBS1
0.704	1.03002	0.408	1.97669	0.719	0.4	6	PTN	PTN
0.703	0.465939	0.406	1.33622	0.719	0.347	6	CALU	CALU
0.702	1.37443	0.404	3.79232	0.484	0.101	6	IGFBP7	IGFBP7
0.702	0.860946	0.404	5.43611	0.422	0.02	6	EDNRA	EDNRA
0.701	0.773518	0.402	3.30612	0.453	0.061	6	AKAP12	AKAP12
0.701	0.45829	0.402	1.23963	0.641	0.238	6	LOC101114239	AKAP2
0.701	0.410189	0.402	2.76403	0.453	0.048	6	CD34	CD34

## Sheet: cluster7
myAUC	avg_diff	power	avg_log2FC	pct.1	pct.2	cluster	gene	genes_no_LOC
0.94	2.04653	0.88	3.26029	1	0.772	7	LOC101110916	ATP5IF1
0.939	4.30669	0.878	6.24506	0.893	0.083	7	LOC101108797	HBA1
0.927	2.54822	0.854	8.06111	0.857	0.014	7	TRIM10	TRIM10
0.923	4.4695	0.846	6.48489	0.857	0.044	7	LOC101105437	HBB
0.917	2.72871	0.834	4.88552	0.857	0.016	7	HBM	HBM
0.906	2.75036	0.812	6.28662	0.821	0.016	7	ALAS2	ALAS2
0.903	2.43915	0.806	4.95511	0.857	0.209	7	FAM213A	FAM213A
0.902	1.84322	0.804	3.5851	0.893	0.409	7	FAM46C	FAM46C
0.896	2.03416	0.792	4.18579	0.857	0.333	7	EPB41	EPB41
0.895	2.41682	0.79	5.9484	0.821	0.142	7	XPO7	XPO7
0.891	1.17817	0.782	2.13509	0.964	0.707	7	GABARAPL2	GABARAPL2
0.888	1.57707	0.776	6.8747	0.786	0.019	7	DUSP26	DUSP26
0.888	2.37691	0.776	4.70088	0.857	0.306	7	HMBS	HMBS
0.874	1.35894	0.748	3.02753	0.857	0.375	7	R3HDM4	R3HDM4
0.863	2.4552	0.726	4.12864	0.75	0.018	7	AHSP	AHSP
0.859	1.36784	0.718	2.11803	0.929	0.878	7	GPX1	GPX1
0.855	2.64628	0.71	9.26797	0.714	0.01	7	TMCC2	TMCC2
0.849	1.29094	0.698	3.55178	0.786	0.209	7	UROD	UROD
0.844	2.09361	0.688	4.33483	0.75	0.133	7	LOC101113341	CA2
0.843	1.37094	0.686	3.32596	0.786	0.317	7	GDE1	GDE1
0.841	1.28578	0.682	3.93033	0.75	0.105	7	SOX6	SOX6
0.817	1.13041	0.634	3.60315	0.714	0.151	7	DENND4A	DENND4A
0.817	0.955126	0.634	2.09909	0.821	0.48	7	NCOA4	NCOA4
0.813	1.66233	0.626	5.51894	0.643	0.021	7	LOC101105809	APOL3
0.813	1.32891	0.626	5.73159	0.643	0.024	7	NFE2	NFE2
0.812	1.28315	0.624	2.34875	0.821	0.551	7	BLVRB	BLVRB
0.811	1.40056	0.622	4.65864	0.679	0.095	7	TRAK2	TRAK2
0.806	1.04521	0.612	3.18144	0.714	0.174	7	MXI1	MXI1
0.802	1.30622	0.604	2.88992	0.75	0.379	7	TFDP2	TFDP2
0.797	1.22724	0.594	4.46121	0.643	0.102	7	CHAC2	CHAC2
0.797	1.2024	0.594	5.51986	0.607	0.013	7	RHAG	RHAG
0.796	3.35927	0.592	4.98518	0.607	0.019	7	LOC101106199	HBG
0.784	1.05318	0.568	8.16138	0.571	0.003	7	ARG1	ARG1
0.783	1.13644	0.566	7.126	0.571	0.006	7	TRIM58	TRIM58
0.783	1.18099	0.566	2.73375	0.75	0.374	7	RAD23A	RAD23A
0.782	1.35354	0.564	7.08139	0.571	0.008	7	EPB42	EPB42
0.781	1.06427	0.562	2.38129	0.75	0.41	7	IFRD2	IFRD2
0.779	1.24143	0.558	4.06103	0.643	0.148	7	NT5C3A	NT5C3A
0.777	1.40795	0.554	5.05413	0.571	0.016	7	KLF1	KLF1
0.775	0.94728	0.55	2.15282	0.786	0.46	7	RNF10	RNF10
0.77	1.45495	0.54	5.4675	0.571	0.057	7	CCRL2	CCRL2
0.765	1.27744	0.53	5.05974	0.571	0.068	7	NATD1	NATD1
0.763	0.900265	0.526	2.28822	0.714	0.367	7	CMAS	CMAS
0.763	1.44177	0.526	3.19534	0.679	0.341	7	CPEB4	CPEB4
0.761	1.03461	0.522	3.53294	0.607	0.133	7	TRIM59	TRIM59
0.758	0.648313	0.516	4.51967	0.536	0.024	7	HBQ1	HBQ1
0.758	0.868256	0.516	5.17192	0.536	0.024	7	DMTN	DMTN
0.755	1.30183	0.51	2.30508	0.75	0.384	7	ID1	ID1
0.754	0.69164	0.508	1.59794	0.786	0.49	7	FAM177A1	FAM177A1
0.753	0.842295	0.506	1.63105	0.857	0.563	7	UCP2	UCP2
0.75	1.00969	0.5	3.83609	0.571	0.116	7	BPGM	BPGM
0.746	1.34249	0.492	6.86839	0.5	0.01	7	SLC22A1	SLC22A1
0.746	1.23381	0.492	4.69353	0.536	0.07	7	MARCH8	MARCH8
0.741	0.799528	0.482	3.04577	0.571	0.122	7	HECTD4	HECTD4
0.741	0.687199	0.482	1.52562	0.786	0.506	7	SLC25A39	SLC25A39
0.738	0.93523	0.476	5.0225	0.5	0.037	7	ABHD18	ABHD18
0.733	0.971587	0.466	3.6893	0.536	0.132	7	MARCH2	MARCH2
0.733	0.823791	0.466	3.27316	0.536	0.089	7	STOM	STOM
0.732	1.07388	0.464	3.74986	0.536	0.105	7	SLC25A37	SLC25A37
0.729	0.902469	0.458	3.03505	0.571	0.164	7	CCP110	CCP110
0.724	0.887051	0.448	1.80537	0.679	0.451	7	ARL4A	ARL4A
0.723	1.44449	0.446	4.04684	0.464	0.014	7	HEMGN	HEMGN
0.72	0.932523	0.44	1.54248	0.857	0.789	7	PRDX2	PRDX2
0.717	0.843616	0.434	2.09784	0.643	0.353	7	LOC101116495	BNIP3L
0.713	1.05286	0.426	7.73293	0.429	0.004	7	SLFN14	SLFN14
0.713	0.960066	0.426	2.54473	0.607	0.274	7	TFRC	TFRC
0.711	0.761541	0.422	2.74958	0.536	0.146	7	TBCEL	TBCEL
0.71	0.392207	0.42	1.07242	0.536	0.095	7	UBE2C	UBE2C
0.71	0.795953	0.42	5.61907	0.429	0.009	7	SLC4A1	SLC4A1
0.709	0.805101	0.418	2.90767	0.536	0.153	7	PIP4K2A	PIP4K2A
0.708	0.973599	0.416	3.52133	0.5	0.128	7	TCP11L2	TCP11L2
0.708	1.1763	0.416	6.00409	0.429	0.016	7	LOC101102194	IFIT1
0.707	1.01206	0.414	2.36498	0.643	0.369	7	CCDC117	CCDC117
0.705	0.85344	0.41	5.41648	0.429	0.023	7	MARCH3	MARCH3
0.705	0.784358	0.41	4.98895	0.429	0.024	7	SMIM6	SMIM6
0.704	0.861735	0.408	1.74773	0.786	0.548	7	FBXO9	FBXO9
0.703	0.707019	0.406	1.18288	0.857	0.852	7	SEC62	SEC62
0.702	0.722789	0.404	1.31139	0.821	0.549	7	GADD45A	GADD45A
